# Supplementary material for: Meso–macroporous hydrogel for direct litre-scale isolation of extracellular vesicles
Source: Nat Nanotechnol. 2025 Sep 24;20(11):1678–87. doi: 10.1038/s41565-025-02011-1 (PMC12623240; doi:10.1038/s41565-025-02011-1)
Supplement: Supplementary file 3 — Statistical source data. [file 41565_2025_2011_MOESM3_ESM.xlsx]

## Sheet: Fig 2b_relative yield
Yield [particle/mL]		Relative yield [%]
Meso-macroporous	Microporous	Meso-macroporous	Microporous
2994093804	152258765	0.939377	0.0477702
3356726552	114268558	1.05315	0.035851
3211135573	127313580	1.00747	0.0399438
2952681994	107203623	0.926384	0.0336344
3216015568	76315170	1.009	0.0239434

## Sheet: Fig 2b_protein concentration
Protein concentration [μg/mL]
Meso-macroporous	Microporous
648.23
670.354
659.292
