# Supplementary material for: Meso–macroporous hydrogel for direct litre-scale isolation of extracellular vesicles
Source: Nat Nanotechnol. 2025 Sep 24;20(11):1678–87. doi: 10.1038/s41565-025-02011-1 (PMC12623240; doi:10.1038/s41565-025-02011-1)
Supplement: Supplementary file 4 — Statistical source data. [file 41565_2025_2011_MOESM4_ESM.xlsx]

## Sheet: Fig 3a_size distribution
	Particle concentration [particle/mL]
	Patient # 1					Patient # 2					Patient # 3					Patient # 4					Patient # 5
Size [nm]	Technical replicate 1	Technical replicate 2	Technical replicate 3	Technical replicate 4	Technical replicate 5	Technical replicate 1	Technical replicate 2	Technical replicate 3	Technical replicate 4	Technical replicate 5	Technical replicate 1	Technical replicate 2	Technical replicate 3	Technical replicate 4	Technical replicate 5	Technical replicate 1	Technical replicate 2	Technical replicate 3	Technical replicate 4	Technical replicate 5	Technical replicate 1	Technical replicate 2	Technical replicate 3	Technical replicate 4	Technical replicate 5
0.5	0	0	0	0	0	0	0	0	0	0	0	0	0	0	0	0	0	0	0	0	0	0	0	0	0
1.5	0	0	0	0	0	0	0	0	0	0	0	0	0	0	0	0	0	0	0	0	0	0	0	0	0
2.5	0	0	0	0	0	0	0	0	0	0	0	0	0	0	0	0	0	0	0	0	0	0	0	0	0
3.5	0	0	0	0	0	0	0	0	0	0	0	0	0	0	0	0	0	0	0	0	0	0	0	0	0
4.5	0	0	0	0	0	0	0	0	0	0	0	0	0	0	0	0	0	0	0	0	0	0	0	0	0
5.5	0	0	0	0	0	0	0	0	0	0	0	0	0	0	0	0	0	0	0	0	0	0	0	0	0
6.5	0	0	0	0	0	0	0	0	0	0	0	0	0	0	0	0	0	0	0	0	0	0	0	0	0
7.5	0	0	0	0	0	0	0	0	0	0	0	0	0	0	0	0	0	0	0	0	0	0	0	0	0
8.5	0	0	0	0	0	0	0	0	0	0	0	0	0	0	0	0	0	0	0	0	0	0	0	0	0
9.5	0	0	0	0	0	0	0	0	0	0	0	0	0	0	0	0	0	0	0	0	0	0	0	0	0
10.5	0	0	0	0	0	0	0	0	0	0	0	0	0	0	0	0	0	0	0	0	0	0	0	0	0
11.5	0	0	0	0	0	0	0	0	0	0	0	0	0	0	0	0	0	0	0	0	0	0	0	0	0
12.5	0	0	0	0	0	0	0	0	0	0	0	0	0	0	0	0	0	0	0	0	0	0	0	0	0
13.5	0	0	0	0	0	0	0	0	0	0	0	0	0	0	0	0	0	0	0	0	0	0	0	0	0
14.5	0	0	0	0	0	0	0	0	0	0	0	0	0	0	0	0	0	0	0	0	0	0	0	0	0
15.5	0	0	0	0	0	0	0	0	0	0	0	0	0	0	0	0	0	0	0	0	0	0	0	0	0
16.5	0	0	0	0	0	0	0	0	0	0	0	0	0	0	0	0	0	0	0	0	0	0	0	0	0
17.5	0	0	0	0	0	0	0	0	0	0	0	0	0	0	0	0	0	0	0	0	0	0	0	0	0
18.5	0	0	0	0	0	0	0	0	0	0	0	0	0	0	0	0	0	0	0	0	3	0	0	0	0
19.5	0	0	0	0	0	0	0	0	0	0	0	0	0	0	0	0	0	0	0	0	35	0	0	0	0
20.5	0	0	0	0	0	0	0	0	0	0	0	0	0	0	0	0	0	0	0	0	301	0	0	0	0
21.5	0	0	0	0	0	0	0	0	0	0	0	0	0	0	0	0	0	0	0	0	1812	0	0	0	0
22.5	0	0	0	0	0	0	0	0	0	0	0	0	0	0	0	0	0	0	0	0	7923	0	0	0	0
23.5	0	0	0	0	0	0	0	0	0	0	0	0	0	0	0	0	0	0	0	0	25788	3	0	0	0
24.5	0	0	0	0	0	0	0	0	0	0	0	0	0	0	0	0	0	0	0	0	64156	10	0	0	0
25.5	0	0	0	0	0	0	0	0	0	0	0	0	0	0	0	0	0	0	0	0	125306	39	0	0	0
26.5	0	0	0	0	0	0	0	0	0	0	0	0	0	0	0	0	0	0	0	0	197438	155	0	0	0
27.5	0	0	0	0	0	0	0	0	0	0	0	0	0	0	0	0	0	0	0	0	257941	595	0	0	0
28.5	0	0	0	0	0	0	0	0	0	0	0	0	0	0	0	0	0	0	0	0	287172	2092	0	0	0
29.5	0	0	0	0	0	0	0	0	0	0	0	0	0	0	0	0	0	0	0	0	279967	6521	0	0	0
30.5	0	0	0	1	0	0	0	0	0	0	0	0	0	0	0	0	0	0	0	0	245500	17621	0	0	0
31.5	0	0	0	2	0	0	0	0	0	0	0	0	0	0	0	0	0	0	0	0	198770	40884	0	0	0
32.5	0	0	0	3	0	0	0	0	0	0	0	0	0	0	0	0	0	0	0	0	152414	81704	0	0	0
33.5	0	0	0	6	0	0	0	0	0	0	0	0	0	0	0	0	0	0	0	0	113401	142487	0	0	0
34.5	0	0	0	10	0	0	0	0	0	0	0	0	0	0	0	0	0	0	0	0	83761	221258	0	2	0
35.5	0	0	0	16	0	0	0	0	0	0	0	0	0	0	0	0	0	0	0	0	62718	313094	0	20	0
36.5	0	0	0	25	0	0	0	0	0	0	0	0	0	0	0	0	0	0	0	0	48494	412650	2	146	0
37.5	0	0	0	37	0	0	0	0	0	1	0	0	0	0	0	0	0	0	0	0	39321	515072	4	756	0
38.5	0	0	0	55	0	0	0	0	0	3	0	0	0	0	0	0	0	0	0	0	33830	614637	8	2972	0
39.5	0	0	0	79	0	0	0	0	0	5	0	0	0	0	0	0	0	0	0	0	31119	702941	14	9147	0
40.5	0	0	0	111	0	0	0	0	0	9	0	0	0	0	0	0	0	0	0	0	30701	769200	26	22762	0
41.5	0	0	0	152	0	0	0	0	0	15	0	0	0	0	0	0	0	0	0	0	32438	803955	46	47174	0
42.5	0	0	0	204	0	0	0	0	0	26	0	0	0	0	0	0	0	0	0	0	36502	804393	78	83672	0
43.5	0	0	0	269	0	0	0	0	0	42	0	0	0	0	0	0	0	0	0	0	43343	777191	129	130185	0
44.5	0	0	0	347	0	0	0	0	0	68	0	0	0	0	0	0	0	0	0	0	53661	736251	208	181651	0
45.5	0	0	0	440	0	0	0	0	0	108	0	0	0	0	0	0	0	0	0	0	68325	697131	327	231787	0
46.5	0	1	0	548	0	0	0	0	0	166	0	0	0	0	0	0	0	0	0	0	88193	672218	502	275099	0
47.5	0	4	0	672	0	0	0	0	0	250	0	0	0	0	0	0	0	0	0	0	113810	668761	753	308151	0
48.5	0	12	0	811	0	0	0	0	0	370	0	0	0	0	0	0	0	0	0	0	144987	688845	1104	329780	0
49.5	0	32	0	965	0	0	0	0	0	537	0	0	0	0	0	0	0	0	0	0	180424	729402	1583	340599	0
50.5	2	80	0	1133	0	0	0	0	0	767	0	0	0	0	0	0	0	0	0	0	217563	781535	2224	342238	0
51.5	3	185	0	1312	0	0	0	0	0	1077	0	0	1	0	0	0	0	0	0	0	252893	830346	3062	336668	0
52.5	4	402	0	1501	0	0	0	0	0	1491	0	0	2	0	0	0	0	0	0	0	282709	857464	4134	325758	0
53.5	7	817	0	1697	0	0	0	0	0	2033	0	0	3	0	0	0	0	0	0	0	304074	847211	5481	311059	0
54.5	10	1566	0	1898	0	0	0	0	0	2735	0	0	4	0	0	0	0	0	0	0	315588	793748	7138	293746	0
55.5	16	2833	0	2101	0	0	0	0	0	3632	0	0	6	0	0	0	0	0	0	0	317635	704174	9138	274659	0
56.5	23	4859	0	2304	0	0	0	0	0	4765	0	0	9	0	0	0	0	0	0	0	312074	594916	11508	254393	1
57.5	34	7921	0	2504	0	0	0	0	0	6179	0	0	14	0	0	2	0	0	0	0	301581	484107	14266	233378	3
58.5	47	12309	0	2698	0	0	0	0	0	7926	0	0	20	0	0	6	0	0	0	0	288970	385168	17418	211964	6
59.5	66	18285	0	2885	0	0	0	0	0	10059	0	0	29	0	0	15	0	0	0	0	276716	304576	20957	190476	12
60.5	90	26032	0	3062	0	1	0	0	0	12640	0	0	41	0	0	37	0	0	0	0	266742	243125	24865	169246	24
61.5	122	35605	3	3229	0	3	0	0	0	15731	0	0	57	0	0	84	0	0	0	0	260428	198447	29104	148618	47
62.5	162	46893	10	3384	0	5	0	0	0	19400	0	0	79	0	0	176	0	0	0	0	258734	167134	33625	128941	90
63.5	213	59601	31	3527	0	8	0	0	0	23715	0	0	109	0	0	343	0	0	0	0	262359	145928	38366	110541	171
64.5	276	73256	89	3657	0	14	0	0	0	28748	0	0	148	0	0	630	0	0	0	1	271868	132179	43252	93696	319
65.5	354	87243	234	3775	1	24	0	0	0	34567	0	0	200	0	0	1099	0	2	1	4	287767	123891	48200	78606	583
66.5	450	100862	575	3880	3	40	1	0	0	41242	0	0	267	0	0	1830	0	8	3	14	310510	119602	53120	65379	1043
67.5	567	113398	1315	3974	6	65	2	0	0	48839	0	0	354	0	0	2931	0	31	7	37	340428	118240	57923	54031	1825
68.5	708	124192	2800	4058	13	101	4	0	0	57420	0	0	466	0	0	4536	0	111	16	94	377600	119005	62517	44494	3120
69.5	876	132703	5567	4131	27	156	6	0	0	67042	0	0	608	0	0	6816	0	355	37	219	421664	121284	66819	36632	5202
70.5	1078	138558	10341	4194	53	235	11	1	0	77753	0	0	787	0	0	9987	0	1014	82	472	471608	124597	70752	30269	8458
71.5	1317	141571	17966	4250	101	348	19	2	2	89594	0	0	1011	0	0	14317	0	2601	175	945	525606	128578	74249	25211	13393
72.5	1601	141745	29226	4299	185	504	32	3	4	102598	0	0	1289	0	0	20140	2	6025	361	1763	580966	132954	77257	21262	20639
73.5	1934	139254	44553	4341	328	718	52	5	11	116785	1	0	1633	0	0	27868	4	12677	718	3083	634271	137541	79736	18245	30930
74.5	2327	134406	63705	4378	561	1006	83	7	27	132166	2	0	2054	0	0	37998	9	24364	1373	5074	681735	142238	81663	16008	45054
75.5	2785	127605	85525	4412	929	1387	129	10	62	148739	3	0	2567	0	0	51118	18	43027	2528	7898	719747	147019	83027	14429	63758
76.5	3321	119305	107908	4443	1491	1883	197	14	137	166492	4	0	3186	0	0	67905	33	70241	4478	11684	745481	151927	83833	13422	87632
77.5	3944	109971	128092	4472	2315	2518	294	20	292	185400	5	0	3931	0	0	89114	59	106637	7641	16507	757408	157059	84098	12939	116960
78.5	4666	100045	143222	4502	3485	3322	430	27	595	205429	8	0	4819	0	0	115537	100	151459	12561	22377	755558	162561	83850	12972	151581
79.5	5501	89921	151035	4534	5088	4325	618	36	1166	226532	11	0	5874	0	0	147955	163	202465	19915	29251	741468	168619	83128	13564	190777
80.5	6464	79931	150434	4570	7211	5563	872	49	2198	248656	16	0	7117	0	0	187052	258	256234	30480	37043	717838	175450	81977	14819	233233
81.5	7570	70337	141747	4613	9927	7071	1211	65	3993	271736	22	0	8576	0	0	233313	394	308793	45090	45661	688024	183298	80447	16930	277078
82.5	8836	61331	126580	4666	13285	8890	1657	85	7003	295702	31	0	10277	0	0	286896	584	356368	64559	55029	655511	192434	78593	20222	320023
83.5	10282	53040	107342	4735	17300	11064	2233	109	11878	320476	42	0	12249	0	0	347504	840	396012	89605	65118	623501	203154	76470	25212	359590
84.5	11924	45536	86635	4823	21936	13636	2969	140	19508	345979	58	0	14524	0	0	414270	1176	425978	120759	75967	594664	215778	74132	32717	393384
85.5	13784	38843	66715	4938	27107	16657	3898	178	31075	372124	79	0	17136	0	0	485687	1608	445784	158308	87700	571067	230656	71635	44006	419363
86.5	15881	32951	49152	5087	32674	20177	5058	224	48076	398825	106	0	20118	0	0	559603	2148	456032	202257	100531	554226	248165	69027	61024	436078
87.5	18233	27820	34751	5283	38447	24251	6492	279	72336	425996	142	0	23506	0	0	633309	2810	458093	252333	114776	545228	268710	66356	86671	442807
88.5	20861	23398	23655	5537	44203	28939	8250	345	105989	453549	188	0	27339	0	0	703721	3606	453755	308023	130860	544871	292721	63665	125129	439606
89.5	23779	19618	15558	5867	49696	34304	10388	423	151420	481400	247	0	31653	0	0	767642	4548	444918	368650	149321	553779	320648	60991	182096	427234
90.5	27003	16411	9926	6295	54683	40416	12970	516	211170	509465	323	0	36488	0	0	822071	5645	433378	433454	170829	572471	352945	58368	264730	407015
91.5	30545	13708	6169	6850	58941	47350	16068	625	287806	537667	420	0	41884	0	0	864525	6911	420696	501693	196199	601363	390057	55823	380907	380640
92.5	34413	11442	3751	7571	62283	55190	19764	753	383742	565933	541	0	47879	0	0	893290	8357	408152	572715	226409	640700	432395	53381	537372	349959
93.5	38608	9551	2242	8509	64577	64027	24149	901	501050	594193	693	0	54512	0	0	907595	10000	396743	646032	262620	690409	480303	51061	736563	316792
94.5	43129	7979	1325	9733	65752	73962	29327	1073	641251	622386	881	0	61823	0	0	907650	11865	387227	721357	306195	749895	534020	48878	972510	282783
95.5	47966	6675	777	11335	65799	85108	35412	1272	805102	650458	1114	2	69849	0	0	894570	13984	380167	798619	358700	817794	593642	46845	1227325	249304
96.5	53102	5597	455	13440	64768	97592	42530	1501	992419	678362	1399	4	78625	0	0	870192	16403	375996	877966	421902	891742	659071	44969	1470666	217409
97.5	58516	4707	268	16213	62762	111552	50815	1764	1201928	706060	1747	7	88187	0	0	836832	19184	375060	959747	497741	968233	729972	43259	1664345	187832
98.5	64174	3973	159	19877	59919	127143	60413	2066	1431172	733523	2168	12	98567	0	0	797029	22416	377670	1044476	588261	1042656	805736	41717	1772140	161017
99.5	70038	3369	96	24721	56405	144535	71473	2411	1676496	760733	2675	22	109795	0	0	753305	26215	384137	1132806	695521	1109579	885454	40347	1771578	137160
100.5	76061	2871	59	31120	52396	163917	84151	2804	1933096	787680	3283	38	121897	0	0	707980	30740	394810	1225485	821451	1163289	967907	39150	1662220	116272
101.5	82190	2462	38	39542	48066	185496	98596	3252	2195166	814365	4006	64	134897	0	0	663046	36202	410100	1323322	967681	1198548	1051578	38128	1466017	98225
102.5	88364	2125	25	50554	43579	209497	114953	3762	2456112	840801	4863	106	148815	0	0	620112	42883	430509	1427149	1135334	1211396	1134695	37281	1219440	82804
103.5	94519	1848	17	64810	39078	236165	133349	4342	2708840	867011	5873	172	163667	0	0	580400	51159	456656	1537789	1324825	1199817	1215297	36609	961537	69747
104.5	100587	1621	12	83015	34685	265762	153890	5001	2946096	893030	7057	273	179464	0	0	544777	61535	489303	1656025	1535680	1164087	1291323	36113	723567	58772
105.5	106497	1435	9	105856	30495	298572	176649	5749	3160837	918902	8439	425	196215	1	0	513822	74687	529381	1782571	1766415	1106714	1360723	35795	523901	49601
106.5	112178	1284	7	133894	26576	334891	201659	6598	3346609	944684	10043	648	213922	2	0	487889	91521	578024	1918048	2014510	1031975	1421581	35655	368431	41971
107.5	117561	1162	6	167417	22975	375033	228906	7562	3497894	970443	11899	969	232583	3	0	467190	113255	636603	2062964	2276498	945209	1472227	35698	254260	35645
108.5	122581	1065	5	206275	19716	419321	258324	8655	3610413	996257	14036	1419	252192	5	0	451851	141524	706766	2217695	2548174	852015	1511346	35928	174086	30410
109.5	127177	990	5	249721	16807	468089	289788	9895	3681353	1022215	16486	2039	272737	9	0	441985	178513	790482	2382482	2824908	757561	1538060	36348	119581	26087
110.5	131294	934	5	296302	14242	521670	323117	11302	3709497	1048413	19285	2875	294203	13	0	437734	227138	890086	2557421	3102028	666103	1551973	36967	83326	22519
111.5	134887	896	5	343861	12004	580398	358077	12898	3695254	1074962	22471	3980	316569	21	0	439321	291253	1008333	2742474	3375225	580756	1553184	37792	59527	19576
112.5	137919	874	6	389658	10071	644592	394384	14709	3640586	1101978	26084	5411	339810	33	0	447091	375908	1148446	2937476	3640920	503478	1542261	38834	44025	17150
113.5	140363	870	7	430642	8415	714559	431721	16763	3548838	1129589	30168	7228	363900	50	0	461547	487633	1314159	3142166	3896556	435216	1520183	40103	34000	15151
114.5	142203	883	10	463839	7008	790573	469746	19094	3424489	1157932	34771	9494	388805	76	0	483394	634726	1509753	3356205	4140779	376130	1488256	41612	27616	13507
115.5	143433	916	13	486759	5819	872875	508110	21738	3272851	1187155	39943	12267	414490	114	0	513582	827516	1740070	3579214	4373500	325832	1448015	43378	23722	12157
116.5	144056	971	19	497773	4822	961658	546476	24737	3099743	1217414	45736	15601	440919	171	0	553352	1078521	2010492	3810810	4595848	283600	1401120	45416	21631	11054
117.5	144087	1055	29	496341	3990	1057057	584533	28138	2911156	1248874	52209	19540	468051	253	0	604294	1402420	2326872	4050634	4810034	248550	1349259	47746	20979	10159
118.5	143549	1173	47	483055	3298	1159136	622010	31992	2712953	1281713	59422	24117	495844	371	0	668409	1815720	2695407	4298386	5019160	219761	1294059	50389	21642	9442
119.5	142472	1338	79	459496	2725	1267882	658693	36356	2510606	1316119	67439	29351	524256	539	0	748178	2335994	3122411	4553842	5227003	196355	1237018	53368	23706	8878
120.5	140895	1565	136	427943	2251	1383188	694431	41295	2309001	1352288	76330	35243	553244	776	1	846633	2980588	3613999	4816870	5437797	177539	1179461	56707	27480	8449
121.5	138861	1875	243	391018	1861	1504850	729143	46879	2112294	1390430	86166	41779	582765	1108	2	967440	3764750	4175634	5087428	5656031	162627	1122502	60435	33553	8142
122.5	136416	2303	442	351333	1541	1632557	762817	53182	1923852	1430765	97021	48925	612775	1567	3	1114967	4699219	4811566	5365552	5886282	151048	1067042	64580	42896	7947
123.5	133612	2895	818	311209	1277	1765882	795510	60289	1746231	1473526	108975	56633	643233	2198	6	1294346	5787477	5524138	5651332	6133065	142338	1013764	69177	57027	7859
124.5	130499	3721	1527	272504	1062	1904283	827339	68287	1581223	1518956	122108	64839	674099	3055	9	1511505	7023010	6313021	5944879	6400720	136134	963153	74259	78243	7876
125.5	127131	4881	2859	236544	884	2047098	858478	77269	1429924	1567309	136501	73470	705335	4209	14	1773167	8387056	7174415	6246275	6693299	132161	915510	79865	109916	8000
126.5	123559	6522	5333	204137	739	2193550	889142	87335	1292839	1618852	152240	82444	736906	5749	21	2086778	9847398	8100309	6555521	7014477	130221	870985	86036	156821	8237
127.5	119834	8855	9849	175655	620	2342748	919580	98586	1169987	1673861	169405	91673	768779	7784	32	2460359	11358680	9077924	6872483	7367443	130186	829596	92818	225409	8597
128.5	116002	12180	17901	151132	522	2493698	950061	111130	1061015	1732618	188079	101072	800926	10449	48	2902252	12864557	10089441	7196830	7754790	131988	791258	100257	323874	9095
129.5	112110	16921	31851	130372	441	2645314	980866	125071	965306	1795417	208339	110557	833320	13908	70	3420735	14301643	11112159	7527979	8178384	135613	755807	108409	461742	9749
130.5	108200	23664	55198	113042	375	2796431	1012274	140515	882069	1862553	230257	120050	865942	18355	102	4023500	15604880	12119162	7865041	8639222	141091	723016	117329	648700	10586
131.5	104309	33193	92748	98747	320	2945821	1044559	157568	810424	1934326	253896	129483	898773	24022	146	4716982	16713621	13080534	8206782	9137268	148495	692620	127080	892431	11639
132.5	100472	46529	150497	87077	275	3092215	1077973	176327	749465	2011033	279310	138798	931802	31177	206	5505558	17577492	13965072	8551591	9671291	157933	664329	137728	1195458	12951
133.5	96719	64936	235016	77645	237	3234324	1112748	196886	698309	2092967	306540	147952	965022	40132	287	6390665	18161150	14742379	8897470	10238704	169540	637838	149347	1551508	14575
134.5	93078	89891	352182	70104	206	3370861	1149083	219328	656137	2180411	335607	156914	998429	51239	395	7369880	18447199	15385112	9242036	10835430	183474	612847	162012	1942465	16577
135.5	89571	122981	505285	64154	181	3500564	1187147	243725	622218	2273633	366517	165668	1032025	64892	537	8436075	18436927	15871128	9582551	11455808	199907	589061	175806	2337378	19039
136.5	86219	165707	692884	59543	159	3622222	1227068	270139	595929	2372879	399251	174210	1065819	81526	722	9576751	18148890	16185251	9915968	12092567	219012	566209	190815	2694887	22060
137.5	83037	219187	907065	56064	141	3734698	1268936	298615	576763	2478368	433763	182552	1099821	101613	961	10773684	17615765	16320438	10239002	12736879	240951	544041	207130	2969554	25761
138.5	80040	283767	1132955	53552	126	3836948	1312802	329184	564341	2590285	469981	190718	1134049	125653	1266	12002984	16880097	16278173	10548218	13378512	265866	522344	224842	3121088	30289
139.5	77238	358622	1350069	51876	114	3928047	1358675	361860	558410	2708770	507800	198744	1168524	154168	1652	13235681	15989675	16068089	10840139	14006095	293854	500940	244048	3123995	35818
140.5	74641	441416	1535544	50932	103	4007201	1406529	396642	558847	2833915	547085	206677	1203272	187688	2135	14438855	14993168	15706862	11111359	14607476	324959	479694	264839	2974472	42553
141.5	72256	528188	1668525	50642	95	4073765	1456304	433515	565662	2965752	587665	214572	1238323	226734	2735	15577289	13936516	15216584	11358664	15170190	359154	458515	287308	2691979	50735
142.5	70089	613530	1734450	50946	87	4127252	1507910	472448	578994	3104248	629337	222496	1273712	271801	3475	16615537	12860325	14622832	11579151	15681974	396327	437354	311540	2314775	60639
143.5	68144	691145	1727909	51799	82	4167343	1561234	513399	599114	3249294	671864	230523	1309477	323339	4380	17520221	11798322	13952686	11770338	16131333	436272	416204	337612	1890894	72579
144.5	66426	754690	1653259	53166	77	4193887	1616150	556316	626422	3400704	714980	238735	1345657	381722	5481	18262326	10776781	13232921	11930252	16508087	478682	395099	365589	1467634	86907
145.5	64939	798769	1522986	55022	73	4206904	1672525	601139	661443	3558202	758389	247221	1382297	447230	6811	18819247	9814709	12488511	12057504	16803862	523156	374104	395523	1082806	104010
146.5	63685	819816	1354510	57345	70	4206579	1730230	647805	704823	3721425	801775	256077	1419442	520017	8411	19176338	8924557	11741568	12151331	17012500	569202	353313	427442	759929	124305
147.5	62669	816666	1166544	60118	68	4193254	1789147	696249	757321	3889914	844803	265407	1457141	600091	10325	19327802	8113246	11010695	12211617	17130329	616257	332838	461355	507822	148237
148.5	61896	790652	975978	63324	67	4167415	1849182	746407	819789	4063114	887126	275320	1495440	687286	12606	19276827	7383288	10310753	12238876	17156288	663703	312805	497241	323528	176265
149.5	61370	745249	795887	66944	66	4129685	1910272	798221	893157	4240378	928395	285937	1534390	781248	15315	19034978	6733901	9652940	12234223	17091909	710897	293342	535050	196811	208859
150.5	61099	685365	634799	70961	66	4080799	1972392	851638	978397	4420966	968263	297383	1574038	881421	18521	18620959	6162004	9045111	12199313	16941135	757198	274575	574699	114534	246486
151.5	61090	616493	496961	75350	67	4021593	2035562	906614	1076487	4604051	1006398	309796	1614432	987040	22306	18058908	5663048	8492240	12136263	16710032	801993	256620	616067	63902	289595
152.5	61354	543920	383221	80086	69	3952982	2099848	963116	1188363	4788727	1042485	323322	1655618	1097139	26763	17376461	5231692	7996948	12047569	16406393	844722	239579	659000	34267	338612
153.5	61903	472137	292112	85138	71	3875942	2165367	1021119	1314860	4974018	1076238	338120	1697639	1210559	32002	16602786	4862300	7560042	11936010	16039296	884899	223535	703307	17713	393922
154.5	62751	404526	220866	90470	75	3791490	2232287	1080611	1456645	5158889	1107408	354362	1740535	1325978	38150	15766789	4549307	7181003	11804554	15618631	922128	208553	748760	8854	455861
155.5	63915	343282	166212	96043	79	3700668	2300818	1141591	1614153	5342257	1135783	372232	1784342	1441942	45354	14895625	4287463	6858428	11656271	15154657	956108	194678	795102	4296	524705
156.5	65415	289537	124899	101816	85	3604522	2371215	1204065	1787514	5523010	1161199	391931	1829090	1556905	53786	14013603	4071986	6590387	11494249	14657578	986638	181933	842049	2031	600662
157.5	67276	243579	94010	107741	93	3504087	2443763	1268049	1976494	5700017	1183540	413679	1874805	1669282	63643	13141487	3898645	6374703	11321520	14137206	1013607	170326	889294	940	683862
158.5	69525	205106	71084	113770	102	3400376	2518775	1333564	2180450	5872148	1202742	437710	1921503	1777499	75155	12296189	3763797	6209164	11141005	13602676	1036990	159848	936517	428	774346
159.5	72192	173459	54143	119855	114	3294361	2596579	1400635	2398293	6038290	1218791	464282	1969197	1880051	88587	11490768	3664391	6091672	10955463	13062248	1056829	150478	983389	192	872060
160.5	75314	147811	41645	125947	129	3186969	2677503	1469288	2628494	6197364	1231725	493671	2017889	1975553	104240	10734686	3597944	6020327	10767458	12523186	1073224	142185	1029583	86	976841
161.5	78931	127298	32421	131998	147	3079071	2761870	1539549	2869100	6348340	1241626	526175	2067572	2062787	122463	10034207	3562514	5993472	10579337	11991693	1086314	134934	1074782	38	1088405
162.5	83089	111107	25598	137962	169	2971472	2849978	1611437	3117798	6490253	1248624	562114	2118231	2140747	143651	9392899	3556656	6009693	10393213	11472917	1096261	128683	1118684	17	1206329
163.5	87838	98522	20533	143798	198	2864915	2942093	1684969	3371986	6622222	1252886	601828	2169838	2208666	168251	8812148	3579381	6067783	10210964	10970983	1103240	123391	1161013	8	1330032
164.5	93235	88940	16758	149467	234	2760067	3038428	1760149	3628889	6743458	1254613	645681	2222357	2266034	196768	8291669	3630103	6166675	10034237	10489075	1107427	119020	1201523	4	1458758
165.5	99342	81881	13933	154935	279	2657530	3139136	1836973	3885669	6853277	1254034	694053	2275739	2312612	229766	7829955	3708599	6305344	9864451	10029527	1108989	115531	1240001	2	1591551
166.5	106228	76974	11812	160174	337	2557832	3244295	1915424	4139551	6951115	1251399	747341	2329925	2348421	267870	7424671	3814951	6482685	9702813	9593928	1108081	112892	1276276	0	1727238
167.5	113965	73954	10218	165163	411	2461432	3353893	1995471	4387946	7036530	1246975	805955	2384841	2373728	311766	7072975	3949492	6697364	9550330	9183235	1104840	111077	1310215	0	1864416
168.5	122634	72649	9024	169884	505	2368726	3467818	2077067	4628554	7109212	1241037	870315	2440403	2389025	362204	6771772	4112747	6947648	9407824	8797875	1099390	110065	1341727	0	2001438
169.5	132320	72973	8137	174326	627	2280043	3585850	2160154	4859444	7168984	1233865	940839	2496517	2394992	419988	6517907	4305368	7231227	9275950	8437850	1091837	109844	1370759	0	2136423
170.5	143113	74921	7493	178483	784	2195660	3707649	2244657	5079120	7215806	1225738	1017940	2553073	2392466	485975	6308298	4528057	7545020	9155207	8102826	1082276	110407	1397297	0	2267269
171.5	155109	78565	7043	182356	988	2115796	3832755	2330488	5286540	7249773	1216930	1102018	2609952	2382400	561060	6140032	4781482	7884998	9045957	7792210	1070795	111755	1421359	0	2391687
172.5	168405	84054	6755	185949	1254	2040624	3960578	2417550	5481121	7271110	1207705	1193445	2667025	2365822	646167	6010419	5066184	8246026	8948433	7505226	1057477	113896	1442993	0	2507260
173.5	183103	91621	6608	189270	1600	1970276	4090407	2505735	5662713	7280168	1198318	1292556	2724151	2343804	742226	5917023	5382472	8621752	8862752	7240965	1042410	116844	1462271	0	2611511
174.5	199304	101580	6587	192332	2051	1904847	4221413	2594928	5831554	7277416	1189007	1399636	2781180	2317425	850155	5857664	5730310	9004554	8788925	6998437	1025687	120622	1479286	0	2702002
175.5	217110	114337	6685	195151	2640	1844400	4352657	2685013	5988205	7263433	1179997	1514905	2837955	2287741	970831	5830412	6109200	9385586	8726861	6776610	1007412	125253	1494141	0	2776433
176.5	236620	130388	6901	197744	3410	1788973	4483107	2775871	6133483	7238892	1171496	1638506	2894309	2255768	1105060	5833564	6518059	9754915	8676374	6574435	987705	130769	1506951	0	2832766
177.5	257929	150319	7238	200133	4413	1738586	4611659	2867391	6268385	7204552	1163696	1770491	2950073	2222456	1253543	5865616	6955099	10101790	8637191	6390874	966698	137201	1517836	0	2869336
178.5	281124	174795	7702	202338	5721	1693241	4737155	2959466	6394017	7161241	1156772	1910804	3005071	2188681	1416842	5925227	7417722	10415014	8608946	6224912	944543	144584	1526914	0	2884959
179.5	306285	204543	8307	204382	7418	1652932	4858415	3052004	6511520	7109843	1150884	2059274	3059126	2155238	1595341	6011180	7902426	10683429	8591187	6075573	921406	152951	1534302	0	2879022
180.5	333478	240313	9068	206290	9615	1617647	4974265	3144925	6622011	7051284	1146176	2215604	3112058	2122834	1789211	6122342	8404747	10896480	8583376	5941923	897470	162333	1540108	0	2851540
181.5	362754	282830	10004	208084	12446	1587371	5083568	3238172	6726533	6986514	1142779	2379360	3163691	2092088	1998375	6257621	8919229	11044808	8584885	5823077	872926	172755	1544436	0	2803180
182.5	394147	332715	11140	209788	16074	1562094	5185252	3331706	6826001	6916496	1140811	2549974	3213847	2063538	2222482	6415921	9439446	11120834	8595000	5718200	847975	184237	1547376	0	2735241
183.5	427673	390398	12503	211424	20696	1541809	5278343	3425515	6921178	6842188	1140376	2726737	3262357	2037641	2460880	6596108	9958070	11119269	8612917	5626507	822823	196788	1549011	0	2649602
184.5	463323	456008	14125	213017	26542	1526519	5361990	3519611	7012643	6764535	1141572	2908808	3309056	2014781	2712605	6796961	10467003	11037492	8637742	5547260	797672	210406	1549411	0	2548624
185.5	501066	529260	16039	214586	33882	1516237	5435487	3614037	7100774	6684454	1144483	3095220	3353787	1995277	2976374	7017144	10957563	10875766	8668494	5479765	772721	225075	1548636	0	2435030
186.5	540841	609353	18282	216154	43015	1510991	5498289	3708860	7185742	6602824	1149188	3284892	3396403	1979388	3250593	7255168	11420721	10637249	8704108	5423371	748161	240764	1546735	0	2311766
187.5	582565	694889	20892	217740	54276	1510822	5550025	3804178	7267503	6520479	1155758	3476648	3436767	1967321	3533373	7509361	11847391	10327803	8743436	5377461	724169	257422	1543751	0	2181857
188.5	626122	783847	23904	219364	68019	1515787	5590502	3900114	7345808	6438196	1164259	3669236	3474757	1959238	3822560	7777855	12228746	9955630	8785257	5341451	700906	274984	1539716	0	2048266
189.5	671371	873611	27353	221043	84611	1525961	5619703	3996817	7420208	6356695	1174751	3861351	3510262	1955262	4115773	8058558	12556557	9530746	8828284	5314785	678519	293362	1534657	0	1913775
190.5	718143	961077	31268	222794	104414	1541435	5637779	4094460	7490070	6276631	1187289	4051659	3543189	1955481	4410456	8349155	12823523	9064373	8871175	5296930	657131	312453	1528597	0	1780888
191.5	766242	1042833	35669	224634	127763	1562316	5645037	4193234	7554601	6198591	1201927	4238828	3573458	1959955	4703933	8647103	13023581	8568298	8912552	5287371	636849	332137	1521556	2	1651759
192.5	815449	1115401	40566	226579	154943	1588727	5641920	4293346	7612867	6123095	1218712	4421550	3601007	1968715	4993465	8949638	13152166	8054250	8951014	5285609	617759	352278	1513552	4	1528158
193.5	865520	1175516	45954	228642	186162	1620804	5628988	4395018	7663829	6050592	1237692	4598570	3625792	1981770	5276323	9253798	13206411	7533353	8985158	5291154	599928	372730	1504604	8	1411457
194.5	916197	1220405	51811	230837	221524	1658694	5606896	4498475	7706372	5981462	1258910	4768708	3647785	1999106	5549843	9556440	13185268	7015692	9013603	5303526	583405	393339	1494732	17	1302648
195.5	967204	1248038	58094	233178	261001	1702554	5576365	4603948	7739343	5916017	1282406	4930884	3666976	2020689	5811490	9854277	13089543	6510003	9035016	5322248	568222	413944	1483959	36	1202371
196.5	1018254	1257302	64743	235678	304413	1752542	5538163	4711663	7761592	5854505	1308221	5084133	3683371	2046461	6058916	10143918	12921842	6023493	9048132	5346849	554396	434388	1472313	77	1110964
197.5	1069055	1248085	71672	238347	351411	1808817	5493076	4821837	7772008	5797107	1336389	5227621	3696996	2076344	6290002	10421912	12686437	5561787	9051787	5376858	541931	454515	1459826	163	1028512
198.5	1119312	1221262	78779	241199	401474	1871529	5441893	4934672	7769568	5743948	1366946	5360660	3707890	2110238	6502900	10684804	12389053	5128973	9044938	5411805	530817	474182	1446535	344	954900
199.5	1168733	1178575	85943	244244	453911	1940815	5385381	5050348	7753366	5695092	1399923	5482705	3716109	2148018	6696062	10929183	12036604	4727730	9026690	5451221	521036	493255	1432484	719	889870
200.5	1217034	1122448	93029	247493	507880	2016793	5324275	5169017	7722661	5650549	1435349	5593368	3721726	2189535	6868259	11151741	11636891	4359498	8996317	5494636	512559	511622	1417721	1483	833066
201.5	1263941	1055748	99897	250956	562415	2099548	5259257	5290798	7676903	5610280	1473248	5692406	3724826	2234611	7018586	11349332	11198274	4024692	8953280	5541583	505349	529187	1402301	3011	784075
202.5	1309197	981537	106405	254645	616463	2189127	5190956	5415767	7615763	5574197	1513643	5779724	3725505	2283043	7146466	11519022	10729357	3722907	8897241	5591599	499364	545878	1386285	5996	742466
203.5	1352563	902840	112416	258568	668935	2285530	5119931	5543950	7539151	5542167	1556554	5855363	3723875	2334596	7251635	11658148	10238685	3453125	8828072	5644224	494553	561647	1369738	11680	707812
204.5	1393824	822453	117807	262737	718751	2388697	5046676	5675321	7447233	5514017	1601994	5919493	3720056	2389004	7334128	11764358	9734482	3213899	8745859	5699004	490861	576471	1352728	22190	679717
205.5	1432790	742805	122473	267161	764894	2498501	4971613	5809790	7340432	5489539	1649975	5972394	3714177	2445973	7394256	11835658	9224425	3003514	8650900	5755496	488228	590349	1335328	41018	657829
206.5	1469297	665871	126334	271849	806453	2614739	4895097	5947198	7219426	5468485	1700502	6014452	3706375	2505176	7432574	11870449	8715479	2820121	8543696	5813267	486588	603307	1317612	73604	641855
207.5	1503211	593150	129338	276811	842669	2737120	4817415	6087312	7085131	5450581	1753579	6046137	3696796	2566256	7449858	11867553	8213775	2661837	8424939	5871899	485869	615390	1299658	127956	631563
208.5	1534428	525675	131460	282055	872959	2865260	4738796	6229820	6938682	5435523	1809201	6067991	3685587	2628829	7447064	11826234	7724549	2526830	8295495	5930987	485996	626666	1281543	215111	626792
209.5	1562871	464064	132707	287591	896938	2998679	4659411	6374322	6781405	5422982	1867360	6080615	3672903	2692484	7425304	11746213	7252115	2413372	8156379	5990147	486889	637218	1263342	349154	627454
210.5	1588496	408578	133111	293428	914424	3136793	4579386	6520330	6614783	5412609	1928042	6084654	3658900	2756787	7385806	11627675	6799889	2319881	8008735	6049015	488460	647146	1245132	546399	633528
211.5	1611285	359203	132730	299572	925432	3278915	4498806	6667263	6440418	5404037	1991228	6080781	3643736	2821284	7329891	11471261	6370437	2244944	7853803	6107246	490620	656561	1226986	823419	645068
212.5	1631248	315713	131639	306032	930162	3424257	4417725	6814446	6259990	5396883	2056894	6069691	3627570	2885511	7258939	11278061	5965544	2187330	7692895	6164517	493271	665586	1208973	1193723	662189
213.5	1648420	277745	129931	312815	928972	3571937	4336172	6961107	6075218	5390756	2125007	6052084	3610559	2948990	7174368	11049596	5586306	2145990	7527363	6220530	496315	674348	1191161	1663377	685072
214.5	1662859	244849	127707	319926	922348	3720985	4254161	7106385	5887820	5385256	2195532	6028662	3592860	3011244	7077607	10787791	5233225	2120057	7358574	6275008	499648	682982	1173612	2226311	713946
215.5	1674646	216534	125072	327373	910875	3870356	4171699	7249326	5699476	5379982	2268424	6000113	3574628	3071797	6970078	10494945	4906304	2108833	7187883	6327693	503161	691624	1156383	2860631	749085
216.5	1683877	192302	122133	335159	895201	4018945	4088791	7388895	5511799	5374531	2343633	5967110	3556014	3130184	6853183	10173692	4605144	2111781	7016611	6378352	506746	700410	1139526	3527415	790789
217.5	1690668	171673	118993	343287	876009	4165606	4005449	7523978	5326301	5368509	2421102	5930303	3537166	3185959	6728281	9826957	4329031	2128506	6846021	6426766	510293	709477	1123089	4173210	839367
218.5	1695146	154199	115750	351762	853986	4309168	3921697	7653400	5144379	5361527	2500767	5890314	3518227	3238695	6596684	9457912	4077017	2158738	6677306	6472737	513693	718959	1107113	4736556	895110
219.5	1697448	139473	112491	360583	829799	4448465	3837573	7775932	4967294	5353212	2582557	5847733	3499335	3287998	6459645	9069920	3847989	2202309	6511570	6516078	516839	728987	1091633	5157629	958267
220.5	1697720	127134	109298	369751	804082	4582350	3753137	7890310	4796160	5343206	2666391	5803118	3480624	3333507	6318353	8666478	3640729	2259134	6349826	6556616	519628	739687	1076679	5388939	1029007
221.5	1696114	116868	106239	379265	777412	4709725	3668471	7995251	4631945	5331172	2752183	5756991	3462221	3374902	6173924	8251167	3453965	2329183	6192981	6594188	521964	751183	1062274	5404371	1107378
222.5	1692787	108406	103376	389121	750310	4829559	3583682	8089474	4475465	5316800	2839837	5709834	3444247	3411907	6027399	7827587	3286407	2412452	6041836	6628636	523758	763591	1048437	5204141	1193265
223.5	1687894	101521	100760	399314	723230	4940915	3498899	8171721	4327390	5299804	2929247	5662096	3426817	3444293	5879747	7399303	3136783	2508935	5897090	6659808	524932	777022	1035181	4814343	1286345
224.5	1681592	96025	98436	409839	696559	5042961	3414278	8240782	4188254	5279930	3020299	5614186	3410041	3471883	5731855	6969786	3003858	2618591	5759333	6687556	525420	791582	1022512	4281324	1386038
225.5	1674036	91767	96441	420686	670618	5134994	3329996	8295515	4058462	5256958	3112869	5566476	3394020	3494550	5584535	6542362	2886455	2741310	5629059	6711731	525170	807371	1010434	3662583	1491470
226.5	1665376	88627	94809	431844	645671	5216445	3246251	8334874	3938305	5230704	3206822	5519302	3378851	3512217	5438522	6120161	2783461	2876872	5506663	6732184	524142	824481	998944	3016650	1601436
227.5	1655759	86513	93568	443302	621922	5286895	3163257	8357928	3827968	5201018	3302014	5472963	3364622	3524860	5294477	5706075	2693839	3024922	5392455	6748767	522315	842997	988034	2394388	1714380
228.5	1645325	85362	92747	455046	599527	5346074	3081245	8363887	3727548	5167792	3398286	5427726	3351415	3532502	5152989	5302719	2616625	3184924	5286663	6761329	519682	862998	977694	1833340	1828402
229.5	1634210	85134	92372	467057	578599	5393865	3000452	8352120	3637067	5130954	3495472	5383823	3339308	3535215	5014574	4912404	2550934	3356139	5189440	6769719	516253	884553	967908	1355687	1941272
230.5	1622540	85813	92471	479319	559213	5430301	2921125	8322172	3556478	5090471	3593392	5341454	3328368	3533112	4879684	4537112	2495954	3537591	5100873	6773786	512052	907724	958659	969337	2050479
231.5	1610436	87405	93076	491811	541416	5455553	2843510	8273780	3485683	5046351	3691853	5300789	3318660	3526347	4748705	4178489	2450942	3728053	5020989	6773382	507121	932561	949923	671059	2153313
232.5	1598008	89937	94219	504510	525229	5469929	2767853	8206881	3424541	4998636	3790651	5261968	3310241	3515108	4621963	3837836	2415219	3926034	4949766	6768361	501513	959104	941676	450433	2246960
233.5	1585363	93460	95940	517394	510654	5473853	2694395	8121618	3372871	4947406	3889569	5225104	3303159	3499615	4499727	3516115	2388166	4129780	4887132	6758586	495294	987382	933892	293585	2328625
234.5	1572595	98044	98286	530437	497679	5467854	2623366	8018346	3330466	4892774	3988380	5190282	3297462	3480112	4382213	3213963	2369215	4337287	4832975	6743927	488539	1017410	926540	186107	2395674
235.5	1559795	103787	101309	543613	486281	5452551	2554988	7897619	3297092	4834882	4086842	5157563	3293185	3456867	4269586	2931707	2357844	4546329	4787149	6724270	481334	1049189	919590	114934	2445767
236.5	1547042	110808	105073	556893	476431	5428634	2489467	7760194	3272491	4773905	4184703	5126982	3290363	3430160	4161965	2669394	2353566	4754493	4749472	6699516	473768	1082701	913008	69272	2477001
237.5	1534410	119256	109652	570252	468093	5396850	2426995	7607007	3256388	4710039	4281701	5098554	3289022	3400286	4059427	2426817	2355928	4959238	4719736	6669588	465936	1117915	906760	40822	2488020
238.5	1521967	129305	115130	583659	461232	5357981	2367749	7439166	3248481	4643504	4377565	5072268	3289184	3367545	3962010	2203548	2364498	5157953	4697703	6634431	457935	1154779	900812	23566	2478106
239.5	1509771	141163	121608	597087	455811	5312835	2311888	7257924	3248450	4574541	4472012	5048096	3290863	3332240	3869716	1998973	2378862	5348031	4683111	6594020	449862	1193219	895128	13354	2447224
240.5	1497875	155067	129200	610507	451793	5262224	2259554	7064659	3255943	4503402	4564756	5025988	3294071	3294674	3782513	1812327	2398616	5526945	4675672	6548359	441811	1233143	889673	7444	2396037
241.5	1486328	171290	138039	623892	449145	5206958	2210877	6860849	3270582	4430353	4655501	5005876	3298812	3255146	3700341	1642727	2423363	5692321	4675073	6497488	433875	1274433	884411	4090	2325859
242.5	1475169	190138	148274	637215	447834	5147825	2165967	6648043	3291950	4355668	4743951	4987675	3305084	3213947	3623112	1489207	2452703	5842019	4680978	6441483	426144	1316950	879307	2221	2238588
243.5	1464436	211954	160076	650450	447833	5085591	2124926	6427836	3319589	4279626	4829804	4971282	3312883	3171359	3550715	1350743	2486232	5974190	4693024	6380456	418699	1360530	874329	1194	2136594
244.5	1454158	237114	173637	663574	449115	5020981	2087840	6201841	3352994	4202508	4912762	4956580	3322197	3127654	3483016	1226286	2523537	6087338	4710821	6314561	411620	1404984	869442	637	2022585
245.5	1444363	266027	189169	676565	451660	4954679	2054787	5971660	3391609	4124592	4992526	4943436	3333009	3083087	3419861	1114782	2564194	6180356	4733953	6243989	404979	1450102	864615	338	1899464
246.5	1435073	299129	206911	689404	455447	4887324	2025837	5738865	3434819	4046155	5068803	4931705	3345297	3037903	3361080	1015192	2607763	6252555	4761976	6168972	398842	1495647	859820	179	1770186
247.5	1426304	336877	227121	702074	460460	4819500	2001054	5504971	3481948	3967465	5141310	4921228	3359035	2992330	3306485	926509	2653791	6303668	4794419	6089778	393271	1541364	855028	95	1637627
248.5	1418073	379740	250081	714560	466687	4751742	1980500	5271418	3532254	3888781	5209770	4911837	3374190	2946579	3255873	847770	2701811	6333844	4830779	6006712	388319	1586974	850215	50	1504464
249.5	1410390	428189	276093	726851	474116	4684527	1964232	5039552	3584933	3810355	5273921	4903353	3390724	2900847	3209029	778069	2751340	6343625	4870526	5920110	384038	1632185	845357	27	1373091
250.5	1403262	482678	305474	738939	482737	4618280	1952311	4810615	3639118	3732422	5333516	4895590	3408594	2855314	3165725	716558	2801885	6333908	4913105	5830340	380473	1676685	840435	14	1245555
251.5	1396695	543629	338555	750820	492543	4553374	1944797	4585734	3693882	3655208	5388327	4888355	3427753	2810146	3125724	662455	2852945	6305898	4957930	5737791	377665	1720154	835433	8	1123523
252.5	1390692	611408	375673	762492	503525	4490128	1941755	4365909	3748250	3578921	5438145	4881449	3448147	2765490	3088775	615047	2904014	6261057	5004393	5642877	375654	1762263	830335	4	1008274
253.5	1385251	686305	417160	773957	515675	4428814	1943257	4152018	3801205	3503756	5482786	4874671	3469717	2721482	3054623	573686	2954588	6201040	5051867	5546026	374473	1802679	825132	2	900708
254.5	1380371	768505	463336	785220	528987	4369656	1949380	3944807	3851705	3429891	5522088	4867816	3492401	2678241	3023001	537794	3004169	6127643	5099705	5447678	374156	1841071	819815	1	801384
255.5	1376048	858063	514497	796289	543450	4312835	1960208	3744898	3898699	3357488	5555919	4860682	3516129	2635876	2993638	506857	3052273	6042738	5147248	5348276	374735	1877114	814382	0	710553
256.5	1372275	954879	570896	807176	559053	4258489	1975834	3552792	3941146	3286696	5584174	4853068	3540828	2594480	2966256	480423	3098435	5948228	5193831	5248268	376240	1910491	808829	0	628212
257.5	1369044	1058676	632732	817896	575783	4206719	1996360	3368871	3978039	3217643	5606778	4844776	3566419	2554136	2940572	458102	3142216	5845993	5238790	5148095	378699	1940903	803160	0	554150
258.5	1366345	1168974	700128	828465	593623	4157590	2021897	3193411	4008425	3150446	5623689	4835615	3592818	2514917	2916303	439561	3183211	5737852	5281464	5048190	382142	1968071	797380	0	488003
259.5	1364167	1285084	773117	838903	612552	4111136	2052564	3026586	4031431	3085205	5634894	4825403	3619939	2476884	2893161	424519	3221053	5625531	5321209	4948974	386596	1991740	791496	0	429291
260.5	1362497	1406097	851621	849232	632546	4067360	2088489	2868482	4046287	3022005	5640414	4813965	3647688	2440090	2870861	412751	3255419	5510635	5357402	4850850	392088	2011685	785520	0	377465
261.5	1361321	1530886	935436	859477	653575	4026237	2129805	2719102	4052344	2960918	5640302	4801140	3675969	2404581	2849119	404077	3286035	5394635	5389451	4754203	398646	2027711	779466	0	331937
262.5	1360624	1658119	1024217	869663	675604	3987720	2176653	2578380	4049099	2902003	5634640	4786779	3704682	2370395	2827657	398367	3312682	5278848	5416802	4659394	406293	2039662	773348	0	292109
263.5	1360390	1786280	1117467	879816	698591	3951738	2229178	2446190	4036204	2845306	5623543	4770750	3733722	2337561	2806202	395536	3335194	5164440	5438945	4566760	415055	2047417	767185	0	257392
264.5	1360600	1913703	1214534	889966	722490	3918198	2287524	2322355	4013481	2790863	5607154	4752936	3762984	2306105	2784493	395546	3353463	5052424	5455426	4476611	424953	2050898	760997	0	227221
265.5	1361237	2038612	1314605	900141	747247	3886991	2351836	2206656	3980923	2738697	5585646	4733236	3792355	2276047	2762280	398401	3367439	4943659	5465850	4389231	436004	2050064	754806	0	201067
266.5	1362281	2159173	1416721	910371	772801	3857991	2422254	2098843	3938701	2688823	5559215	4711572	3821725	2247402	2739326	404152	3377126	4838861	5469886	4304876	448224	2044919	748634	0	178444
267.5	1363711	2273544	1519781	920685	799085	3831057	2498909	1998641	3887150	2641246	5528084	4687882	3850979	2220182	2715413	412895	3382585	4738614	5467275	4223771	461622	2035506	742506	0	158908
268.5	1365508	2379941	1622572	931112	826024	3806033	2581919	1905756	3826765	2595964	5492495	4662127	3880000	2194395	2690343	424773	3383927	4643373	5457829	4146119	476200	2021907	736446	0	142063
269.5	1367649	2476687	1723791	941681	853536	3782755	2671386	1819886	3758182	2552965	5452710	4634285	3908671	2170046	2663940	439979	3381310	4553484	5441438	4072090	491952	2004242	730480	0	127556
270.5	1370113	2562275	1822080	952421	881533	3761045	2767386	1740722	3682161	2512233	5409009	4604359	3936876	2147138	2636053	458756	3374936	4469190	5418066	4001832	508864	1982666	724635	0	115077
271.5	1372877	2635412	1916068	963358	909920	3740717	2869967	1667955	3599561	2473743	5361683	4572368	3964498	2125671	2606556	481402	3365044	4390644	5387751	3935467	526909	1957366	718935	0	104354
272.5	1375918	2695062	2004406	974517	938597	3721579	2979143	1601279	3511316	2437469	5311037	4538353	3991419	2105644	2575354	508271	3351903	4317922	5350607	3873094	546047	1928557	713408	0	95152
273.5	1379214	2740475	2085814	985924	967456	3703431	3094882	1540398	3418412	2403374	5257382	4502374	4017524	2087055	2542377	539779	3335808	4251028	5306814	3814790	566225	1896480	708078	0	87267
274.5	1382741	2771205	2159121	997599	996388	3686069	3217107	1485023	3321859	2371422	5201035	4464509	4042702	2069900	2507589	576401	3317076	4189907	5256618	3760612	587371	1861394	702972	0	80527
275.5	1386477	2787115	2223301	1009562	1025275	3669285	3345680	1434882	3222670	2341569	5142315	4424853	4066840	2054175	2470983	618681	3296036	4134455	5200325	3710597	609398	1823576	698113	0	74780
276.5	1390397	2788373	2277503	1021832	1054000	3652870	3480403	1389712	3121837	2313771	5081543	4383516	4089832	2039876	2432581	667227	3273024	4084522	5138290	3664768	632199	1783316	693527	0	69901
277.5	1394480	2775433	2321082	1034423	1082440	3636613	3621004	1349270	3020312	2287978	5019037	4340621	4111573	2026996	2392434	722716	3248382	4039918	5070917	3623129	655646	1740909	689235	0	65783
278.5	1398703	2749003	2353609	1047348	1110474	3620308	3767137	1313327	2918992	2264137	4955108	4296306	4131966	2015531	2350621	785886	3222448	4000425	4998644	3585672	679593	1696656	685260	0	62335
279.5	1403044	2710017	2374882	1060616	1137978	3603746	3918369	1281673	2818708	2242196	4890065	4250716	4150916	2005474	2307247	857542	3195555	3965794	4921940	3552377	703872	1650857	681624	0	59482
280.5	1407481	2659590	2384924	1074233	1164830	3586728	4074181	1254114	2720211	2222096	4824205	4204007	4168334	1996820	2262440	938539	3168025	3935753	4841296	3523210	728298	1603807	678346	0	57163
281.5	1411993	2598975	2383974	1088202	1190910	3569058	4233962	1230476	2624172	2203778	4757816	4156342	4184138	1989562	2216349	1029777	3140169	3910010	4757215	3498129	752664	1555796	675446	0	55325
282.5	1416561	2529517	2372470	1102524	1216100	3550549	4397004	1210599	2531174	2187180	4691175	4107888	4198252	1983695	2169140	1132183	3112280	3888252	4670207	3477081	776751	1507104	672941	0	53928
283.5	1421164	2452612	2351024	1117194	1240288	3531021	4562504	1194343	2441719	2172240	4624546	4058814	4210606	1979213	2120993	1246694	3084635	3870156	4580781	3460004	800322	1457996	670849	0	52940
284.5	1425786	2369666	2320398	1132206	1263366	3510309	4729563	1181583	2356222	2158891	4558179	4009293	4221138	1976111	2072102	1374227	3057491	3855380	4489440	3446829	823134	1408724	669185	0	52335
285.5	1430407	2282055	2281468	1147547	1285232	3488258	4897191	1172212	2275023	2147065	4492309	3959496	4229795	1974384	2022665	1515647	3031085	3843574	4396672	3437478	844934	1359526	667963	0	52097
286.5	1435012	2191101	2235195	1163205	1305794	3464727	5064308	1166136	2198388	2136694	4427158	3909592	4236530	1974024	1972886	1671733	3005635	3834378	4302947	3431867	865470	1310618	667197	0	52213
287.5	1439586	2098041	2182595	1179160	1324966	3439593	5229757	1163276	2126517	2127705	4362931	3859749	4241305	1975029	1922971	1843127	2981334	3827421	4208714	3429902	884492	1262202	666899	0	52680
288.5	1444115	2004013	2124704	1195391	1342673	3412746	5392310	1163569	2059553	2120025	4299819	3810128	4244089	1977391	1873123	2030290	2958358	3822330	4114394	3431484	901757	1214457	667080	0	53496
289.5	1448586	1910037	2062555	1211872	1358848	3384097	5550681	1166962	1997589	2113579	4237996	3760886	4244861	1981107	1823540	2233448	2936860	3818725	4020382	3436505	917039	1167545	667751	1	54669
290.5	1452988	1817013	1997150	1228575	1373437	3353574	5703542	1173414	1940674	2108289	4177622	3712172	4243609	1986169	1774413	2452533	2916973	3816224	3927041	3444850	930128	1121609	668920	2	56207
291.5	1457310	1725716	1929443	1245467	1386397	3321125	5849538	1182896	1888823	2104076	4118841	3664131	4240325	1992573	1725924	2687134	2898811	3814447	3834701	3456396	940839	1076772	670594	3	58128
292.5	1461544	1636797	1860324	1262513	1397694	3286718	5987307	1195387	1842023	2100857	4061784	3616896	4235015	2000312	1678244	2936444	2882469	3813015	3743662	3471011	949018	1033141	672781	5	60452
293.5	1465682	1550787	1790606	1279673	1407308	3250339	6115500	1210873	1800239	2098549	4006565	3570594	4227689	2009379	1631531	3199215	2868024	3811554	3654188	3488555	954540	990802	675487	8	63204
294.5	1469718	1468107	1721019	1296907	1415231	3211996	6232804	1229349	1763421	2097068	3953288	3525342	4218366	2019768	1585930	3473730	2855537	3809698	3566515	3508877	957319	949828	678715	13	66417
295.5	1473646	1389075	1652203	1314170	1421465	3171716	6337959	1250813	1731506	2096324	3902040	3481249	4207072	2031470	1541570	3757784	2845050	3807092	3480845	3531818	957303	910275	682470	22	70126
296.5	1477464	1313914	1584713	1331417	1426025	3129545	6429786	1275266	1704430	2096230	3852901	3438414	4193843	2044477	1498567	4048686	2836593	3803395	3397349	3557208	954484	872184	686753	38	74374
297.5	1481167	1242769	1519015	1348598	1428938	3085547	6507206	1302711	1682121	2096695	3805934	3396927	4178718	2058778	1457022	4343280	2830178	3798284	3316172	3584867	948890	835584	691565	64	79207
298.5	1484754	1175714	1455494	1365663	1430238	3039802	6569259	1333151	1664512	2097625	3761195	3356869	4161745	2074363	1417022	4637996	2825807	3791454	3237431	3614605	940587	800492	696906	107	84679
299.5	1488225	1112762	1394457	1382563	1429974	2992408	6615126	1366585	1651538	2098927	3718729	3318313	4142977	2091218	1378639	4928912	2823465	3782625	3161217	3646219	929679	766912	702775	179	90850
300.5	1491579	1053877	1336143	1399245	1428199	2943476	6644144	1403010	1643137	2100507	3678570	3281322	4122474	2109331	1341932	5211853	2823127	3771541	3087598	3679496	916301	734842	709168	299	97783
301.5	1494818	998984	1280726	1415656	1424980	2893130	6655819	1442412	1639256	2102268	3640746	3245951	4100300	2128686	1306947	5482503	2824756	3757978	3016622	3714212	900620	704270	716081	495	105550
302.5	1497943	947977	1228324	1431746	1420387	2841505	6649838	1484771	1639845	2104116	3605276	3212247	4076523	2149264	1273720	5736524	2828302	3741740	2948317	3750131	882826	675174	723507	814	114226
303.5	1500957	900724	1179011	1447462	1414500	2788746	6626078	1530054	1644865	2105953	3572170	3180251	4051217	2171047	1242273	5969706	2833705	3722664	2882695	3787009	863131	647531	731441	1328	123895
304.5	1503862	857080	1132816	1462754	1407404	2735005	6584604	1578215	1654280	2107683	3541434	3149995	4024459	2194013	1212623	6178095	2840896	3700625	2819750	3824588	841760	621308	739871	2147	134642
305.5	1506662	816884	1089739	1477574	1399188	2680439	6525674	1629189	1668058	2109213	3513066	3121504	3996328	2218137	1184775	6358136	2849793	3675530	2759465	3862605	818951	596471	748787	3432	146559
306.5	1509360	779973	1049750	1491875	1389946	2625210	6449731	1682896	1686174	2110449	3487061	3094799	3966906	2243393	1158727	6506796	2860306	3647324	2701812	3900784	794944	572980	758176	5423	159741
307.5	1511959	746179	1012799	1505613	1379775	2569479	6357398	1739232	1708601	2111297	3463407	3069893	3936278	2269752	1134472	6621666	2872337	3615990	2646750	3938846	769982	550794	768023	8465	174286
308.5	1514463	715336	978820	1518747	1368773	2513411	6249462	1798070	1735315	2111670	3442088	3046794	3904530	2297181	1111996	6701041	2885776	3581545	2594231	3976502	744302	529870	778310	13038	190292
309.5	1516877	687283	947736	1531239	1357041	2457166	6126864	1859258	1766284	2111480	3423085	3025506	3871750	2325646	1091283	6743975	2900506	3544042	2544203	4013463	718134	510162	789018	19804	207859
310.5	1519202	661861	919462	1543056	1344679	2400902	5990678	1922619	1801473	2110643	3406374	3006027	3838024	2355108	1072310	6750296	2916404	3503566	2496603	4049434	691695	491626	800126	29647	227083
311.5	1521444	638922	893907	1554166	1331786	2344774	5842092	1987946	1840834	2109083	3391928	2988353	3803441	2385527	1055054	6720597	2933336	3460237	2451366	4084119	665188	474215	811608	43714	248055
312.5	1523604	618324	870982	1564545	1318460	2288927	5682387	2055004	1884304	2106722	3379719	2972474	3768087	2416857	1039488	6656194	2951164	3414201	2408425	4117226	638802	457882	823439	63457	270861
313.5	1525686	599934	850596	1574172	1304800	2233505	5512916	2123529	1931803	2103494	3369713	2958377	3732051	2449052	1025585	6559055	2969742	3365631	2367709	4148464	612706	442583	835590	90648	295578
314.5	1527691	583630	832661	1583030	1290899	2178638	5335078	2193228	1983225	2099333	3361877	2946046	3695418	2482061	1013317	6431712	2988921	3314724	2329144	4177548	587050	428273	848028	127380	322266
315.5	1529621	569299	817096	1591108	1276847	2124451	5150297	2263781	2038440	2094183	3356175	2935464	3658271	2515829	1002655	6277157	3008543	3261696	2292657	4204204	561965	414909	860719	176023	350972
316.5	1531478	556836	803822	1598400	1262735	2071059	4960000	2334840	2097280	2087993	3352566	2926607	3620695	2550300	993569	6098722	3028452	3206779	2258175	4228165	537565	402447	873627	239145	381724
317.5	1533260	546149	792767	1604904	1248645	2018567	4765595	2406034	2159543	2080720	3351012	2919454	3582769	2585414	986033	5899961	3048485	3150218	2225624	4249178	513942	390846	886712	319372	414524
318.5	1534968	537153	783868	1610623	1234658	1967070	4568455	2476968	2224982	2072329	3351469	2913977	3544573	2621106	980017	5684539	3068478	3092268	2194931	4267007	491174	380067	899931	419198	449348
319.5	1536601	529773	777065	1615566	1220850	1916655	4369894	2547233	2293307	2062790	3353894	2910149	3506181	2657312	975495	5456118	3088269	3033187	2166025	4281432	469319	370072	913241	540748	486141
320.5	1538157	523943	772311	1619746	1207294	1867394	4171162	2616402	2364175	2052083	3358242	2907939	3467667	2693962	972440	5218262	3107694	2973238	2138837	4292254	448422	360825	926594	685509	524815
321.5	1539634	519605	769561	1623180	1194056	1819355	3973423	2684040	2437193	2040197	3364465	2907318	3429102	2730986	970829	4974358	3126592	2912679	2113299	4299295	428513	352291	939940	854055	565244
322.5	1541027	516708	768782	1625890	1181200	1772592	3777751	2749709	2511912	2027128	3372515	2908250	3390552	2768309	970635	4727546	3144807	2851768	2089345	4302401	409611	344437	953229	1045787	607261
323.5	1542334	515211	769946	1627900	1168785	1727151	3585119	2812969	2587828	2012880	3382342	2910703	3352083	2805858	971838	4480673	3162186	2790753	2066912	4301444	391722	337231	966406	1258741	650659
324.5	1543549	515079	773035	1629241	1156864	1683070	3396396	2873390	2664383	1997465	3393894	2914639	3313754	2843554	974414	4236260	3178581	2729874	2045941	4296321	374844	330645	979417	1489478	695188
325.5	1544666	516282	778035	1629944	1145490	1640377	3212345	2930553	2740965	1980904	3407118	2920022	3275624	2881320	978341	3996486	3193855	2669360	2026373	4286958	358966	324650	992206	1733097	740554
326.5	1545680	518800	784941	1630045	1134707	1599092	3033620	2984060	2816917	1963224	3421960	2926812	3237748	2919077	983601	3763183	3207875	2609426	2008154	4273309	344073	319220	1004713	1983379	786422
327.5	1546584	522613	793754	1629580	1124559	1559228	2860771	3033534	2891536	1944460	3438364	2934970	3200175	2956745	990172	3537842	3220520	2550272	1991231	4255357	330142	314332	1016880	2233065	832414
328.5	1547370	527712	804481	1628590	1115084	1520792	2694242	3078630	2964086	1924654	3456273	2944454	3162954	2994243	998034	3321638	3231682	2492086	1975556	4233112	317147	309961	1028649	2474246	878118
329.5	1548031	534090	817135	1627114	1106319	1483783	2534382	3119041	3033801	1903855	3475626	2955221	3126129	3031493	1007168	3115442	3241261	2435035	1961082	4206613	305058	306085	1039960	2698842	923087
330.5	1548559	541742	831734	1625197	1098294	1448194	2381447	3154495	3099903	1882116	3496363	2967227	3089741	3068415	1017555	2919860	3249172	2379274	1947767	4175928	293843	302686	1050752	2899112	966847
331.5	1548944	550672	848301	1622880	1091041	1414015	2235606	3184766	3161609	1859496	3518422	2980428	3053828	3104932	1029173	2735259	3255342	2324939	1935571	4141152	283470	299743	1060969	3068159	1008905
332.5	1549177	560882	866862	1620208	1084586	1381230	2096952	3209676	3218147	1836059	3541739	2994776	3018424	3140967	1042001	2561798	3259714	2272149	1924455	4102402	273904	297240	1070552	3200362	1048753
333.5	1549251	572379	887449	1617223	1078952	1349818	1965507	3229095	3268768	1811874	3566247	3010224	2983561	3176446	1056019	2399464	3262242	2221008	1914386	4059823	265112	295159	1079444	3291720	1085882
334.5	1549154	585172	910093	1613968	1074162	1319756	1841230	3242943	3312765	1787010	3591880	3026721	2949267	3211297	1071202	2248101	3262898	2171604	1905332	4013579	257060	293485	1087593	3340045	1119788
335.5	1548878	599271	934830	1610486	1070237	1291016	1724026	3251191	3349482	1761542	3618569	3044217	2915567	3245450	1087526	2107437	3261665	2124009	1897263	3963857	249714	292203	1094946	3345028	1149986
336.5	1548414	614688	961697	1606818	1067193	1263569	1613755	3253863	3378333	1735546	3646242	3062661	2882484	3278839	1104964	1977110	3258544	2078283	1890153	3910861	243043	291300	1101454	3308154	1176016
337.5	1547752	631432	990730	1603004	1065047	1237384	1510236	3251030	3398815	1709096	3674827	3081997	2850037	3311402	1123488	1856695	3253548	2034468	1883977	3854809	237016	290764	1107072	3232495	1197459
338.5	1546884	649514	1021965	1599082	1063814	1212427	1413257	3242812	3410516	1682272	3704251	3102171	2818244	3343080	1143066	1745719	3246703	1992599	1878713	3795934	231604	290581	1111757	3122414	1213941
339.5	1545800	668943	1055438	1595088	1063509	1188663	1322582	3229371	3413132	1655150	3734438	3123127	2787119	3373819	1163666	1643679	3238048	1952694	1874341	3734480	226778	290740	1115472	2983210	1225150
340.5	1544492	689727	1091180	1591056	1064142	1166056	1237952	3210913	3406468	1627807	3765311	3144804	2756674	3403567	1185251	1550061	3227635	1914764	1870843	3670698	222513	291231	1118184	2820742	1230839
341.5	1542952	711869	1129220	1587018	1065725	1144568	1159100	3187678	3390446	1600318	3796793	3167145	2726918	3432281	1207781	1464344	3215528	1878808	1868203	3604847	218784	292043	1119862	2641064	1230836
342.5	1541174	735371	1169583	1583004	1068269	1124163	1085744	3159942	3365108	1572756	3828802	3190087	2697859	3459918	1231215	1386016	3201799	1844816	1866405	3537186	215568	293167	1120485	2450102	1225050
343.5	1539149	760228	1212287	1579039	1071783	1104802	1017603	3128004	3330616	1545193	3861260	3213567	2669503	3486443	1255507	1314578	3186529	1812771	1865436	3467978	212844	294591	1120033	2253388	1213474
344.5	1536873	786431	1257343	1575148	1076274	1086448	954391	3092189	3287244	1517698	3894083	3237521	2641852	3511826	1280607	1249548	3169810	1782649	1865283	3397484	210593	296307	1118493	2055861	1196186
345.5	1534339	813967	1304755	1571351	1081751	1069062	895827	3052838	3235379	1490336	3927190	3261882	2614909	3536041	1306463	1190469	3151737	1754417	1865935	3325961	208798	298304	1115858	1861738	1173353
346.5	1531544	842813	1354515	1567666	1088220	1052608	841633	3010305	3175506	1463170	3960496	3286583	2588672	3559067	1333019	1136908	3132414	1728038	1867381	3253663	207440	300575	1112128	1674452	1145224
347.5	1528482	872940	1406609	1564108	1095687	1037047	791539	2964950	3108198	1436258	3993918	3311554	2563140	3580890	1360217	1088460	3111946	1703470	1869610	3180834	206507	303109	1107305	1496646	1112127
348.5	1525152	904310	1461007	1560689	1104156	1022344	745285	2917138	3034106	1409655	4027371	3336726	2538309	3601499	1387994	1044747	3090444	1680664	1872613	3107712	205983	305896	1101400	1330211	1074466
349.5	1521552	936879	1517670	1557418	1113632	1008463	702620	2867231	2953943	1383413	4060769	3362027	2514175	3620889	1416284	1005419	3068019	1659569	1876379	3034524	205857	308928	1094428	1176357	1032704
350.5	1517679	970590	1576541	1554299	1124116	995369	663303	2815586	2868468	1357579	4094029	3387383	2490730	3639059	1445019	970153	3044784	1640128	1880898	2961485	206117	312193	1086410	1035705	987363
351.5	1513534	1005379	1637553	1551335	1135611	983026	627108	2762551	2778472	1332196	4127064	3412719	2467968	3656014	1474127	938652	3020853	1622283	1886159	2888801	206754	315681	1077374	908385	939005
352.5	1509118	1041169	1700621	1548526	1148117	971402	593819	2708460	2684760	1307301	4159792	3437962	2445880	3671762	1503535	910645	2996335	1605971	1892150	2816663	207757	319382	1067349	794141	888223
353.5	1504433	1077875	1765644	1545867	1161633	960465	563232	2653636	2588141	1282931	4192126	3463033	2424455	3686317	1533167	885884	2971342	1591126	1898857	2745249	209117	323284	1056373	692426	835628
354.5	1499480	1115401	1832504	1543352	1176155	950182	535159	2598381	2489409	1259116	4223984	3487858	2403684	3699693	1562946	864145	2945980	1577680	1906268	2674723	210828	327375	1044487	602485	781835
355.5	1494264	1153639	1901069	1540971	1191681	940524	509420	2542981	2389334	1235882	4255284	3512357	2383554	3711913	1592793	845224	2920353	1565561	1914364	2605236	212880	331643	1031734	523435	727448
356.5	1488789	1192473	1971186	1538711	1208202	931461	485851	2487700	2288649	1213252	4285945	3536452	2364053	3722998	1622627	828935	2894559	1554695	1923130	2536925	215267	336074	1018164	454322	673052
357.5	1483060	1231776	2042687	1536558	1225711	922965	464298	2432784	2188043	1191245	4315886	3560066	2345169	3732977	1652369	815112	2868693	1545005	1932544	2469912	217981	340655	1003828	394173	619201
358.5	1477082	1271412	2115388	1534492	1244197	915008	444619	2378454	2088151	1169877	4345029	3583120	2326886	3741876	1681939	803606	2842844	1536414	1942583	2404307	221015	345371	988780	342028	566404
359.5	1470863	1311235	2189088	1532494	1263647	907565	426682	2324912	1989550	1149159	4373299	3605536	2309190	3749729	1711256	794279	2817097	1528839	1953222	2340204	224363	350206	973078	296970	515123
360.5	1464411	1351094	2263569	1530540	1284044	900610	410367	2272339	1892755	1129100	4400620	3627236	2292068	3756567	1740241	787010	2791530	1522198	1964433	2277688	228016	355143	956779	258141	465759
361.5	1457732	1390831	2338601	1528605	1305370	894121	395564	2220895	1798217	1109706	4426922	3648143	2275502	3762426	1768818	781690	2766216	1516403	1976182	2216828	231966	360167	939944	224754	418656
362.5	1450837	1430282	2413939	1526661	1327601	888074	382171	2170718	1706324	1090980	4452134	3668180	2259478	3767341	1796912	778218	2741220	1511367	1988433	2157682	236206	365257	922632	196095	374091
363.5	1443733	1469278	2489326	1524679	1350713	882447	370096	2121930	1617399	1072920	4476190	3687274	2243980	3771349	1824448	776505	2716603	1506999	2001148	2100299	240726	370397	904906	171526	332279
364.5	1436431	1507651	2564497	1522628	1374675	877221	359256	2074632	1531704	1055525	4499027	3705349	2228990	3774488	1851358	776470	2692419	1503208	2014280	2044715	245516	375565	886827	150482	293369
365.5	1428940	1545230	2639176	1520476	1399455	872376	349575	2028909	1449443	1038790	4520583	3722336	2214494	3776794	1877575	778039	2668716	1499899	2027782	1990957	250567	380741	868454	132468	257452
366.5	1421271	1581845	2713082	1518187	1425015	867894	340985	1984830	1370766	1022707	4540802	3738163	2200472	3778306	1903036	781143	2645536	1496977	2041599	1939043	255865	385904	849847	117051	224559
367.5	1413435	1617331	2785928	1515726	1451313	863758	333425	1942450	1295774	1007268	4559628	3752765	2186910	3779060	1927683	785720	2622914	1494344	2055673	1888983	261398	391031	831065	103858	194671
368.5	1405441	1651526	2857427	1513058	1478304	859952	326840	1901809	1224522	992460	4577013	3766076	2173790	3779093	1951461	791712	2600883	1491904	2069941	1840780	267152	396099	812163	92567	167725
369.5	1397300	1684273	2927290	1510145	1505935	856461	321181	1862936	1157026	978271	4592908	3778036	2161095	3778440	1974320	799062	2579465	1489557	2084332	1794427	273111	401084	793198	82902	143617
370.5	1389023	1715426	2995231	1506950	1534153	853271	316407	1825849	1093265	964687	4607272	3788586	2148808	3777135	1996218	807718	2558682	1487205	2098773	1749914	279259	405963	774221	74627	122213
371.5	1380621	1744847	3060970	1503436	1562897	850369	312481	1790554	1033192	951691	4620065	3797671	2136913	3775213	2017113	817628	2538547	1484749	2113183	1707225	285578	410711	755282	67542	103353
372.5	1372104	1772409	3124233	1499564	1592101	847744	309370	1757051	976732	939267	4631252	3805242	2125392	3772703	2036973	828741	2519071	1482093	2127477	1666337	292048	415302	736428	61476	86859
373.5	1363482	1797997	3184754	1495299	1621696	845384	307047	1725330	923790	927397	4640803	3811252	2114229	3769636	2055768	841007	2500259	1479140	2141565	1627224	298647	419712	717704	56285	72542
374.5	1354765	1821511	3242281	1490603	1651607	843279	305490	1695375	874256	916060	4648690	3815660	2103407	3766040	2073476	854375	2482111	1475797	2155351	1589856	305353	423914	699151	51846	60207
375.5	1345963	1842865	3296573	1485441	1681754	841421	304681	1667165	828004	905237	4654890	3818428	2092911	3761942	2090079	868791	2464625	1471972	2168733	1554201	312142	427883	680808	48058	49657
376.5	1337084	1861987	3347406	1479779	1712054	839801	304606	1640671	784903	894905	4659386	3819524	2082724	3757364	2105565	884202	2447794	1467580	2181606	1520223	318988	431595	662709	44834	40699
377.5	1328138	1878822	3394572	1473584	1742417	838412	305255	1615863	744814	885044	4662162	3818922	2072830	3752328	2119925	900550	2431608	1462536	2193861	1487882	325865	435024	644888	42101	33150
378.5	1319133	1893332	3437881	1466827	1772751	837247	306621	1592705	707594	875630	4663210	3816601	2063215	3746855	2133159	917775	2416052	1456763	2205383	1457139	332744	438145	627372	39798	26833
379.5	1310076	1905493	3477162	1459477	1802958	836301	308702	1571159	673100	866640	4662521	3812544	2053862	3740961	2145268	935814	2401111	1450190	2216056	1427953	339597	440935	610188	37876	21585
380.5	1300974	1915300	3512267	1451509	1832938	835568	311499	1551183	641189	858050	4660095	3806742	2044758	3734662	2156261	954600	2386765	1442750	2225760	1400279	346392	443371	593358	36293	17257
381.5	1291835	1922760	3543065	1442898	1862587	835045	315014	1532735	611721	849835	4655932	3799190	2035887	3727970	2166148	974063	2372993	1434387	2234373	1374074	353100	445431	576902	35014	13711
382.5	1282663	1927899	3569451	1433625	1891797	834726	319257	1515768	584560	841970	4650040	3789890	2027237	3720896	2174946	994127	2359770	1425049	2241772	1349293	359689	447094	560837	34011	10828
383.5	1273464	1930756	3591339	1423670	1920460	834610	324236	1500236	559573	834431	4642427	3778850	2018792	3713448	2182674	1014713	2347071	1414696	2247834	1325891	366127	448340	545178	33264	8499
384.5	1264243	1931382	3608667	1413020	1948463	834693	329965	1486092	536634	827191	4633106	3766082	2010539	3705632	2189355	1035738	2334868	1403295	2252438	1303822	372381	449153	529934	32754	6631
385.5	1255002	1929844	3621391	1401663	1975693	834973	336459	1473286	515624	820226	4622095	3751608	2002467	3697452	2195016	1057113	2323133	1390823	2255464	1283041	378420	449514	515117	32470	5143
386.5	1245745	1926218	3629494	1389592	2002039	835449	343737	1461767	496428	813508	4609413	3735451	1994563	3688911	2199685	1078747	2311833	1377266	2256793	1263502	384213	449410	500731	32402	3965
387.5	1236475	1920590	3632974	1376802	2027384	836119	351821	1451487	478940	807012	4595083	3717643	1986814	3680007	2203394	1100545	2300938	1362620	2256314	1245159	389727	448830	486782	32546	3039
388.5	1227193	1913056	3631854	1363293	2051616	836982	360734	1442393	463060	800712	4579133	3698221	1979209	3670740	2206177	1122405	2290416	1346893	2253918	1227967	394932	447761	473272	32902	2316
389.5	1217899	1903720	3626171	1349068	2074624	838038	370501	1434433	448695	794582	4561593	3677227	1971738	3661105	2208068	1144227	2280232	1330101	2249507	1211880	399801	446197	460201	33470	1755
390.5	1208594	1892691	3615983	1334135	2096296	839285	381152	1427556	435760	788595	4542493	3654707	1964390	3651098	2209104	1165905	2270354	1312269	2242986	1196853	404303	444131	447568	34256	1323
391.5	1199277	1880083	3601365	1318505	2116525	840724	392716	1421708	424175	782725	4521870	3630715	1957154	3640712	2209322	1187330	2260746	1293432	2234272	1182841	408414	441561	435370	35268	992
392.5	1189946	1866013	3582405	1302192	2135207	842355	405226	1416837	413869	776948	4499760	3605307	1950022	3629938	2208762	1208395	2251374	1273635	2223294	1169801	412108	438486	423602	36519	739
393.5	1180601	1850603	3559209	1285215	2152241	844177	418715	1412888	404776	771238	4476203	3578544	1942984	3618768	2207462	1228990	2242205	1252930	2209990	1157687	415364	434906	412259	38023	548
394.5	1171237	1833972	3531891	1267596	2167532	846189	433219	1409808	396836	765569	4451242	3550493	1936032	3607192	2205461	1249004	2233203	1231376	2194311	1146456	418160	430828	401334	39798	405
395.5	1161853	1816242	3500581	1249359	2180989	848393	448774	1407542	389997	759918	4424920	3521222	1929158	3595198	2202799	1268328	2224335	1209042	2176223	1136064	420480	426258	390819	41866	297
396.5	1152443	1797532	3465417	1230533	2192530	850787	465419	1406035	384211	754260	4397281	3490805	1922354	3582775	2199512	1286854	2215567	1185998	2155706	1126467	422308	421204	380706	44252	217
397.5	1143004	1777960	3426546	1211149	2202076	853372	483191	1405230	379435	748572	4368373	3459316	1915612	3569910	2195641	1304478	2206867	1162323	2132755	1117622	423631	415680	370984	46985	158
398.5	1133530	1757640	3384123	1191241	2209557	856146	502129	1405073	375635	742833	4338245	3426834	1908928	3556591	2191221	1321095	2198201	1138100	2107381	1109485	424439	409699	361643	50097	114
399.5	1124016	1736682	3338309	1170846	2214913	859109	522272	1405505	372778	737019	4306945	3393440	1902293	3542805	2186290	1336609	2189538	1113412	2079612	1102013	424727	403278	352674	53625	82
400.5	1114456	1715194	3289271	1150002	2218088	862259	543659	1406470	370838	731110	4274524	3359215	1895703	3528540	2180882	1350926	2180848	1088347	2049491	1095162	424489	396435	344063	57610	59
401.5	1104844	1693276	3237180	1128750	2219038	865595	566326	1407910	369794	725088	4241033	3324245	1889152	3513781	2175031	1363957	2172101	1062994	2017078	1088890	423725	389192	335800	62096	42
402.5	1095173	1671023	3182211	1107132	2217727	869115	590310	1409766	369627	718932	4206524	3288613	1882635	3498518	2168769	1375621	2163268	1037441	1982449	1083152	422436	381572	327872	67133	30
403.5	1085436	1648526	3124539	1085191	2214130	872817	615647	1411980	370324	712626	4171049	3252404	1876149	3482738	2162128	1385844	2154323	1011775	1945695	1077905	420628	373599	320268	72772	21
404.5	1075625	1625869	3064342	1062972	2208229	876698	642366	1414493	371877	706154	4134660	3215705	1869687	3466430	2155137	1394557	2145239	986083	1906922	1073105	418306	365299	312974	79070	15
405.5	1065733	1603128	3001801	1040520	2200017	880754	670499	1417245	374279	699501	4097411	3178601	1863248	3449584	2147822	1401703	2135992	960450	1866252	1068708	415482	356700	305979	86086	11
406.5	1055753	1580376	2937094	1017881	2189499	884982	700069	1420177	377530	692654	4059354	3141175	1856828	3432190	2140211	1407232	2126558	934955	1823817	1064670	412167	347829	299269	93881	8
407.5	1045677	1557677	2870400	995100	2176687	889376	731099	1423228	381630	685601	4020542	3103514	1850424	3414239	2132327	1411101	2116917	909677	1779762	1060948	408377	338718	292832	102521	5
408.5	1035496	1535089	2801898	972222	2161604	893931	763604	1426340	386584	678332	3981026	3065698	1844032	3395726	2124192	1413279	2107046	884688	1734242	1057495	404128	329395	286655	112067	4
409.5	1025204	1512664	2731764	949293	2144283	898642	797595	1429453	392400	670839	3940860	3027809	1837651	3376643	2115826	1413744	2096928	860058	1687422	1054268	399439	319892	280726	122584	3
410.5	1014792	1490448	2660176	926356	2124765	903501	833077	1432508	399089	663115	3900094	2989927	1831279	3356986	2107248	1412483	2086546	835849	1639473	1051222	394331	310240	275032	134132	2
411.5	1004253	1468482	2587306	903455	2103103	908502	870046	1435446	406664	655156	3858779	2952128	1824913	3336754	2098476	1409493	2075883	812120	1590570	1048312	388826	300469	269560	146766	1
412.5	993580	1446798	2513327	880631	2079356	913634	908490	1438211	415140	646957	3816966	2914488	1818553	3315943	2089522	1404780	2064926	788925	1540895	1045494	382947	290610	264299	160537	0
413.5	982765	1425425	2438410	857924	2053593	918890	948392	1440744	424536	638518	3774703	2877079	1812196	3294556	2080401	1398359	2053662	766311	1490628	1042723	376720	280695	259236	175481	0
414.5	971802	1404386	2362722	835374	2025890	924259	989720	1442992	434871	629838	3732039	2839970	1805842	3272594	2071125	1390257	2042080	744320	1439952	1039955	370170	270752	254360	191627	0
415.5	960685	1383700	2286430	813017	1996331	929730	1032438	1444899	446168	620921	3689022	2803228	1799490	3250062	2061701	1380505	2030170	722990	1389046	1037146	363323	260810	249658	208984	0
416.5	949406	1363378	2209696	790888	1965006	935291	1076495	1446414	458449	611770	3645698	2766917	1793138	3226966	2052139	1369145	2017925	702352	1338089	1034253	356205	250899	245119	227543	0
417.5	937962	1343430	2132682	769020	1932012	940929	1121830	1447487	471739	602390	3602112	2731097	1786787	3203313	2042445	1356227	2005338	682434	1287250	1031233	348844	241044	240732	247271	0
418.5	926348	1323860	2055545	747443	1897451	946631	1168371	1448069	486064	592789	3558308	2695825	1780435	3179114	2032623	1341807	1992403	663258	1236697	1028044	341267	231271	236485	268110	0
419.5	914558	1304667	1978443	726187	1861430	952381	1216034	1448115	501448	582976	3514329	2661156	1774082	3154380	2022676	1325948	1979117	644841	1186587	1024646	333501	221606	232368	289972	0
420.5	902590	1285848	1901526	705277	1824060	958165	1264721	1447582	517919	572960	3470217	2627140	1767729	3129126	2012607	1308720	1965478	627196	1137068	1021000	325571	212069	228370	312736	0
421.5	890440	1267395	1824946	684738	1785455	963965	1314324	1446430	535501	562754	3426012	2593824	1761373	3103367	2002416	1290196	1951483	610335	1088280	1017066	317506	202684	224481	336249	0
422.5	878107	1249300	1748849	664590	1745732	969763	1364719	1444623	554222	552371	3381753	2561252	1755016	3077120	1992102	1270454	1937134	594262	1040351	1012810	309329	193469	220691	360321	0
423.5	865590	1231548	1673377	644853	1705011	975542	1415773	1442126	574104	541825	3337478	2529465	1748657	3050404	1981664	1249579	1922431	578981	993398	1008197	301065	184443	216990	384726	0
424.5	852888	1214123	1598672	625544	1663410	981282	1467338	1438910	595171	531131	3293223	2498499	1742296	3023241	1971097	1227654	1907376	564493	947527	1003193	292739	175621	213369	409206	0
425.5	840001	1197008	1524868	606677	1621051	986962	1519256	1434949	617442	520306	3249022	2468390	1735932	2995654	1960398	1204769	1891973	550796	902830	997770	284374	167017	209818	433470	0
426.5	826931	1180182	1452097	588266	1578054	992563	1571356	1430220	640937	509366	3204910	2439167	1729566	2967665	1949562	1181013	1876227	537884	859390	991900	275992	158646	206329	457199	0
427.5	813680	1163622	1380486	570320	1534538	998061	1623458	1424705	665669	498330	3160918	2410858	1723197	2939301	1938582	1156476	1860141	525753	817275	985559	267613	150516	202893	480054	0
428.5	800252	1147304	1310157	552848	1490622	1003435	1675370	1418389	691650	487216	3117077	2383488	1716824	2910589	1927451	1131250	1843723	514395	776543	978724	259257	142638	199502	501680	0
429.5	786651	1131203	1241226	535856	1446422	1008662	1726894	1411263	718886	476044	3073416	2357078	1710448	2881557	1916163	1105426	1826978	503801	737238	971377	250943	135019	196148	521715	0
430.5	772882	1115292	1173804	519350	1402050	1013717	1777823	1403319	747377	464831	3029963	2331648	1704067	2852235	1904708	1079093	1809915	493963	699396	963503	242687	127665	192824	539803	0
431.5	758951	1099544	1107996	503331	1357616	1018578	1827943	1394557	777120	453598	2986745	2307213	1697682	2822651	1893078	1052340	1792542	484870	663040	955090	234507	120580	189524	555599	0
432.5	744866	1083930	1043899	487801	1313228	1023218	1877037	1384978	808103	442363	2943787	2283786	1691291	2792839	1881264	1025253	1774868	476511	628184	946129	226417	113767	186240	568786	0
433.5	730635	1068421	981603	472760	1268987	1027614	1924885	1374588	840307	431147	2901112	2261378	1684894	2762829	1869255	997918	1756901	468877	594833	936617	218431	107228	182967	579079	0
434.5	716267	1052987	921192	458205	1224991	1031741	1971264	1363398	873706	419967	2858743	2239997	1678490	2732655	1857041	970414	1738652	461958	562982	926550	210560	100962	179698	586239	0
435.5	701772	1037600	862741	444135	1181333	1035573	2015954	1351422	908266	408843	2816702	2219650	1672078	2702349	1844612	942822	1720132	455742	532620	915934	202817	94968	176429	590084	0
436.5	687160	1022230	806315	430545	1138102	1039085	2058737	1338677	943941	397792	2775007	2200339	1665657	2671944	1831958	915214	1701350	450220	503727	904773	195211	89245	173155	590491	0
437.5	672445	1006848	751973	417428	1095379	1042253	2099397	1325184	980679	386832	2733678	2182066	1659226	2641474	1819067	887664	1682319	445383	476279	893077	187752	83788	169872	587405	0
438.5	657637	991427	699762	404781	1053243	1045052	2137728	1310969	1018415	375980	2692731	2164830	1652783	2610973	1805929	860237	1663049	441222	450245	880861	180446	78594	166576	580841	0
439.5	642751	975937	649723	392594	1011764	1047456	2173530	1296059	1057075	365253	2652184	2148628	1646326	2580475	1792533	832997	1643553	437729	425590	868140	173302	73658	163264	570885	0
440.5	627801	960354	601884	380861	971008	1049444	2206614	1280484	1096572	354664	2612052	2133455	1639855	2550011	1778868	806004	1623843	434897	402275	854936	166324	68974	159933	557692	0
441.5	612801	944652	556266	369573	931035	1050991	2236804	1264278	1136809	344229	2572347	2119305	1633367	2519617	1764924	779310	1603931	432720	380257	841272	159518	64535	156582	541481	0
442.5	597766	928807	512879	358720	891899	1052076	2263936	1247476	1177678	333961	2533083	2106169	1626860	2489323	1750691	752968	1583829	431193	359492	827173	152887	60335	153207	522527	0
443.5	582712	912797	471724	348293	853648	1052676	2287863	1230117	1219058	323873	2494271	2094036	1620333	2459163	1736158	727023	1563551	430311	339933	812669	146435	56367	149809	501154	0
444.5	567655	896602	432791	338283	816325	1052773	2308455	1212238	1260817	313975	2455923	2082894	1613783	2429168	1721315	701516	1543109	430071	321531	797791	140165	52621	146387	477724	0
445.5	552612	880204	396063	328679	779967	1052346	2325599	1193883	1302812	304279	2418048	2072729	1607207	2399368	1706154	676485	1522516	430470	304238	782572	134078	49092	142941	452624	0
446.5	537599	863588	361513	319470	744605	1051377	2339202	1175092	1344889	294794	2380655	2063525	1600604	2369793	1690666	651964	1501786	431508	288004	767049	128174	45769	139471	426255	0
447.5	522633	846740	329105	310646	710266	1049852	2349191	1155909	1386885	285527	2343750	2055264	1593970	2340473	1674842	627980	1480932	433183	272780	751257	122456	42645	135979	399021	0
448.5	507731	829649	298795	302197	676969	1047754	2355516	1136378	1428624	276487	2307343	2047927	1587303	2311436	1658675	604559	1459967	435497	258516	735235	116921	39712	132465	371318	0
449.5	492910	812307	270532	294110	644732	1045071	2358145	1116543	1469923	267679	2271437	2041492	1580601	2282708	1642159	581723	1438904	438451	245165	719022	111570	36960	128932	343522	0
450.5	478186	794710	244258	286375	613565	1041792	2357069	1096448	1510594	259109	2236039	2035937	1573859	2254316	1625285	559490	1417757	442047	232678	702657	106401	34382	125383	315980	0
451.5	463577	776856	219908	278982	583475	1037906	2352301	1076138	1550437	250781	2201153	2031237	1567075	2226284	1608050	537873	1396540	446288	221011	686180	101412	31968	121819	289005	0
452.5	449098	758745	197412	271919	554465	1033407	2343876	1055655	1589251	242698	2166783	2027365	1560246	2198635	1590448	516884	1375265	451177	210117	669632	96603	29711	118245	262871	0
453.5	434767	740383	176696	265177	526534	1028289	2331847	1035044	1626831	234863	2132930	2024293	1553369	2171393	1572476	496531	1353947	456719	199954	653050	91970	27602	114664	237809	0
454.5	420597	721776	157681	258744	499676	1022549	2316290	1014347	1662967	227277	2099599	2021989	1546440	2144579	1554129	476819	1332599	462918	190481	636475	87511	25634	111080	214003	0
455.5	406605	702935	140283	252609	473883	1016185	2297297	993604	1697451	219941	2066790	2020423	1539456	2118211	1535408	457749	1311234	469779	181657	619944	83223	23798	107497	191594	0
456.5	392805	683874	124420	246764	449144	1009199	2274981	972856	1730077	212854	2034504	2019558	1532413	2092309	1516309	439324	1289865	477307	173445	603493	79102	22087	103919	170680	0
457.5	379210	664611	110004	241198	425443	1001593	2249471	952141	1760640	206017	2002742	2019358	1525308	2066890	1496833	421539	1268506	485506	165809	587159	75146	20494	100352	151321	0
458.5	365835	645164	96949	235902	402765	993373	2220910	931497	1788943	199427	1971503	2019785	1518137	2041971	1476981	404391	1247171	494382	158713	570975	71350	19012	96801	133539	0
459.5	352692	625557	85167	230865	381090	984545	2189455	910959	1814795	193084	1940786	2020798	1510897	2017565	1456755	387873	1225871	503939	152127	554972	67712	17634	93270	117326	0
460.5	339792	605816	74571	226079	360396	975121	2155276	890561	1838015	186983	1910591	2022352	1503584	1993686	1436157	371978	1204621	514179	146019	539181	64226	16353	89764	102645	0
461.5	327146	585968	65077	221535	340660	965110	2118554	870334	1858433	181123	1880915	2024403	1496195	1970347	1415193	356696	1183432	525107	140360	523631	60891	15164	86289	89441	0
462.5	314764	566044	56601	217224	321858	954527	2079477	850309	1875892	175499	1851757	2026903	1488725	1947558	1393866	342017	1162317	536722	135123	508347	57700	14060	82849	77639	0
463.5	302656	546076	49060	213137	303964	943387	2038241	830514	1890251	170108	1823113	2029802	1481172	1925329	1372183	327929	1141290	549027	130284	493354	54651	13036	79451	67153	0
464.5	290829	526099	42378	209268	286950	931708	1995046	810975	1901385	164946	1794981	2033046	1473531	1903668	1350152	314418	1120361	562018	125819	478672	51739	12087	76099	57889	0
465.5	279291	506149	36477	205608	270789	919509	1950096	791717	1909189	160009	1767357	2036581	1465800	1882583	1327781	301472	1099543	575693	121705	464322	48960	11207	72798	49748	0
466.5	268048	486262	31287	202149	255453	906811	1903597	772760	1913575	155291	1740238	2040349	1457974	1862081	1305080	289076	1078847	590046	117922	450321	46309	10392	69553	42629	0
467.5	257105	466476	26739	198884	240911	893637	1855754	754126	1914479	150787	1713619	2044291	1450051	1842166	1282060	277214	1058286	605068	114452	436685	43784	9637	66368	36434	0
468.5	246467	446830	22770	195806	227136	880010	1806772	735833	1911857	146494	1687496	2048344	1442027	1822842	1258732	265872	1037869	620749	111276	423425	41378	8938	63247	31065	0
469.5	236137	427362	19319	192910	214097	865957	1756852	717898	1905688	142405	1661864	2052445	1433899	1804112	1235110	255034	1017609	637074	108379	410553	39089	8291	60195	26432	0
470.5	226118	408111	16330	190187	201764	851503	1706190	700334	1895975	138516	1636719	2056527	1425664	1785979	1211208	244683	997514	654026	105745	398078	36912	7693	57216	22449	0
471.5	216411	389114	13752	187632	190109	836675	1654977	683155	1882743	134821	1612056	2060522	1417320	1768443	1187041	234805	977596	671584	103362	386008	34844	7139	54313	19037	0
472.5	207017	370408	11537	185240	179103	821503	1603398	666371	1866041	131315	1587868	2064359	1408862	1751504	1162626	225381	957864	689721	101216	374346	32879	6627	51490	16122	0
473.5	197935	352030	9642	183004	168717	806016	1551629	649992	1845941	127992	1564151	2067967	1400289	1735162	1137980	216398	938328	708409	99296	363098	31015	6154	48748	13640	0
474.5	189166	334013	8027	180919	158922	790243	1499838	634025	1822536	124849	1540899	2071272	1391598	1719415	1113121	207837	918995	727614	97593	352265	29246	5716	46090	11532	0
475.5	180707	316391	6657	178981	149690	774214	1448185	618477	1795943	121879	1518106	2074200	1382787	1704261	1088069	199685	899875	747298	96095	341847	27570	5311	43519	9745	0
476.5	172555	299193	5499	177183	140996	757961	1396819	603353	1766296	119078	1495765	2076675	1373854	1689696	1062844	191924	880976	767415	94796	331845	25982	4937	41037	8234	0
477.5	164709	282447	4524	175521	132812	741513	1345878	588656	1733751	116440	1473871	2078620	1364796	1675716	1037468	184539	862305	787920	93688	322255	24480	4591	38644	6958	0
478.5	157163	266180	3707	173991	125113	724901	1295492	574388	1698479	113962	1452418	2079961	1355613	1662317	1011962	177516	843869	808757	92763	313075	23058	4271	36341	5882	0
479.5	149914	250415	3026	172589	117873	708156	1245779	560551	1660667	111638	1431398	2080618	1346302	1649493	986349	170840	825675	829870	92017	304301	21714	3975	34129	4976	0
480.5	142956	235171	2460	171309	111070	691308	1196845	547144	1620516	109465	1410806	2080518	1336863	1637238	960654	164496	807729	851195	91444	295928	20445	3702	32009	4214	0
481.5	136285	220466	1991	170149	104679	674387	1148787	534166	1578240	107437	1390635	2079584	1327294	1625544	934900	158470	790037	872664	91040	287950	19246	3449	29980	3572	0
482.5	129894	206315	1605	169103	98678	657421	1101692	521615	1534059	105551	1370879	2077742	1317594	1614406	909113	152748	772603	894206	90800	280362	18115	3215	28042	3034	0
483.5	123777	192728	1289	168170	93047	640440	1055634	509490	1488204	103804	1351531	2074920	1307764	1603813	883317	147319	755433	915742	90723	273157	17048	2998	26194	2581	0
484.5	117927	179714	1030	167344	87763	623472	1010681	497785	1440907	102191	1332583	2071049	1297803	1593759	857539	142168	738530	937194	90806	266328	16043	2798	24435	2200	0
485.5	112339	167278	820	166623	82808	606542	966887	486498	1392406	100709	1314030	2066060	1287710	1584232	831806	137283	721897	958476	91046	259866	15096	2613	22764	1880	0
486.5	107003	155423	650	166004	78163	589678	924299	475623	1342937	99354	1295866	2059889	1277487	1575225	806143	132654	705539	979502	91444	253766	14204	2441	21179	1610	0
487.5	101914	144148	513	165482	73810	572905	882955	465154	1292736	98125	1278082	2052476	1267134	1566725	780579	128267	689458	1000182	91997	248019	13365	2283	19678	1383	0
488.5	97064	133450	403	165055	69731	556245	842884	455088	1242035	97017	1260672	2043766	1256651	1558722	755139	124113	673656	1020425	92707	242617	12576	2135	18259	1192	0
489.5	92444	123324	316	164721	65910	539723	804109	445417	1191059	96029	1243631	2033706	1246040	1551205	729852	120181	658134	1040137	93574	237553	11835	1999	16920	1031	0
490.5	88047	113760	246	164476	62332	523360	766643	436135	1140026	95158	1226950	2022251	1235302	1544160	704744	116461	642894	1059226	94597	232819	11138	1873	15660	895	0
491.5	83866	104750	191	164316	58983	507176	730493	427235	1089146	94402	1210625	2009359	1224440	1537576	679842	112944	627936	1077600	95780	228407	10484	1756	14474	779	0
492.5	79893	96280	147	164241	55848	491190	695662	418711	1038617	93760	1194647	1994998	1213454	1531439	655174	109620	613261	1095166	97123	224310	9870	1647	13361	682	0
493.5	76119	88338	113	164246	52914	475420	662144	410556	988626	93228	1179010	1979139	1202347	1525735	630765	106480	598869	1111835	98630	220521	9295	1546	12318	599	0
494.5	72538	80906	87	164329	50169	459882	629931	402762	939346	92807	1163708	1961761	1191122	1520450	606642	103517	584758	1127521	100302	217033	8755	1453	11342	528	0
495.5	69141	73968	66	164487	47601	444593	599007	395322	890936	92494	1148735	1942852	1179782	1515568	582830	100722	570929	1142140	102142	213840	8249	1366	10430	468	0
496.5	65921	67506	50	164719	45199	429564	569355	388230	843543	92290	1134084	1922405	1168330	1511074	559354	98089	557380	1155615	104155	210934	7775	1285	9580	417	0
497.5	62870	61501	38	165020	42953	414811	540952	381479	797295	92192	1119749	1900422	1156769	1506952	536239	95610	544109	1167871	106344	208311	7331	1210	8788	374	0
498.5	59981	55932	28	165389	40853	400342	513774	375060	752310	92200	1105723	1876913	1145103	1503184	513508	93277	531114	1178843	108713	205964	6916	1140	8052	336	0
499.5	57248	50781	21	165823	38889	386170	487794	368967	708685	92315	1092001	1851897	1133336	1499754	491183	91087	518393	1188469	111267	203889	6527	1075	7369	304	0
500.5	54663	46025	16	166319	37054	372301	462979	363194	666507	92535	1078576	1825399	1121472	1496643	469286	89031	505943	1196698	114010	202080	6163	1014	6735	277	0
501.5	52218	41643	12	166874	35339	358745	439300	357733	625845	92862	1065443	1797454	1109515	1493833	447838	87104	493761	1203484	116949	200534	5824	958	6149	253	0
502.5	49909	37616	9	167486	33736	345507	416722	352578	586754	93294	1052595	1768103	1097470	1491303	426858	85302	481845	1208791	120087	199246	5506	905	5608	233	0
503.5	47728	33922	6	168153	32238	332593	395211	347723	549277	93833	1040027	1737396	1085343	1489035	406364	83619	470190	1212591	123431	198213	5209	856	5108	216	0
504.5	45669	30540	5	168871	30839	320007	374732	343161	513442	94480	1027732	1705390	1073137	1487007	386372	82051	458793	1214867	126987	197432	4932	810	4647	201	0
505.5	43727	27452	3	169637	29532	307752	355247	338886	479265	95234	1015706	1672150	1060859	1485198	366900	80593	447650	1215608	130760	196901	4673	768	4224	188	0
506.5	41895	24636	2	170449	28312	295831	336720	334893	446751	96098	1003943	1637747	1048514	1483586	347959	79241	436758	1214815	134757	196616	4432	728	3835	177	0
507.5	40168	22074	2	171303	27174	284245	319116	331176	415894	97072	992437	1602257	1036108	1482148	329564	77991	426112	1212497	138985	196576	4207	690	3477	168	0
508.5	38541	19748	1	172197	26111	272994	302397	327729	386678	98159	981183	1565763	1023645	1480861	311724	76841	415707	1208672	143449	196779	3997	655	3150	160	0
509.5	37009	17640	0	173128	25120	262077	286526	324549	359080	99358	970175	1528355	1011134	1479700	294450	75786	405540	1203368	148156	197225	3801	623	2851	154	0
510.5	35567	15733	0	174091	24196	251494	271469	321629	333067	100673	959409	1490123	998579	1478642	277749	74824	395605	1196619	153113	197912	3618	592	2577	149	0
511.5	34209	14012	0	175084	23335	241243	257189	318966	308601	102106	948880	1451164	985986	1477660	261628	73951	385899	1188470	158327	198840	3448	563	2328	145	0
512.5	32933	12461	0	176104	22533	231320	243653	316555	285638	103657	938582	1411578	973363	1476730	246091	73166	376416	1178970	163802	200009	3290	536	2100	142	0
513.5	31734	11066	0	177147	21787	221723	230825	314393	264128	105331	928510	1371467	960715	1475823	231141	72466	367152	1168177	169547	201419	3143	511	1893	139	0
514.5	30607	9813	0	178209	21093	212449	218673	312475	244018	107128	811969	1330932	948049	1474913	216779	71849	358102	1156154	175567	203070	3006	487	1705	138	0
515.5	29549	8690	0	179286	20448	203492	207166	310799	225253	109052	799677	1290080	935372	1473972	203006	71313	349261	1142971	181867	204963	2879	465	1534	138	0
516.5	28557	7686	0	180375	19850	194847	196270	309361	207773	111106	787563	1249013	922689	1472972	189818	70856	340625	1128701	188455	207099	2761	444	1378	138	0
517.5	27626	6788	0	181472	19295	186511	185958	308159	191518	113291	775622	1207836	910009	1471884	177214	70477	332189	1113421	195334	209478	2652	424	1238	139	0
518.5	26755	5988	0	182572	18782	178476	176199	307190	176428	115612	763852	1166650	897337	1470679	165188	70174	323949	1097212	202510	212102	2550	406	1111	141	0
519.5	25939	5275	0	183672	18308	170738	166965	306452	162442	118071	752247	1125557	884680	1469328	153733	69947	315898	1080155	209987	214970	2456	388	996	144	0
520.5	25176	4642	0	184766	17872	163290	158230	305943	149497	120672	740806	1084654	872045	1467799	142842	69795	308034	1062336	217770	218085	2370	372	892	148	0
521.5	24464	4080	0	185852	17470	156125	149967	305662	137534	123417	729524	1044034	859438	1466064	132506	69716	300351	1043840	225861	221447	2290	356	798	153	0
522.5	23799	3581	0	186923	17102	149236	142152	305607	126493	126310	718398	1003789	846866	1464091	122714	69710	292846	1024750	234263	225056	2216	341	714	159	0
523.5	23179	3140	0	187976	16765	142618	134762	305777	116317	129355	707426	964005	834335	1461851	113455	69777	285512	1005151	242978	228913	2148	327	638	166	0
524.5	22603	2751	0	189005	16459	136263	127772	306172	106949	132554	696604	924763	821852	1459313	104716	69916	278348	985127	252007	233018	2086	314	569	175	0
525.5	22068	2407	0	190007	16182	130163	121163	306791	98336	135911	685929	886139	809422	1456446	96484	70128	271347	964758	261351	237371	2029	301	508	184	0
526.5	21571	2104	0	190976	15933	124312	114912	307633	90424	139430	675398	848204	797053	1453220	88744	70412	264507	944124	271008	241971	1977	290	453	196	0
527.5	21112	1837	0	191906	15710	118703	109001	308700	83164	143114	665010	811023	784750	1449605	81481	70768	257822	923300	280977	246816	1931	278	403	208	0
528.5	20689	1602	0	192794	15512	113327	103412	309991	76509	146966	654761	774655	772518	1445572	74678	71197	251291	902360	291256	251905	1888	268	359	223	0
529.5	20299	1396	0	193634	15340	108179	98125	311507	70414	150990	644649	739154	760365	1441092	68320	71699	244907	881373	301839	257234	1851	257	319	240	0
530.5	19942	1216	0	194421	15191	103250	93125	313249	64837	155188	634672	704566	748295	1436136	62389	72275	238669	860403	312723	262800	1817	248	284	259	0
531.5	19616	1058	0	195149	15065	98534	88395	315219	59737	159564	624828	670931	736314	1430676	56868	72926	232573	839514	323900	268598	1788	239	252	281	0
532.5	19320	920	0	195815	14962	94023	83920	317417	55077	164121	615114	638285	724428	1424686	51738	73652	226614	818762	335363	274623	1762	230	224	307	0
533.5	19053	799	0	196412	14880	89710	79686	319845	50821	168862	605528	606656	712641	1418141	46982	74454	220791	798201	347102	280867	1741	222	199	335	0
534.5	18813	693	0	196935	14820	85588	75680	322506	46938	173789	596070	576067	700958	1411015	42583	75333	215100	777879	359107	287322	1723	214	176	367	0
535.5	18600	601	0	197380	14780	81650	71889	325402	43396	178904	586736	546536	689384	1403286	38521	76291	209538	757841	371365	293977	1709	206	156	404	0
536.5	18412	521	0	197742	14761	77890	68300	328535	40168	184210	577526	518074	677924	1394932	34778	77328	204103	738127	383864	300823	1698	199	138	446	0
537.5	18249	451	0	198016	14762	74301	64902	331907	37227	189709	568437	490687	666582	1385933	31338	78447	198791	718774	396587	307846	1691	192	122	494	0
538.5	18110	390	0	198196	14783	70877	61685	335523	34548	195401	559468	464378	655362	1376270	28183	79648	193600	699813	409518	315030	1687	185	108	548	0
539.5	17995	338	0	198279	14824	67610	58637	339385	32111	201288	550617	439143	644268	1365928	25294	80934	188528	681273	422639	322360	1688	179	96	610	0
540.5	17902	292	0	198261	14884	64495	55751	343497	29893	207371	541884	414976	633304	1354891	22656	82305	183572	663177	435929	329817	1691	173	85	679	1
541.5	17831	252	0	198136	14963	61526	53015	347862	27877	213650	533267	391865	622472	1343148	20253	83763	178731	645547	449367	337380	1698	167	75	759	1
542.5	17782	218	0	197901	15062	58696	50423	352484	14319	220125	524765	369797	611778	1330689	18067	85311	174001	628399	462930	345027	1709	162	66	848	2
543.5	17753	188	0	197552	15180	56001	47966	357368	13075	226796	516376	348753	601223	1317507	16084	86949	169382	611749	476593	352734	1724	156	58	950	2
544.5	17746	162	0	197086	15318	53434	45636	362517	11954	233660	508099	328713	590810	1303595	14289	88680	164871	595606	490330	360473	1742	151	51	1065	2
545.5	17758	140	0	196499	15475	50990	43426	367937	10944	240717	499933	309654	580542	1288953	12669	90506	160467	579979	504113	368217	1764	146	45	1195	3
546.5	17791	120	0	195789	15651	48664	41330	373632	10035	247963	491878	291550	570422	1273580	11208	92428	156167	564874	517913	375933	1790	141	40	1342	4
547.5	17842	104	0	194952	15847	46450	39341	379608	9215	255397	483932	274375	560450	1257480	9895	94448	151971	550295	531699	383591	1821	137	35	1507	4
548.5	17914	89	0	193987	16063	44344	37453	385868	8477	263014	476094	258100	550631	1240658	8718	96567	147876	536241	545440	391154	1855	132	31	1692	5
549.5	18004	77	0	192891	16299	42341	35661	392419	7812	270810	468364	242695	540964	1223123	7664	98788	143882	522714	559102	398587	1894	128	27	1900	6
550.5	18113	66	0	191664	16556	40436	33960	399266	7213	278781	460741	228129	531452	1204888	6724	101113	139986	509709	572651	405851	1938	124	24	2133	8
551.5	18241	57	0	190304	16832	38625	32343	406415	6672	286920	453223	214371	522095	1185966	5886	103541	136188	497224	586053	412908	1987	120	21	2393	9
552.5	18387	49	0	188810	17129	36904	30808	413872	6186	295221	445810	201388	512896	1166375	5141	106076	132487	485253	599270	419717	2041	116	19	2682	11
553.5	18552	42	0	187183	17448	35269	29349	421642	5747	303676	438501	189149	503855	1146136	4482	108718	128881	473790	612267	426237	2100	113	16	3002	13
554.5	18735	36	0	185422	17787	33715	27962	429732	5352	312279	431296	177622	494972	1125271	3898	111469	125368	462826	625006	432424	2166	109	14	3356	15
555.5	18936	31	0	183528	18148	32239	26643	438148	4996	321019	424193	166774	486248	1103808	3383	114328	121949	452354	637448	438238	2237	106	13	3745	18
556.5	19156	27	0	181502	18530	30837	25390	446896	4675	329888	417193	156573	477684	1081774	2930	117297	118621	442365	649557	443635	2315	102	11	4172	22
557.5	19393	23	0	179347	18935	29506	24197	455983	4387	338874	410293	146988	469279	1059200	2532	120376	115384	432848	661293	448574	2400	99	10	4637	26
558.5	19648	20	0	177063	19361	28242	23063	465416	4127	347967	403495	137989	461034	1036122	2183	123564	112236	423794	672618	453013	2493	96	9	5143	30
559.5	19921	17	0	174654	19810	27042	21983	475199	3894	357155	396796	129545	452948	1012574	1878	126862	109178	415191	683495	456913	2594	93	7	5689	35
560.5	20212	14	0	172123	20282	25904	20956	485342	3684	366425	390197	121627	445021	988595	1613	130269	106206	407029	693885	460234	2703	90	7	6275	41
561.5	20520	12	0	169472	20776	24823	19978	495849	3496	375763	383696	114207	437252	964224	1382	133783	103322	399298	703751	462942	2821	87	6	6900	48
562.5	20847	11	0	166707	21293	23798	19046	506728	3328	385156	377293	107258	429642	939505	1181	137403	100523	391985	713058	465001	2949	84	5	7563	56
563.5	21190	9	0	163831	21833	22826	18160	517986	3178	394587	370987	100752	422189	914480	1008	141126	97809	385079	721769	466381	3087	82	4	8261	65
564.5	21551	8	0	160850	22396	21903	17315	529628	3045	404042	364778	94665	414891	889195	858	144950	95178	378569	729851	467055	3237	79	4	8991	76
565.5	21930	7	0	157768	22982	21029	16511	541663	502	413505	358665	88972	407749	863695	728	148870	92630	372444	737270	466998	3398	77	3	9746	87
566.5	22325	6	0	154590	23591	20199	15744	554095	456	422957	352647	83649	400761	838028	617	152884	90164	366692	743996	466191	3573	74	3	10522	101
567.5	22738	5	0	151324	24222	19413	15014	566932	416	432383	346724	78674	393926	812241	522	156985	87779	361303	749999	464619	3761	72	3	11310	116
568.5	23167	4	0	147976	24876	18667	14318	497438	380	441763	340894	74027	387242	786381	441	161169	85473	356265	755251	462271	3964	69	2	12103	133
569.5	23612	4	0	144551	25552	17961	13655	506784	348	451080	335158	69686	380708	760499	371	165428	83246	351568	759726	459142	4183	67	2	12891	152
570.5	24074	3	0	141057	26249	17291	13023	516343	320	460315	329514	65633	374323	734640	312	169757	81097	347201	763402	455230	4418	65	2	13663	173
571.5	24552	3	0	137501	26967	16657	12420	526110	294	469449	323961	61849	368084	708854	262	174146	79025	343154	766258	450541	4672	63	2	14408	197
572.5	25046	2	0	133890	27706	16056	11846	536084	272	478462	318500	58317	361990	683187	219	178586	77028	339416	768276	445085	4945	61	1	15113	224
573.5	25554	2	0	130231	28464	15487	11299	546262	251	487335	313129	55021	356039	657685	183	183068	75107	335978	769439	438878	5240	59	1	15767	253
574.5	26077	2	0	126533	29240	14948	10777	556639	233	496049	307847	51945	350229	632394	152	187581	73259	332829	769736	431939	5556	57	1	16357	286
575.5	26615	1	0	122803	30034	14438	10279	567211	217	504583	302654	49075	344559	607357	127	192112	71484	329960	769156	424295	5896	55	0	16872	321
576.5	27166	1	0	119049	30843	13956	9804	577975	202	512919	297548	46398	339026	582617	105	196650	69782	327360	767694	415977	6261	53	0	17300	361
577.5	27730	1	0	115278	31668	13499	9352	588924	189	521037	292530	43901	226532	558215	87	201180	68150	325022	765345	407021	6653	51	0	17630	404
578.5	28307	0	0	111498	32505	13068	8921	600054	177	528918	287598	41571	220860	534189	72	205687	66588	322935	762110	397465	7074	49	0	17855	450
579.5	28895	0	0	107718	33354	12660	8509	611359	167	536544	282751	39398	215336	510576	60	210157	65096	321090	757992	387354	7525	48	0	17968	501
580.5	29495	0	0	103944	34212	12274	8117	622831	157	543895	277988	37371	209957	487409	49	214571	63672	319478	752998	376735	8009	46	0	17963	557
581.5	30104	0	0	100184	35077	11910	7743	634465	149	550954	273310	35480	204720	464722	40	218914	62315	318089	747136	365658	8527	45	0	17838	616
582.5	30722	0	0	96445	35948	11566	7387	646252	141	557704	268713	33716	199623	442543	33	223167	61025	316916	740420	354176	9081	43	0	17594	680
583.5	31348	0	0	92734	36820	11242	7047	658185	134	564127	264199	32071	194662	420900	27	227311	59801	315947	732866	342344	9674	41	0	17232	749
584.5	31982	0	0	89059	37693	10936	6723	670254	128	570209	259765	30536	189836	399816	22	231327	58642	315175	724493	330218	10308	40	0	16759	822
585.5	32621	0	0	85426	38563	10648	6415	682452	123	575934	255411	29104	185142	379314	18	235194	57547	314591	715325	317856	10984	38	0	16182	900
586.5	33265	0	0	81841	39426	10377	6121	694767	118	581288	251136	27768	180576	359412	15	238894	56517	314184	705387	305314	11705	37	0	15511	983
587.5	33912	0	0	78309	40281	10121	5840	707190	114	586258	246939	26521	176137	340126	12	242404	55550	313944	694707	292649	12474	36	0	14758	1071
588.5	34561	0	0	74838	41123	9882	5573	719711	110	590830	242818	25358	171820	321469	10	245704	54645	313864	683317	279918	13292	34	0	13935	1163
589.5	35211	0	0	71431	41949	9657	5319	732316	106	594995	238774	24273	167625	303453	8	248774	53803	313931	671250	267176	14161	33	0	13059	1259
590.5	35860	0	0	68094	42756	9446	5076	744995	104	598741	234804	23261	163547	286084	6	251593	53024	314137	658543	254475	15085	32	0	12142	1360
591.5	36507	0	0	64832	43539	9249	4845	757735	101	602060	230909	22316	159584	269369	5	254140	52306	314470	645235	241866	16064	31	0	11202	1465
592.5	37150	0	0	61648	44296	9065	4625	770523	99	604945	227086	21435	155733	253311	4	256397	51650	314921	631365	229398	17101	29	0	10253	1574
593.5	37788	0	0	58546	45022	8894	4416	783344	97	607388	223334	20613	151992	237908	3	258344	51056	315477	616978	217115	18199	28	0	9310	1686
594.5	38418	0	0	55529	45714	8734	4216	796186	96	609384	219654	19847	148359	223161	3	259964	50524	316126	602116	205059	19358	27	0	8385	1801
595.5	39040	0	0	52600	46368	8587	4026	809032	95	610929	216043	19132	144830	209064	2	261239	50055	316858	586825	193268	20581	26	0	7490	1919
596.5	39651	0	0	49762	46979	8450	3845	821867	94	612021	212501	18465	141402	195611	2	262154	49648	317660	571151	181776	21868	25	0	6636	2039
597.5	40249	0	0	47017	47544	8324	3673	834677	94	612658	209026	17844	138074	182795	1	262695	49304	318519	555143	170615	23222	24	0	5831	2160
598.5	40834	0	0	44366	48059	8209	3510	847444	93	612840	205618	17265	134843	170605	1	262849	49024	319421	538847	159810	24644	23	0	5080	2283
599.5	41402	0	0	41810	48521	8104	3354	860151	94	612568	202275	16725	131706	159029	0	262607	48810	320352	522312	149384	26133	22	0	4389	2406
600.5	41953	0	0	39350	48926	8009	3206	872781	94	611845	198996	16224	128660	148055	0	261959	48662	321300	505586	139356	27692	21	0	3759	2529
601.5	42484	0	0	36987	49271	7924	3065	885317	95	610673	195780	15757	125704	137668	0	260900	48581	322248	488717	129741	29318	20	0	3193	2650
602.5	42993	0	0	34721	49553	7848	2930	897740	96	609058	192626	15323	122835	127853	0	259424	48570	323181	471753	120549	31014	19	0	2688	2770
603.5	43480	0	0	32551	49768	7781	2803	910032	97	607006	189533	14919	120051	118592	0	257531	48630	324085	454740	111788	32777	19	0	2244	2888
604.5	43942	0	0	30476	49914	7723	2682	922174	99	604524	186499	14545	117349	109869	0	255222	48763	324942	437725	103463	34607	18	0	1857	3002
605.5	44377	0	0	28497	49990	7674	2566	934147	101	601620	183525	14199	114727	101664	0	252499	48972	325737	420751	95574	36503	17	0	1523	3113
606.5	44784	0	0	26612	49992	7634	2457	945931	103	598303	180607	13878	112183	93960	0	249368	49260	326452	403862	88119	38461	16	0	1238	3219
607.5	45160	0	0	24818	49919	7602	2353	957506	106	594585	177747	13582	109714	86737	0	245839	49631	327071	387100	81094	40481	16	0	998	3320
608.5	45506	0	0	23116	49771	7579	2254	968854	109	590475	174941	13308	107319	79975	0	241922	50087	327576	370504	74492	42558	15	0	797	3414
609.5	45819	0	0	21502	49546	7564	2160	979953	113	585986	172190	13057	104996	73654	0	237631	50633	327949	354112	68304	44689	14	0	631	3502
610.5	46097	0	0	19974	49243	7557	2071	990785	117	581131	169492	12826	102742	67754	0	232982	51274	328174	337959	62518	46870	14	0	495	3582
611.5	46340	0	0	18531	48863	7559	1986	1001328	122	575923	166846	12616	100555	62256	0	227993	52015	328233	322079	57122	49097	13	0	385	3655
612.5	46546	0	0	17170	48407	7569	1905	1011562	127	570378	164251	12423	98434	57139	0	222685	52862	328107	306502	52102	51364	12	0	297	3719
613.5	46714	0	0	15888	47874	7588	1829	1021469	133	564509	161706	12249	96377	52385	0	217080	53822	327781	291258	47444	53664	12	0	227	3774
614.5	46844	0	0	14682	47267	7615	1757	1031027	139	558332	159209	12092	94381	47973	0	211202	54902	327236	276372	43130	55993	11	0	172	3819
615.5	46933	0	0	13551	46588	7650	1688	1040218	146	551862	156761	11951	92445	43885	0	205077	56110	326457	261867	39146	58343	11	0	129	3855
616.5	46983	0	0	12490	45837	7694	1623	1049021	154	545117	154358	11825	90567	40102	0	198733	57456	325427	247764	35474	60706	10	0	96	3881
617.5	46991	0	0	11498	45019	7746	1561	1057418	162	538113	152002	11715	88746	36607	0	192197	58950	324132	234081	32097	63076	10	0	71	3897
618.5	46958	0	0	10570	44136	7807	1502	1065389	172	530866	149690	11619	86980	33382	0	185498	60604	322558	220833	28998	65443	9	0	52	3902
619.5	46883	0	0	9705	43192	7877	1446	1072917	183	523393	147422	11536	85266	30410	0	178667	62429	320690	208034	26160	67799	9	0	37	3897
620.5	46766	0	0	8900	42190	7955	1394	1079983	194	515712	145196	11467	83605	27674	0	171734	64442	318518	195693	23567	70136	8	0	27	3882
621.5	46608	0	0	8151	41135	8043	1344	1086571	207	507840	143011	11410	81993	25160	0	164727	66657	316031	183818	21201	72444	8	0	19	3857
622.5	46407	0	0	7455	40031	8140	1296	1092662	222	499793	140867	11366	80430	22852	0	157677	69093	313219	172415	19047	74713	8	0	13	3822
623.5	46165	0	0	6810	38882	8247	1252	1098243	238	491589	138763	11334	78913	20737	0	150613	71770	310075	161487	17091	76935	7	0	9	3778
624.5	45881	0	0	6213	37694	8364	1209	1103296	255	483244	136697	11314	77443	18799	0	143564	74710	306593	151034	15316	79100	7	0	7	3724
625.5	45557	0	0	5661	36472	8490	1169	1107808	275	474775	134668	11304	76016	17028	0	136556	77939	302769	141057	13709	81198	6	0	4	3661
626.5	45193	0	0	5152	35220	8627	1131	1111765	296	466199	132676	11306	74633	15409	0	129615	81484	298602	131550	12256	83220	6	0	3	3590
627.5	44789	0	0	4683	33944	8774	1095	1115155	320	457532	130720	11318	73291	13933	0	122767	85377	294091	122511	10945	85157	6	0	2	3511
628.5	44348	0	0	4251	32650	8933	1061	1117964	347	448788	128798	11341	71989	12587	0	116034	89653	289239	113932	9764	87000	5	0	1	3425
629.5	43869	0	0	3854	31343	9102	1029	1120183	376	439985	126910	11374	70726	11363	0	109438	94353	284051	105804	8702	88741	5	0	0	3333
630.5	43354	0	0	3490	30027	9284	999	579208	409	431135	125056	11416	69501	10249	0	102999	99521	278534	98120	7748	90370	5	0	0	3235
631.5	42805	0	0	3157	28709	9477	970	574456	445	422255	123233	11469	68313	9237	0	96733	105207	272697	90867	6892	91881	5	0	0	3131
632.5	42222	0	0	2852	27392	9683	944	569434	485	413358	121441	11530	67160	8319	0	90656	111469	266552	84035	6125	93266	4	0	0	3023
633.5	41607	0	0	2573	26083	9902	918	564146	530	404457	119679	11601	66042	7487	0	84781	118370	260112	77610	5439	94520	4	0	0	2912
634.5	40963	0	0	2319	24785	10134	894	558602	579	395565	117947	11681	64957	6733	0	79121	125983	253393	71579	4827	95635	4	0	0	2797
635.5	40290	0	0	2087	23503	10379	872	552808	634	386696	116244	11770	63904	6052	0	73684	134390	246414	65928	4280	96607	4	0	0	2680
636.5	39590	0	0	1876	22241	10640	851	546772	695	377859	114568	11867	62883	5436	0	68478	143683	239196	60643	3792	97433	3	0	0	2561
637.5	38865	0	0	1685	21004	10915	831	540504	764	369067	112920	11972	61892	4879	0	63507	153967	231759	55708	3358	98107	3	0	0	2442
638.5	38117	0	0	1511	19793	11205	813	534011	839	360331	111297	12086	60931	4377	0	58776	165361	224128	51107	2972	98628	3	0	0	2322
639.5	37349	0	0	1354	18614	11512	796	527304	923	351660	109700	12208	59998	3925	0	54287	178001	216328	46827	2629	98994	3	0	0	2202
640.5	36561	0	0	1212	17468	11835	780	520393	1017	343063	108128	12338	59093	3517	0	50038	192040	208385	42850	2325	99204	3	0	0	2084
641.5	35756	0	0	1083	16358	12175	765	513287	1121	334550	106580	12475	58214	3150	0	46029	207652	200328	39162	2055	99258	3	0	0	1966
642.5	34935	0	0	967	15287	12533	751	505997	1237	326129	105055	12620	57361	2821	0	42257	225039	192185	35747	1815	99157	2	0	0	1851
643.5	34102	0	0	863	14255	12910	738	498533	1366	317807	103553	12772	56534	2524	0	38717	244426	183984	32590	1603	98902	2	0	0	1738
644.5	33257	0	0	769	13265	13306	726	490907	1510	309591	102073	12930	55731	2258	0	35404	266073	175756	29676	1416	98496	2	0	0	1628
645.5	32404	0	0	684	12318	13722	715	483129	1670	301488	100614	13095	54952	2019	0	32313	290278	167529	26991	1250	97942	2	0	0	1521
646.5	31542	0	0	608	11414	14158	705	475211	1847	293504	99175	13267	54195	1805	0	29435	317380	159333	24520	1103	97244	2	0	0	1418
647.5	30676	0	0	540	10554	14616	697	467164	2045	285644	97757	13445	53460	1613	0	26763	347769	151196	22250	974	96408	2	0	0	1318
648.5	29806	0	0	479	9738	15096	689	458999	2265	277913	96358	13628	52748	1441	0	24289	381891	143146	20168	859	95438	2	0	0	1223
649.5	28935	0	0	425	8966	15599	681	450729	2509	270315	94978	13817	52055	1287	0	22003	420260	135209	18261	758	94340	2	0	0	1131
650.5	28063	0	0	376	8238	16126	675	442365	2780	262853	93616	14010	51383	1150	0	19896	463465	127412	16516	669	93120	1	0	0	1044
651.5	27194	0	0	333	7554	16677	670	433918	3081	255532	92272	14209	50731	1027	0	17960	512184	119777	14923	591	91787	1	0	0	961
652.5	26328	0	0	294	6911	17254	665	425401	3415	248354	90944	14411	50097	916	0	16184	567198	112328	13470	521	90346	1	0	0	883
653.5	25467	0	0	259	6310	17856	661	416824	3786	241321	89634	14618	49482	818	0	14559	629409	105085	12146	460	88806	1	0	0	809
654.5	24612	0	0	229	5749	18486	658	408199	4197	234435	88340	14827	48885	730	0	13075	699855	98065	10941	407	87175	1	0	0	739
655.5	23766	0	0	201	5227	19143	656	399537	4652	227698	87061	15040	48304	652	0	11723	779738	91286	9847	359	85461	1	0	0	674
656.5	22929	0	0	177	4743	19829	655	390850	5156	221112	85798	15254	47741	582	0	10495	870444	84760	8855	317	83671	0	0	0	613
657.5	22103	0	0	156	4294	20544	654	382148	5713	214675	84549	15471	47194	519	0	9380	973582	78501	7955	281	81815	0	0	0	556
658.5	21289	0	0	137	3880	21289	655	373443	6328	208390	83315	15688	46662	464	0	8372	1091010	72517	7141	248	79900	0	0	0	503
659.5	20488	0	0	120	3498	22064	656	364744	7008	202256	82094	15906	46145	414	0	7461	1224884	66816	6405	220	77935	0	0	0	455
660.5	19700	0	0	105	3148	22872	658	356062	7757	196273	80887	16124	45644	370	0	6639	1377706	61402	5740	194	75927	0	0	0	410
661.5	18928	0	0	92	2827	23711	660	347407	8581	190441	79693	16341	45156	330	0	5900	1552378	56279	5140	172	73886	0	0	0	368
662.5	18171	0	0	81	2533	24584	664	338789	9489	184758	78512	16557	44682	295	0	5236	1752274	51447	4600	153	71817	0	0	0	330
663.5	17430	0	0	71	2266	25490	668	330216	10486	179224	77344	16770	44222	263	0	4641	63	46904	4114	135	69730	0	0	0	295
664.5	16707	0	0	62	2022	26430	674	321699	11581	173838	76187	16980	43775	235	0	4108	59	42649	3677	120	67631	0	0	0	263
665.5	16001	0	0	54	1801	27404	680	313245	12780	168598	75042	17187	43340	211	0	3632	55	38676	3284	107	65526	0	0	0	234
666.5	15314	0	0	47	1601	28414	687	304864	14093	163502	73909	17388	42917	188	0	3208	51	34978	2932	95	63423	0	0	0	208
667.5	14645	0	0	41	1421	29459	695	296562	15527	158549	72787	17585	42506	169	0	2830	47	31548	2615	84	61327	0	0	0	184
668.5	13994	0	0	36	1258	30540	704	288347	17093	153737	71676	17775	42107	151	0	2494	44	28378	2332	75	59245	0	0	0	163
669.5	13363	0	0	31	1112	31657	713	280227	18798	149063	70576	17958	41719	135	0	2196	41	25457	2079	67	57181	0	0	0	144
670.5	12752	0	0	27	981	32809	724	272208	20653	144526	69486	18132	41341	121	0	1931	38	22774	1852	60	55140	0	0	0	127
671.5	12159	0	0	24	863	33998	736	264296	22667	140123	68407	18298	40974	109	0	1697	36	20319	1650	53	53127	0	0	0	111
672.5	11587	0	0	21	759	35223	749	256498	24850	135852	67337	18454	40617	97	0	1490	33	18079	1469	48	51146	0	0	0	97
673.5	11033	0	0	18	665	36484	763	248818	27213	131709	66278	18600	40270	87	0	1307	31	16042	1307	43	49200	0	0	0	85
674.5	10499	0	0	15	582	37781	779	241262	29764	127694	65228	18733	39932	79	0	1146	29	14196	1163	38	47293	0	0	0	74
675.5	9985	0	0	13	509	39112	795	233835	32514	123802	64188	18855	39604	71	0	1004	27	12528	1035	34	45428	0	0	0	64
676.5	9489	0	0	12	444	40478	813	226539	35473	120031	63157	18963	39284	64	0	879	25	11026	920	31	43607	0	0	0	56
677.5	9013	0	0	10	386	41878	832	219381	38649	116379	62135	19057	38973	57	0	769	23	9678	819	28	41832	0	0	0	48
678.5	8555	0	0	9	336	43310	853	212361	42052	112843	61123	19136	38670	52	0	673	22	8472	728	25	40106	0	0	0	42
679.5	8116	0	0	8	291	44775	875	205485	45689	109419	60120	19199	38375	46	0	588	20	7396	647	22	38428	0	0	0	36
680.5	7694	0	0	7	252	46269	899	198754	49569	106106	59126	19246	38089	42	0	514	19	6440	576	20	36801	0	0	0	31
681.5	7290	0	0	6	218	47793	924	192170	53699	102900	58140	19276	37809	38	0	449	18	5592	512	18	35226	0	0	0	27
682.5	6904	0	0	5	188	49345	951	185735	58083	99799	57164	19289	37538	34	0	392	16	4843	455	17	33702	0	0	0	23
683.5	6534	0	0	4	162	50922	979	179451	62727	96799	56196	19282	37273	31	0	342	15	4184	405	15	32230	0	0	0	19
684.5	6181	0	0	4	140	52524	1010	173319	67634	93898	55237	19258	37015	28	0	299	14	3604	360	14	30811	0	0	0	17
685.5	5844	0	0	3	120	54147	1042	167339	72806	91094	54287	19213	36764	25	0	261	13	3097	321	12	29443	0	0	0	14
686.5	5523	0	0	3	103	55789	1077	161512	78244	88383	53346	19150	36519	23	0	228	12	2655	285	11	28127	0	0	0	12
687.5	5217	0	0	2	88	57448	1114	155839	83945	85764	52413	19066	36281	21	0	199	11	2270	254	10	26862	0	0	0	10
688.5	4925	0	0	2	75	59122	1153	150319	89906	83232	51489	18962	36048	19	0	173	11	1935	226	9	25648	0	0	0	9
689.5	4648	0	0	2	64	60806	1195	144951	96122	80786	50573	18838	35822	17	0	151	10	1646	202	9	24483	0	0	0	7
690.5	4384	0	0	1	55	62499	1239	139735	102585	78423	49667	18693	35601	16	0	132	9	1397	180	8	23367	0	0	0	6
691.5	4133	0	0	1	46	64197	1286	134670	109286	76140	48769	18528	35385	15	0	115	9	1182	160	7	22298	0	0	0	5
692.5	3895	0	0	1	39	65896	1336	129754	116212	73935	47879	18343	35175	13	0	101	8	999	143	7	21276	0	0	0	4
693.5	3669	0	0	0	34	67594	1389	124987	123349	71806	46999	18138	34971	12	0	88	7	841	128	6	20299	0	0	0	4
694.5	3456	0	0	0	28	69285	1445	120367	130680	69750	46127	17913	34771	11	0	77	7	707	114	6	19366	0	0	0	3
695.5	3253	0	0	0	24	70967	1505	115892	138186	67765	45264	17668	34575	10	0	67	6	593	102	5	18475	0	0	0	2
696.5	3061	0	0	0	20	72635	1568	111559	145844	65848	44410	17405	34385	9	0	59	6	496	91	5	17626	0	0	0	2
697.5	2879	0	0	0	17	74285	1635	107368	153631	63997	43565	17124	34199	9	0	52	6	414	82	4	16816	0	0	0	2
698.5	2708	0	0	0	14	75914	1707	103315	161520	62211	42729	16825	34018	8	0	45	5	345	73	4	16045	0	0	0	1
699.5	2545	0	0	0	12	77515	1782	99398	169483	60487	41902	16509	33840	7	0	40	5	287	66	4	15312	0	0	0	1
700.5	2392	0	0	0	10	79086	1862	95615	177488	58822	41084	16178	33667	7	0	35	4	238	59	4	14613	0	0	0	0
701.5	2248	0	0	0	9	80622	1947	91963	185505	57215	40275	15831	33498	6	0	31	4	197	53	3	13949	0	0	0	0
702.5	2111	0	0	0	7	82118	2036	88439	193498	55665	39475	15470	33332	6	0	27	4	163	48	3	13318	0	0	0	0
703.5	1982	0	0	0	6	83570	2131	85040	201433	54168	38685	15096	33170	5	0	24	4	134	43	3	12718	0	0	0	0
704.5	1861	0	0	0	5	84973	2232	81765	209272	52723	37904	14710	33012	5	0	21	3	110	39	3	12149	0	0	0	0
705.5	1747	0	0	0	4	86324	2338	78608	216979	51329	37132	14313	32857	5	0	18	3	91	35	3	11608	0	0	0	0
706.5	1639	0	0	0	4	87617	2451	75569	224516	49984	36370	13906	32705	4	0	16	3	74	32	2	11095	0	0	0	0
707.5	1538	0	0	0	3	88848	2570	72643	231844	48685	35617	13491	32557	4	0	14	3	61	29	2	10608	0	0	0	0
708.5	1443	0	0	0	2	90013	2696	69828	238926	47432	34874	13069	32411	4	0	13	2	50	26	2	10146	0	0	0	0
709.5	1353	0	0	0	2	91109	2830	67121	245724	46222	34141	12641	32269	4	0	11	2	40	23	2	9708	0	0	0	0
710.5	1269	0	0	0	2	92131	2970	64518	252203	45055	33417	12208	32129	3	0	10	2	33	21	2	9293	0	0	0	0
711.5	1190	0	0	0	1	93075	3119	62017	258326	43928	32703	11772	31993	3	0	9	2	27	19	2	8900	0	0	0	0
712.5	1116	0	0	0	1	93939	3277	59614	264060	42840	31999	11334	31859	3	0	8	2	22	18	2	8527	0	0	0	0
713.5	1046	0	0	0	0	94718	3443	57307	269374	41791	31305	10895	31727	3	0	7	2	18	16	2	8174	0	0	0	0
714.5	980	0	0	0	0	95410	3618	55092	274238	40777	30621	10456	31598	3	0	6	2	14	15	2	7839	0	0	0	0
715.5	919	0	0	0	0	96013	3803	52967	278625	39799	29946	10019	31471	3	0	6	1	12	13	1	7523	0	0	0	0
716.5	861	0	0	0	0	96522	3998	50929	282510	38855	29282	9585	31347	2	0	5	1	9	12	1	7223	0	0	0	0
717.5	807	0	0	0	0	96938	4203	48974	285873	37944	28628	9155	31225	2	0	4	1	8	11	1	6938	0	0	0	0
718.5	756	0	0	0	0	97257	4420	47101	288695	37064	27983	8730	31105	2	0	4	1	6	10	1	6669	0	0	0	0
719.5	709	0	0	0	0	97477	4648	45305	290963	36215	27349	8311	30987	2	0	4	1	5	10	1	6415	0	0	0	0
720.5	664	0	0	0	0	97599	4888	43585	292664	35395	26725	7899	30871	2	0	3	1	4	9	1	6174	0	0	0	0
721.5	622	0	0	0	0	97621	5141	41938	293793	34603	26111	7495	30756	2	0	3	0	3	8	1	5945	0	0	0	0
722.5	583	0	0	0	0	97542	5406	40360	294344	33839	25508	7100	30644	2	0	3	0	3	8	1	5729	0	0	0	0
723.5	547	0	0	0	0	97363	5685	38850	294319	33101	24914	6714	30533	2	0	2	0	2	7	1	5525	0	0	0	0
724.5	512	0	0	0	0	97083	5978	37405	293721	32388	24331	6338	30424	2	0	2	0	2	7	1	5331	0	0	0	0
725.5	480	0	0	0	0	96703	6285	36023	292557	31700	23758	5974	30317	2	0	2	0	1	6	1	5148	0	0	0	0
726.5	450	0	0	0	0	96225	6607	34701	290837	31035	23195	5620	30211	2	0	2	0	1	6	0	4975	0	0	0	0
727.5	422	0	0	0	0	95649	6945	33436	288577	30393	22642	5279	30107	2	0	2	0	0	5	0	4811	0	0	0	0
728.5	396	0	0	0	0	94977	7298	32228	285793	29773	22099	4949	30004	2	0	1	0	0	5	0	4656	0	0	0	0
729.5	371	0	0	0	0	94211	7668	31072	282504	29175	21567	4633	29902	2	0	1	0	0	5	0	4509	0	0	0	0
730.5	348	0	0	0	0	93353	8054	29968	278735	28596	21044	4328	29801	1	0	1	0	0	4	0	4370	0	0	0	0
731.5	326	0	0	0	0	92406	8458	28914	274509	28037	20532	4037	29702	1	0	1	0	0	4	0	4239	0	0	0	0
732.5	306	0	0	0	0	91373	8879	27906	269855	27498	20029	3759	29604	1	0	1	0	0	4	0	4115	0	0	0	0
733.5	287	0	0	0	0	90258	9318	26944	264801	26976	19537	3494	29507	1	0	0	0	0	4	0	3997	0	0	0	0
734.5	269	0	0	0	0	89062	9776	26026	259377	26472	19054	3242	29412	1	0	0	0	0	4	0	3886	0	0	0	0
735.5	253	0	0	0	0	87791	10252	25149	253617	25985	18581	3003	29317	1	0	0	0	0	3	0	3781	0	0	0	0
736.5	237	0	0	0	0	86448	10746	24312	247552	25515	18118	2776	29223	1	0	0	0	0	3	0	3682	0	0	0	0
737.5	223	0	0	0	0	85037	11260	23514	241216	25061	17665	2562	29130	1	0	0	0	0	3	0	3588	0	0	0	0
738.5	209	0	0	0	0	83563	11793	22752	234643	24621	17221	2360	29038	1	0	0	0	0	3	0	3500	0	0	0	0
739.5	196	0	0	0	0	82029	12344	22026	227866	24197	16787	2171	28947	1	0	0	0	0	3	0	3416	0	0	0	0
740.5	184	0	0	0	0	80441	12916	21334	220918	23787	16363	1993	28856	1	0	0	0	0	3	0	3337	0	0	0	0
741.5	173	0	0	0	0	78803	13506	20674	213833	23391	15947	1826	28767	1	0	0	0	0	3	0	3263	0	0	0	0
742.5	163	0	0	0	0	77119	14115	20045	206642	23008	15542	1670	28678	1	0	0	0	0	2	0	3193	0	0	0	0
743.5	153	0	0	0	0	75394	14743	19445	199377	22638	15145	1525	28589	1	0	0	0	0	2	0	3126	0	0	0	0
744.5	144	0	0	0	0	73634	15390	18874	192069	22280	14757	1390	28502	1	0	0	0	0	2	0	3064	0	0	0	0
745.5	135	0	0	0	0	71843	16055	18331	184744	21934	14379	1264	28415	1	0	0	0	0	2	0	3005	0	0	0	0
746.5	127	0	0	0	0	70025	16738	17814	177432	21600	14009	1148	28328	1	0	0	0	0	2	0	2950	0	0	0	0
747.5	120	0	0	0	0	68186	17438	17322	170156	21277	13649	1041	28242	1	0	0	0	0	2	0	2898	0	0	0	0
748.5	113	0	0	0	0	66329	18154	9254	162943	20965	13297	942	28157	1	0	0	0	0	2	0	2849	0	0	0	0
749.5	106	0	0	0	0	64460	18887	8886	155812	20663	12953	851	28072	1	0	0	0	0	2	0	2804	0	0	0	0
750.5	100	0	0	0	0	62583	19634	8537	148786	20372	12618	767	27987	1	0	0	0	0	2	0	2761	0	0	0	0
751.5	94	0	0	0	0	60702	20395	8206	141881	20090	12292	690	27903	1	0	0	0	0	2	0	2721	0	0	0	0
752.5	89	0	0	0	0	58821	21169	7890	135116	19818	11973	620	27819	1	0	0	0	0	2	0	2684	0	0	0	0
753.5	84	0	0	0	0	56945	21955	7591	128504	19554	11663	556	27735	1	0	0	0	0	2	0	2649	0	0	0	0
754.5	79	0	0	0	0	55077	22751	7307	122059	19300	11361	498	27652	1	0	0	0	0	2	0	2616	0	0	0	0
755.5	75	0	0	0	0	53220	23556	7036	115792	19054	11066	445	27569	1	0	0	0	0	2	0	2586	0	0	0	0
756.5	70	0	0	0	0	51379	24368	6779	109712	18817	10779	397	27486	2	0	0	0	0	2	0	2559	0	0	0	0
757.5	67	0	0	0	0	49557	25186	6535	103826	18588	10500	353	27404	2	0	0	0	0	2	0	2533	0	0	0	0
758.5	63	0	0	0	0	47756	26008	6304	98142	18366	10228	314	27322	2	0	0	0	0	2	0	2509	0	0	0	0
759.5	59	0	0	0	0	45979	26832	6083	92664	18152	9964	278	27240	2	0	0	0	0	2	0	2488	0	0	0	0
760.5	56	0	0	0	0	44230	27656	5874	87395	17946	9707	247	27158	2	0	0	0	0	2	0	2468	0	0	0	0
761.5	53	0	0	0	0	42511	28478	5675	82337	17746	9457	218	27076	2	0	0	0	0	2	0	2450	0	0	0	0
762.5	50	0	0	0	0	40823	29296	5487	77490	17553	9213	192	26995	2	0	0	0	0	2	0	2434	0	0	0	0
763.5	48	0	0	0	0	39169	30107	5307	72855	17367	8977	169	26913	2	0	0	0	0	2	0	2420	0	0	0	0
764.5	45	0	0	0	0	37551	30910	5137	68430	17188	8747	149	26832	2	0	0	0	0	2	1	2407	0	0	0	0
765.5	43	0	0	0	0	35970	31702	4975	64212	17014	8524	131	26751	2	0	0	0	0	2	1	2396	0	0	0	0
766.5	40	0	0	0	0	34427	32480	4822	60199	16847	8307	114	26670	2	0	0	0	0	2	1	2387	0	0	0	0
767.5	38	0	0	0	0	32925	33242	4676	56386	16686	8096	100	26588	2	0	0	0	0	2	1	2379	0	0	0	0
768.5	36	0	0	0	0	31463	33986	4537	52770	16530	7892	87	26507	2	0	0	0	0	2	1	2372	0	0	0	0
769.5	34	0	0	0	0	30043	34709	4406	49345	16380	7693	76	26426	2	0	0	0	0	2	1	2367	0	0	0	0
770.5	33	0	0	0	0	28665	35408	4281	46105	16236	7501	66	26345	2	0	0	0	0	2	1	2363	0	0	0	0
771.5	31	0	0	0	0	27330	36081	4162	43045	16097	7314	57	26264	3	0	0	0	0	2	1	2361	0	0	0	0
772.5	29	0	0	0	0	26038	36726	4050	40158	15963	7132	50	26183	3	0	0	0	0	2	1	2360	0	0	0	0
773.5	28	0	0	0	0	24789	37339	3943	37439	15833	6956	43	26101	3	0	0	0	0	2	1	2360	0	0	0	0
774.5	27	0	0	0	0	23584	37919	3842	34880	15709	6786	37	26020	3	0	0	0	0	2	1	2361	0	0	0	0
775.5	25	0	0	0	0	22421	38463	3746	32476	15590	6620	32	25939	3	0	0	0	0	3	1	2364	0	0	0	0
776.5	24	0	0	0	0	21302	38969	3656	30218	15475	6460	28	25857	3	0	0	0	0	3	1	2367	0	0	0	0
777.5	23	0	0	0	0	20225	39434	3570	28102	15364	6305	24	25776	3	0	0	0	0	3	2	2372	0	0	0	0
778.5	22	0	0	0	0	19189	39858	3488	26119	15258	6154	20	25694	4	0	0	0	0	3	2	2378	0	0	0	0
779.5	21	0	0	0	0	18196	40237	3411	24264	15156	6009	17	25612	4	0	0	0	0	3	2	2385	0	0	0	0
780.5	20	0	0	0	0	17243	40569	3338	22529	15059	5867	15	25531	4	0	0	0	0	3	2	2393	0	0	0	0
781.5	19	0	0	0	0	16329	40855	3269	20909	14965	5731	13	25449	4	0	0	0	0	3	2	2402	0	0	0	0
782.5	18	0	0	0	0	15456	41091	3204	19397	14876	5599	11	25366	4	0	0	0	0	3	2	2412	0	0	0	0
783.5	17	0	0	0	0	14620	41276	6865	17987	14790	5471	9	25284	5	0	0	0	0	4	2	2423	0	0	0	0
784.5	16	0	0	0	0	13822	41411	6680	16674	14708	5347	8	25202	5	0	0	0	0	4	2	2435	0	0	0	0
785.5	16	0	0	0	0	13060	41492	6505	15451	14630	5227	7	25119	5	0	0	0	0	4	2	2448	0	0	0	0
786.5	15	0	0	0	0	12334	41521	6339	14314	14555	5111	6	25036	6	0	0	0	0	4	2	2462	0	0	0	0
787.5	14	0	0	0	0	11642	41496	6182	13256	14484	4999	5	24953	6	0	0	0	0	4	2	2476	0	0	0	0
788.5	14	0	0	0	0	10984	41417	6033	12274	14416	4891	4	24870	6	0	0	0	0	5	2	2491	0	0	0	0
789.5	13	0	0	0	0	10357	41284	5893	11362	14352	4786	3	24787	7	0	0	0	0	5	3	2507	0	0	0	0
790.5	12	0	0	0	0	9762	41098	5760	10516	14291	4685	3	24703	7	0	0	0	0	5	3	2524	0	0	0	0
791.5	12	0	0	0	0	9197	40858	5635	9731	14233	4588	2	24619	8	0	0	0	0	5	3	2542	0	0	0	0
792.5	11	0	0	0	0	8661	40565	5517	9003	14179	4494	2	24535	8	0	0	0	0	6	3	2560	0	0	0	0
793.5	11	0	0	0	0	8152	40221	5406	8329	14127	4403	2	24451	9	0	0	0	0	6	3	2579	0	0	0	0
794.5	10	0	0	0	0	7671	39826	5301	7705	14079	4315	1	24366	9	0	0	0	0	6	3	2599	0	0	0	0
795.5	10	0	0	0	0	7215	39382	5202	7127	14034	4231	1	24281	10	0	0	0	0	7	3	2619	0	0	0	0
796.5	10	0	0	0	0	6783	38890	5109	6593	13992	4149	0	24196	11	0	0	0	0	7	4	2640	0	0	0	0
797.5	9	0	0	0	0	6375	38351	5022	6098	13952	4071	0	24111	12	0	0	0	0	8	4	2661	0	0	0	0
798.5	9	0	0	0	0	5990	37768	4940	5641	13916	3995	0	24026	12	0	0	0	0	8	4	2683	0	0	0	0
799.5	8	0	0	0	0	5626	37143	4864	5218	13882	3922	0	23940	13	0	0	0	0	9	4	2706	0	0	0	0
800.5	8	0	0	0	0	5282	36478	4793	4827	13851	3852	0	23854	14	0	0	0	0	10	4	2728	0	0	0	0
801.5	8	0	0	0	0	4958	35775	4726	4466	13823	3784	0	23768	15	0	0	0	0	10	5	2752	0	0	0	0
802.5	7	0	0	0	0	4653	35037	4664	4133	13797	3719	0	23681	16	0	0	0	0	11	5	2775	0	0	0	0
803.5	7	0	0	0	0	4365	34266	4607	3825	13774	3657	0	23594	18	0	0	0	0	12	5	2799	0	0	0	0
804.5	7	0	0	0	0	4094	33465	4554	3540	13754	3597	0	23507	19	0	0	0	0	13	5	2824	0	0	0	0
805.5	7	0	0	0	0	3839	32637	4506	3278	13737	3539	0	23419	20	0	0	0	0	14	6	2848	0	0	0	0
806.5	6	0	0	0	0	3599	31785	4461	3035	13722	3484	0	23332	22	0	0	0	0	15	6	2873	0	0	0	0
807.5	6	0	0	0	0	3374	30911	4421	2811	13709	3431	0	23244	23	0	0	0	0	16	6	2898	0	0	0	0
808.5	6	0	0	0	0	3162	30018	4384	2605	13699	3381	0	23155	25	0	1	0	0	17	7	2923	0	0	0	0
809.5	6	0	0	0	0	2963	29110	4352	2414	13692	3332	0	23066	27	0	1	0	0	19	7	2948	0	0	0	0
810.5	5	0	0	0	0	2775	28189	4323	2238	13686	3286	0	22977	29	0	1	0	0	20	8	2973	0	0	0	0
811.5	5	0	0	0	0	2600	27259	4297	2075	13684	3242	0	22888	31	0	1	0	0	22	8	2999	0	0	0	0
812.5	5	0	0	0	0	2435	26321	4275	1925	13683	3199	0	22798	34	0	1	0	0	24	9	3024	0	0	0	0
813.5	5	0	0	0	0	2280	25379	4257	1787	13686	3159	0	22709	36	0	1	0	0	26	9	3049	0	0	0	0
814.5	5	0	0	0	0	2136	24436	4242	1659	13690	3121	0	22618	39	0	2	0	0	28	10	3074	0	0	0	0
815.5	5	0	0	0	0	2000	23494	4231	1541	13697	3084	0	22528	42	0	2	0	0	30	10	3099	0	0	0	0
816.5	4	0	0	0	0	1872	22556	4223	1431	13706	3050	0	33050	45	0	2	0	0	32	11	3124	0	0	0	0
817.5	4	0	0	0	0	1753	21624	4218	1331	13718	3017	0	32693	49	0	2	0	0	35	12	3148	0	0	0	0
818.5	4	0	0	0	0	1641	20700	4216	1238	13731	2986	0	32341	53	0	2	0	0	38	12	3172	0	0	0	0
819.5	4	0	0	0	0	1536	19788	4218	1151	13748	2957	0	31995	57	0	2	0	0	41	13	3195	0	0	0	0
820.5	4	0	0	0	0	1438	18888	4223	1072	13766	2930	0	31654	61	0	2	0	0	45	14	3219	0	0	0	0
821.5	4	0	0	0	0	1347	18003	4231	998	13787	2904	0	31317	66	0	3	0	0	49	15	3241	0	0	0	0
822.5	4	0	0	0	0	1261	17134	4242	930	13809	2880	0	30986	71	0	3	0	0	53	16	3263	0	0	0	0
823.5	3	0	0	0	0	1181	16284	4257	868	13835	2858	0	30659	77	0	3	0	0	58	17	3285	0	0	0	0
824.5	3	0	0	0	0	1105	15454	4275	809	13862	2837	0	30337	83	0	3	0	0	63	18	3306	0	0	0	0
825.5	3	0	0	0	0	1035	14644	4296	756	13892	2818	0	30020	90	0	3	0	0	68	19	3326	0	0	0	0
826.5	3	0	0	0	0	969	13857	4320	706	13923	2800	0	29708	97	0	4	0	0	74	20	3345	0	0	0	0
827.5	3	0	0	0	0	908	13093	4347	660	13958	2784	0	29400	104	0	4	0	0	81	21	3364	0	0	0	0
828.5	3	0	0	0	0	850	12353	4378	617	13994	2770	0	29096	112	0	4	0	0	88	23	3381	0	0	0	0
829.5	3	0	0	0	0	797	11637	4412	577	14032	2757	0	28797	121	0	5	0	0	95	24	3398	0	0	0	0
830.5	3	0	0	0	0	746	10948	4449	540	14073	2746	0	28502	131	0	5	0	0	104	26	3414	0	0	0	0
831.5	3	0	0	0	0	699	10284	4490	506	14116	2736	0	28211	141	0	6	0	0	113	28	3428	0	0	0	0
832.5	2	0	0	0	0	656	9646	4534	475	14161	2728	0	27924	152	0	6	0	0	123	29	3442	0	0	0	0
833.5	2	0	0	0	0	614	9035	4582	446	14209	2721	0	27641	163	0	6	0	0	134	31	3455	0	0	0	0
834.5	2	0	0	0	0	576	8450	4633	418	14258	2716	0	27362	176	0	7	0	0	145	33	3466	0	0	0	0
835.5	2	0	0	0	0	540	7891	4688	393	14310	2712	0	27087	190	0	8	0	0	158	36	3476	0	0	0	0
836.5	2	0	0	0	0	507	7359	4746	370	14364	2710	0	26816	204	0	8	1	0	172	38	3485	0	0	0	0
837.5	2	0	0	0	0	475	6853	4808	348	14421	2709	0	26548	220	0	9	1	0	187	41	3493	0	0	0	0
838.5	2	0	0	0	0	446	6372	4874	327	14479	2710	0	26284	237	0	10	1	0	204	43	3499	0	0	0	0
839.5	2	0	0	0	0	419	5916	4944	309	14540	2712	0	26023	255	0	11	1	0	221	46	3504	0	0	0	0
840.5	2	0	0	0	0	393	5485	5018	291	14603	2716	0	25766	274	0	12	1	0	241	49	3507	0	0	0	0
841.5	2	0	0	0	0	369	5077	5096	275	14669	2721	0	25512	295	0	13	2	0	262	53	3509	0	0	0	0
842.5	2	0	0	0	0	347	4694	5178	259	14736	2728	0	25261	317	0	14	2	0	284	56	3509	0	0	0	0
843.5	2	0	0	0	0	326	4333	5265	245	14806	2737	0	25014	341	0	15	2	0	309	60	3508	0	0	0	0
844.5	2	0	0	0	0	306	3994	5356	232	14878	3170	0	24770	367	0	16	2	0	336	64	3506	0	0	0	0
845.5	2	0	0	0	0	288	3676	5452	220	14952	3171	0	24529	394	0	18	2	0	364	68	3502	0	0	0	0
846.5	2	0	0	0	0	271	3378	5552	208	15029	3175	0	24291	423	0	19	2	0	396	73	3496	0	0	0	0
847.5	2	0	0	0	0	255	3100	5657	197	15108	3181	0	24055	454	0	21	3	0	429	78	3488	0	0	0	0
848.5	1	0	0	0	0	240	2841	5767	187	15189	3189	0	23823	488	0	23	3	0	466	83	3479	0	0	0	0
849.5	1	0	0	0	0	226	2600	5882	178	15273	3199	0	23594	523	0	25	3	0	505	89	3469	0	0	0	0
850.5	1	0	0	0	0	212	2376	6002	169	15359	3211	0	23367	561	0	27	3	0	547	95	3456	0	0	0	0
851.5	1	0	0	0	0	200	2168	6128	161	15447	3225	0	23143	601	0	29	3	0	593	102	3442	0	0	0	0
852.5	1	0	0	0	0	189	1975	6259	153	15537	3241	0	22921	644	0	32	4	0	642	109	3427	0	0	0	0
853.5	1	0	0	0	0	178	1797	6396	146	15630	3259	0	22702	690	0	35	4	0	695	116	3409	0	0	0	0
854.5	1	0	0	0	0	168	1633	6539	139	15725	3279	0	22486	739	0	38	4	0	752	124	3390	0	0	0	0
855.5	1	0	0	0	0	158	1481	6688	133	15823	3302	0	22272	791	0	41	5	0	814	133	3370	0	0	0	0
856.5	1	0	0	0	0	149	1342	6843	127	15923	3327	0	22060	846	0	45	5	0	879	142	3347	0	0	0	0
857.5	1	0	0	0	0	141	1214	7004	122	16025	3354	0	21851	905	0	49	6	0	950	152	3323	0	0	0	0
858.5	1	0	0	0	0	133	1096	7173	116	16130	3383	0	21644	967	0	53	6	0	1026	163	3298	0	0	0	0
859.5	1	0	0	0	0	126	989	7348	111	16237	3415	0	21440	1033	0	58	7	0	1107	174	3271	0	0	0	0
860.5	1	0	0	0	0	119	891	7530	107	16347	3449	0	21237	1103	0	63	7	0	1194	186	3242	0	0	0	0
861.5	0	0	0	0	0	113	801	7720	103	16458	3485	0	21037	1177	0	69	8	0	1287	199	3212	0	0	0	0
862.5	0	0	0	0	0	107	720	7917	99	16573	3524	0	20838	1255	0	75	8	0	1386	212	3180	0	0	0	0
863.5	0	0	0	0	0	101	645	8122	95	16689	3566	0	20642	1338	0	81	9	0	1492	227	3147	0	0	0	0
864.5	0	0	0	0	0	96	578	8335	91	16809	3610	0	20448	1425	0	88	10	0	1606	243	3112	0	0	0	0
865.5	0	0	0	0	0	90	517	8557	88	16930	3657	0	20256	1517	0	96	10	0	1726	259	3076	0	0	0	0
866.5	0	0	0	0	0	86	462	8787	85	17054	3706	0	20065	1615	0	104	11	0	1855	277	3039	0	0	0	0
867.5	0	0	0	0	0	81	412	9025	82	17181	3758	0	19877	1718	0	113	12	0	1992	297	3000	0	0	0	0
868.5	0	0	0	0	0	77	367	9273	79	17309	3814	0	19690	1826	0	123	13	0	2137	317	2960	0	0	0	0
869.5	0	0	0	0	0	73	326	9531	76	17441	3872	0	19505	1940	0	134	14	0	2291	339	2919	0	0	0	0
870.5	0	0	0	0	0	70	290	9797	74	17574	3933	0	19322	2060	0	145	15	0	2455	362	2877	0	0	0	0
871.5	0	0	0	0	0	66	257	10074	71	17711	3997	0	19140	2186	0	158	16	0	2628	387	2833	0	0	0	0
872.5	0	0	0	0	0	63	228	10362	69	17849	4065	0	18960	2318	0	171	17	0	2812	414	2789	0	0	0	0
873.5	0	0	0	0	0	60	201	10660	67	17990	4136	0	18782	2457	0	186	19	0	3006	442	2743	0	0	0	0
874.5	0	0	0	0	0	57	178	10968	65	18134	4211	0	18605	2602	0	201	20	0	3211	473	2697	0	0	0	0
875.5	0	0	0	0	0	54	157	11288	63	18280	4289	0	18430	2754	0	218	21	0	3428	505	2650	0	0	0	0
876.5	0	0	0	0	0	52	138	11620	62	18428	4371	0	18256	2914	0	236	23	0	3656	540	2602	0	0	0	0
877.5	0	0	0	0	0	49	121	11963	60	18579	4456	0	18084	3080	0	256	24	0	3896	576	2553	0	0	0	0
878.5	0	0	0	0	0	47	107	12319	59	18732	4546	0	17913	3254	0	277	26	0	4148	616	2504	0	0	0	0
879.5	0	0	0	0	0	45	94	12688	57	18888	4640	0	17744	3436	0	299	27	0	4413	658	2454	0	0	0	0
880.5	0	0	0	0	0	43	82	13069	56	19046	4738	0	17576	3625	0	324	29	0	4691	702	2403	0	0	0	0
881.5	0	0	0	0	0	41	72	13464	55	19207	4840	0	17409	3823	0	350	31	0	4983	750	2352	0	0	0	0
882.5	0	0	0	0	0	39	63	13873	53	19369	4947	0	17244	4028	0	378	33	0	5288	801	2301	0	0	0	0
883.5	0	0	0	0	0	37	55	14295	52	19535	5058	0	17080	4241	0	409	35	0	5606	855	2249	0	0	0	0
884.5	0	0	0	0	0	35	48	14733	51	19702	5175	0	16917	4463	0	441	36	0	5939	913	2197	0	0	0	0
885.5	0	0	0	0	0	34	41	15185	50	19872	5296	0	16756	4692	0	476	39	0	6286	974	2145	0	0	0	0
886.5	0	0	0	0	0	32	36	15652	50	20044	5423	0	16596	4931	0	513	41	0	6647	1040	2093	0	0	0	0
887.5	0	0	0	0	0	31	31	16135	49	20219	5555	0	16437	5177	0	553	43	0	7023	1109	2041	0	0	0	0
888.5	0	0	0	0	0	30	27	16634	48	20395	5693	0	16279	5433	0	596	45	0	7413	1184	1988	0	0	0	0
889.5	0	0	0	0	0	29	23	17150	47	20574	5837	0	16122	5696	0	642	47	0	7818	1263	1936	0	0	0	0
890.5	0	0	0	0	0	27	20	17682	47	20755	5987	0	15966	5968	0	691	49	0	8237	1347	1884	0	0	0	0
891.5	0	0	0	0	0	26	17	21450	46	20938	6143	0	15812	6249	0	743	52	0	8671	1436	1832	0	0	0	0
892.5	0	0	0	0	0	25	15	22035	46	21124	6305	0	15658	6538	0	799	54	0	9119	1531	1780	0	0	0	0
893.5	0	0	0	0	0	24	13	22638	45	21311	6475	0	15506	6835	0	858	56	0	9580	1632	1729	0	0	0	0
894.5	0	0	0	0	0	23	11	23260	45	21501	6651	0	15355	7141	0	922	59	0	10056	1739	1678	0	0	0	0
895.5	0	0	0	0	0	22	10	23900	44	21692	6835	0	15205	7454	0	989	61	1	10545	1853	1627	0	0	0	0
896.5	0	0	0	0	0	21	8	24560	44	21886	7026	0	15055	7776	0	1061	63	1	11047	1974	1577	0	0	0	0
897.5	0	0	0	0	0	21	7	25240	44	22081	7225	0	14907	8105	0	1138	65	2	11562	2102	1528	0	0	0	0
898.5	0	0	0	0	0	20	6	25939	44	22278	7433	0	14760	8441	0	1219	68	2	12089	2238	1479	0	0	0	0
899.5	0	0	0	0	0	19	5	26659	242	22477	7648	0	14614	8785	0	1305	70	3	12628	2383	1430	0	0	0	0
900.5	0	0	0	0	0	18	4	27400	232	22678	7873	0	14468	9136	0	1396	72	3	13177	2536	1382	0	0	0	0
901.5	0	0	0	0	0	18	4	28162	223	22881	8107	0	14324	9494	0	1493	74	4	13737	2698	1335	0	0	0	0
902.5	0	0	0	0	0	17	3	28946	215	23085	8350	0	14180	9858	0	1595	76	5	14306	2870	1289	0	0	0	0
903.5	0	0	0	0	0	17	3	29751	208	23290	8603	0	14038	10228	1	1704	78	6	14883	3053	1243	0	0	0	0
904.5	0	0	0	0	0	16	2	30579	201	23497	8866	0	13896	10603	1	1818	80	7	15468	3246	1199	0	0	0	0
905.5	0	0	0	0	0	15	2	31430	195	23706	9140	0	13756	10984	1	1939	81	8	16060	3450	1155	0	0	0	0
906.5	0	0	0	0	0	15	2	32303	189	23915	9424	0	13616	11369	2	2067	83	10	16658	3667	1111	0	0	0	0
907.5	0	0	0	0	0	14	1	33200	184	24126	9720	0	13477	11759	2	2202	84	12	17260	3895	1069	0	0	0	0
908.5	0	0	0	0	0	14	1	34121	180	24339	10028	0	13339	12152	3	2343	86	15	17865	4137	1028	0	0	0	0
909.5	0	0	0	0	0	13	0	35065	175	24552	10348	0	13201	12548	3	2493	87	18	18473	4393	987	0	0	0	0
910.5	0	0	0	0	0	13	0	36034	171	24766	10681	0	13065	12946	4	2649	88	22	19081	4663	948	0	0	0	0
911.5	0	0	0	0	0	13	0	37027	168	24981	11026	0	12929	13347	4	2814	89	26	19689	4948	909	0	0	0	0
912.5	0	0	0	0	0	12	0	38045	165	25197	11386	0	12795	13748	5	2987	89	32	20295	5250	872	0	0	0	0
913.5	0	0	0	0	0	12	0	39089	162	25413	11759	0	12661	14150	6	3168	90	38	20898	5567	835	0	0	0	0
914.5	0	0	0	0	0	11	0	40157	160	25630	12147	0	12528	14552	8	3358	90	46	21496	5902	800	0	0	0	0
915.5	0	0	0	0	0	11	0	41252	158	25847	12550	0	12396	14953	9	3557	90	56	22088	6255	765	0	0	0	0
916.5	0	0	0	0	0	11	0	42372	157	26065	12969	0	12264	15353	11	3765	90	67	22672	6627	731	0	0	0	0
917.5	0	0	0	0	0	10	0	43518	155	26283	13404	0	12133	15750	13	3981	90	80	23247	7019	699	0	0	0	0
918.5	0	0	0	0	0	10	0	44690	154	26501	13855	0	12004	16144	15	4208	89	96	23811	7432	667	0	0	0	0
919.5	0	0	0	0	0	10	0	45888	154	26719	14324	0	11874	16534	18	4443	89	115	24363	7866	637	0	0	0	0
920.5	0	0	0	0	0	10	0	47113	153	26936	14811	0	11746	16920	22	4689	88	138	24901	8322	607	0	0	0	0
921.5	0	0	0	0	0	9	0	48365	153	27153	15316	0	11619	17299	26	4944	87	164	25423	8801	578	0	0	0	0
922.5	0	0	0	0	0	9	0	49643	154	27370	15840	0	11492	17673	31	5209	86	195	25929	9305	550	0	0	0	0
923.5	0	0	0	0	0	9	0	50948	154	27586	16384	0	11366	18040	36	5485	84	232	26416	9834	524	0	0	0	0
924.5	0	0	0	0	0	8	0	52280	155	27801	16949	0	11241	18398	43	5770	83	276	26884	10389	498	0	0	0	0
925.5	0	0	0	0	0	8	0	53639	157	28016	17534	0	11117	18748	51	6065	81	327	27330	10971	473	0	0	0	0
926.5	0	0	0	0	0	8	0	55024	158	28229	18141	0	10993	19089	60	6371	79	386	27754	11581	449	0	0	0	0
927.5	0	0	0	0	0	8	0	56436	161	28441	18770	0	10870	19419	71	6686	78	456	28153	12220	426	0	0	0	0
928.5	0	0	0	0	0	8	0	57875	163	28652	19423	0	10748	19738	84	7012	76	537	28528	12889	404	0	0	0	0
929.5	0	0	0	0	0	7	0	59340	166	28860	20099	0	10627	20045	100	7348	73	632	28876	13589	383	0	0	0	0
930.5	0	0	0	0	0	7	0	60832	169	29068	20800	0	10507	20339	117	7694	71	743	29197	14321	363	0	0	0	0
931.5	0	0	0	0	0	7	0	62350	173	29273	21526	0	10387	20620	138	8049	69	870	29489	15086	343	0	0	0	0
932.5	0	0	0	0	0	7	0	63894	177	29476	22277	0	10268	20887	163	8414	66	1018	29752	15885	324	0	0	0	0
933.5	0	0	0	0	0	7	0	65464	182	29676	23056	0	10150	21139	191	8789	64	1189	29984	16719	306	0	0	0	0
934.5	0	0	0	0	0	7	0	67059	188	29875	23862	0	10032	21376	224	9173	62	1386	30185	17589	289	0	0	0	0
935.5	0	0	0	0	0	6	0	68680	194	30070	24696	0	9916	21597	263	9565	59	1612	30355	18495	273	0	0	0	0
936.5	0	0	0	0	0	6	0	70325	200	30263	25560	0	9800	21802	308	9967	57	1871	30492	19440	257	0	0	0	0
937.5	0	0	0	0	0	6	0	71995	208	30452	26453	0	9685	21989	360	10376	54	2167	30596	20423	243	0	0	0	0
938.5	0	0	0	0	0	6	0	73690	216	30638	27376	0	9570	22159	421	10793	51	2506	30667	21446	228	0	0	0	0
939.5	0	0	0	0	0	6	0	75408	226	30821	28331	0	9457	22310	491	11218	49	2891	30705	22509	215	0	0	0	0
940.5	0	0	0	0	0	6	0	77149	236	31000	29318	0	9344	22443	572	11650	46	3328	30709	23614	202	0	0	0	0
941.5	0	0	0	0	0	6	0	78913	247	31175	30338	0	9232	22558	666	12088	44	3824	30679	24760	190	0	0	0	0
942.5	0	0	0	0	0	5	0	80699	260	31346	31392	0	9121	22653	774	12532	41	4383	30616	25950	178	0	0	0	0
943.5	0	0	0	0	0	5	0	82507	274	31513	32480	0	9011	22728	898	12981	39	5014	30520	27182	167	0	0	0	0
944.5	0	0	0	0	0	5	0	84336	290	31675	33604	0	8901	22784	1041	13435	37	5724	30390	28459	157	0	0	0	0
945.5	0	0	0	0	0	5	0	86185	307	31832	34763	0	8792	22820	1205	13893	903488	6519	30229	29780	147	0	0	0	0
946.5	0	0	0	0	0	5	0	88053	327	31985	35960	0	8684	22836	1393	14354	740392	7409	30035	31146	138	0	0	0	0
947.5	0	0	0	0	0	5	0	89941	348	32132	37194	0	8577	22832	1609	14818	606097	8402	29809	32558	129	0	0	0	0
948.5	0	0	0	0	0	5	0	91846	372	32275	38466	0	8470	22809	1855	15283	495640	9506	29553	34015	121	0	0	0	0
949.5	0	0	0	0	0	5	0	93769	399	32411	39778	0	8364	22765	2135	15749	404890	10731	29268	35518	113	0	0	0	0
950.5	0	0	0	0	0	5	0	95709	430	32542	41129	0	8259	22701	2455	16216	330412	12086	28953	37068	105	0	0	0	0
951.5	0	0	0	0	0	4	0	97663	464	32667	42521	0	8155	22617	2819	16682	269356	13582	28610	38663	98	0	0	0	0
952.5	0	0	0	0	0	4	0	99633	502	32786	43954	0	8052	22514	3231	17146	219357	15228	28241	40304	92	0	0	0	0
953.5	0	0	0	0	0	4	0	101616	988	32898	45429	0	7949	22392	3699	17607	178456	17033	27846	41991	85	0	0	0	0
954.5	0	0	0	0	0	4	0	103612	1060	33004	46947	0	7848	22250	4228	18065	145035	19009	27426	43724	79	0	0	0	0
955.5	0	0	0	0	0	4	0	105620	1141	33103	48507	0	7747	22090	4826	18519	117754	21164	26984	45501	74	0	0	0	0
956.5	0	0	0	0	0	4	0	107638	1233	33195	50112	0	7646	21912	5500	18967	95509	23507	26520	47323	69	0	0	0	0
957.5	0	0	0	0	0	4	0	109665	1338	33280	51760	0	7547	21716	6258	19409	77389	26049	26035	49188	64	0	0	0	0
958.5	0	0	0	0	0	4	0	111701	1457	33358	53454	0	7449	21503	7109	19843	62645	28798	25531	51097	59	0	0	0	0
959.5	0	0	0	0	0	4	0	113745	1593	33428	55192	0	7351	21273	8065	20269	50660	31760	25010	53047	55	0	0	0	0
960.5	0	0	0	0	0	4	0	115794	1749	33491	56977	0	7254	21027	9133	20686	40929	34944	24473	55038	51	0	0	0	0
961.5	0	0	0	0	0	4	0	117848	1927	33545	58808	0	7158	20766	10328	21092	33034	38354	23922	57068	47	0	0	0	0
962.5	0	0	0	0	0	4	0	119906	2132	33592	60685	0	7062	20489	11659	21487	26637	41996	23357	59135	44	0	0	0	0
963.5	0	0	0	0	0	3	0	121967	2368	33631	62608	0	6968	20198	13141	21869	21458	45872	22782	61239	41	0	0	0	0
964.5	0	0	0	0	0	3	0	124028	2641	33661	64579	0	6874	19894	14787	22239	17270	49984	22196	63378	38	0	0	1	0
965.5	0	0	0	0	0	3	0	126090	2959	33683	66597	0	6781	19577	16612	22593	13886	54333	21603	65548	35	0	0	2	0
966.5	0	0	0	0	0	3	0	128149	3328	33696	68663	0	6689	19248	18631	22933	11155	58915	21002	67749	32	0	0	3	0
967.5	0	0	0	0	0	3	0	130206	3760	33700	70776	0	6598	18907	20860	23257	8953	63728	20396	69978	30	0	0	4	0
968.5	0	0	0	0	0	3	0	132259	4266	33696	72936	0	6507	18557	23317	23564	7179	68764	19786	72232	27	0	0	6	0
969.5	0	0	0	0	0	3	0	134306	4862	33682	75143	0	6417	18196	26019	23853	5751	74016	19174	74508	25	0	0	9	0
970.5	0	0	0	0	0	3	0	136347	5566	33659	77398	0	6329	17827	28984	24123	4603	79473	18561	76805	23	0	0	12	0
971.5	0	0	0	0	0	3	0	138378	6400	33628	79700	0	6240	17450	32231	24375	3681	85120	17949	79118	21	0	0	18	0
972.5	0	0	0	0	0	3	0	140401	7394	33587	82048	0	6153	17065	35779	24606	2941	90944	17338	81444	20	0	0	26	0
973.5	0	0	0	0	0	3	0	142411	8581	33536	84443	0	6067	16675	39649	24817	2348	96925	16730	83781	18	0	0	37	0
974.5	0	0	0	0	0	3	0	144410	10006	33476	86884	0	5981	16278	43859	25006	1873	103042	16126	86124	17	0	0	53	0
975.5	0	0	0	0	0	3	0	146394	11724	33407	89370	0	5896	15878	48430	25173	1493	109273	15527	88471	15	0	0	75	0
976.5	0	0	0	0	0	3	0	148363	13804	33327	91901	0	5812	15473	53382	25319	1188	115592	14934	90816	14	0	0	107	0
977.5	0	0	0	0	0	3	0	150314	16332	33239	94475	0	5729	15065	58734	25441	946	121972	14349	93156	13	0	0	152	0
978.5	0	0	0	0	0	3	0	152248	19419	33140	97093	0	5647	14655	64506	25541	752	128383	13773	95488	12	0	0	216	0
979.5	0	0	0	0	0	2	0	154161	23206	33032	99754	0	5565	14243	70715	25617	597	134793	13205	97806	11	0	0	305	0
980.5	0	0	0	0	0	2	0	156053	27874	32914	102455	0	5485	13831	77380	25669	474	141169	12648	100107	10	0	0	431	0
981.5	0	0	0	0	0	2	0	157923	33653	32787	105197	0	5405	13419	84516	25698	376	147477	12101	102385	9	0	0	606	0
982.5	0	0	0	0	0	2	0	159768	40843	32650	107978	0	5326	13008	92139	25702	298	153681	11566	104637	8	0	0	850	0
983.5	0	0	0	0	0	2	0	161588	49832	32503	110796	0	5247	12598	100261	25683	236	159746	11043	106858	8	0	0	1189	0
984.5	0	0	0	0	0	2	0	163381	61126	32346	113651	0	5170	12190	108894	25639	187	165635	10532	109042	7	0	0	1661	0
985.5	0	0	0	0	0	2	0	165145	75388	32180	116541	0	5093	11785	118047	25572	147	171310	10035	111186	6	0	0	2313	0
986.5	0	0	0	0	0	2	0	166880	93488	32004	119463	0	5017	11383	127725	25481	116	176737	9551	113285	6	0	0	3214	0
987.5	0	0	0	0	0	2	0	168584	116580	31819	122417	0	4942	10985	137933	25367	92	181879	9081	115333	5	0	0	4455	0
988.5	0	0	0	0	0	2	0	170256	146195	31624	125401	0	4868	10592	148670	25229	73	186703	8625	117326	5	0	0	6161	0
989.5	0	0	0	0	0	2	0	171893	184378	31420	128412	0	4794	10204	159934	25069	57	191176	8183	119259	4	0	0	8498	0
990.5	0	0	0	0	0	2	0	173496	233876	31207	131449	0	4722	9821	171716	24886	45	195267	7756	121128	4	0	0	11695	0
991.5	0	0	0	0	0	2	0	175062	298394	30985	134510	0	4650	9445	184007	24681	35	198948	7344	122927	4	0	0	16055	0
992.5	0	0	0	0	0	2	0	176591	382957	30754	137591	0	4579	9075	196791	24455	28	202193	6946	124652	3	0	0	21987	0
993.5	0	0	0	0	0	2	0	178082	494419	30513	140692	0	4509	8711	210049	24208	22	204978	6564	126298	3	0	0	30039	0
994.5	0	0	0	0	0	2	0	179532	642177	30265	143808	0	4439	8355	223755	23941	17	207285	6195	127862	3	0	0	40942	0
995.5	0	0	0	0	0	2	0	180941	839183	30007	146939	0	4370	8006	237883	23655	14	209096	5842	129338	2	0	0	55668	0
996.5	0	0	0	0	0	2	0	182308	1103391	29741	150080	0	4302	7666	252397	23350	11	210400	5503	130723	2	0	0	75510	0
997.5	0	0	0	0	0	2	0	183632	1459830	29467	153230	0	4235	7333	267259	23027	8	211186	5179	132011	2	0	0	102179	0
998.5	0	0	0	0	0	2	0	184911	1943581	29186	156386	0	4169	7008	282427	22687	7	211451	4868	133201	2	0	0	137938	0
999.5	0	0	0	0	0	2	0	186145	2604107	28896	159543	0	4103	6692	297852	22331	5	211193	4572	134287	2	0	0	185768	0

## Sheet: Fig 3a_yield
Yield [particle/mL]
1	2	3	4	5
315489558	759920448	881686400	1413170706	189829885
257835099	806619761	936321086	1412033552	251152558
308019065	820437116	818458416	1405148857	247341355
242809833	937931217	698564327	1581073382	208471742
230293036	946985299	648771703	1646470900	224082972

## Sheet: Fig 3a_purity
Purity [particle/μg protein]
1	2	3	4	5
105720	296648	277157	544494	82912.2
86400.4	314878	294331	544055	109696
103217	320272	257281	541403	108032
81365.4	366138	219593	609186	91054.4
77171.1	369672	203940	634384	97873

## Sheet: Fig 3d
Particle amount [particle/batch]
1 L	1 mL
29893600000000	32786836480
29971000000000	29975000000
28154000000000	31388000000

## Sheet: Fig 3e_size distribution
	Particle concentration [particle/mL]
	1 L			1 mL
Size [nm]	Technical replicate 1	Technical replicate 2	Technical replicate 3	Technical replicate 1	Technical replicate 2	Technical replicate 3
0.5	0	0	0	0	0	0
1.5	0	0	0	0	0	0
2.5	0	0	0	0	0	0
3.5	0	0	0	0	0	0
4.5	0	0	0	0	0	0
5.5	0	0	0	0	0	0
6.5	0	0	0	0	0	0
7.5	0	0	0	0	0	0
8.5	0	0	0	0	0	0
9.5	0	0	0	0	0	0
10.5	0	0	0	0	0	0
11.5	0	0	0	0	0	0
12.5	0	0	0	0	0	0
13.5	0	0	0	0	0	0
14.5	0	0	0	0	0	0
15.5	0	0	0	0	0	0
16.5	0	0	0	0	0	0
17.5	0	0	0	0	0	0
18.5	0	0	0	0	0	0
19.5	0	0	0	0	0	0
20.5	0	0	0	0	0	0
21.5	0	0	0	0	0	0
22.5	0	0	0	0	0	0
23.5	0	0	0	0	0	0
24.5	0	0	0	0	0	0
25.5	0	0	0	0	0	0
26.5	0	0	0	0	0	0
27.5	0	0	0	0	0	0
28.5	0	0	0	0	0	0
29.5	0	0	0	0	0	0
30.5	0	0	0	0	0	0
31.5	0	0	0	0	0	0
32.5	0	0	0	0	0	0
33.5	0	0	0	0	0	0
34.5	0	0	0	0	0	0
35.5	0	0	0	0	0	0
36.5	0	0	0	0	0	0
37.5	0	0	0	0	0	0
38.5	0	0	0	0	0	0
39.5	0	0	0	0	0	0
40.5	0	0	0	0	0	0
41.5	0	0	0	0	0	0
42.5	0	0	0	0	0	0
43.5	0	0	0	0	0	0
44.5	0	0	0	0	0	0
45.5	16	0	0	0	0	0
46.5	47	0	0	0	0	0
47.5	77	0	0	0	0	10
48.5	170	0	0	0	0	20
49.5	309	0	31	0	0	40
50.5	587	0	62	0	0	80
51.5	1049	31	62	0	0	150
52.5	1868	62	92	0	0	250
53.5	3210	108	92	0	0	410
54.5	5417	216	123	0	0	660
55.5	8904	386	154	0	0	1030
56.5	14306	694	216	0	0	1550
57.5	22531	1203	278	0	0	2300
58.5	34769	2052	340	0	0	3330
59.5	52592	3396	401	0	0	4740
60.5	78056	5524	524	0	0	6640
61.5	113719	8766	618	0	0	9180
62.5	162793	13611	771	0	0	12530
63.5	229074	20741	957	0	0	16920
64.5	317052	31003	1173	0	0	22640
65.5	431852	45463	1451	0	20	30030
66.5	579213	65479	1790	0	80	39550
67.5	765324	92654	2191	0	320	51740
68.5	996713	128920	2686	0	1100	67300
69.5	1280031	176497	3302	0	3410	87070
70.5	1621774	237840	4043	0	9510	112100
71.5	2028040	315694	4938	20	23980	143670
72.5	2504136	412963	6019	40	54750	183310
73.5	3054398	532639	7377	80	113630	232870
74.5	3681759	677731	9012	180	215420	294530
75.5	4387577	851158	11019	370	374960	370840
76.5	5171436	1055618	13457	760	602630	464710
77.5	6030988	1293488	16420	1500	899620	579420
78.5	6961944	1566682	20062	2870	1255270	718560
79.5	7958118	1876590	24444	5360	1647620	885980
80.5	9011620	2224012	29784	9700	2047490	1085670
81.5	10113056	2609059	36234	17060	2424510	1321590
82.5	11251868	3031142	44043	29150	2752960	1597460
83.5	12416667	3489012	53488	48430	3015750	1916580
84.5	13595694	3980787	64814	78240	3205800	2281500
85.5	14777207	4503966	78396	122960	3325090	2693850
86.5	15949892	5055618	94660	188080	3382210	3154050
87.5	17103241	5632377	114012	280120	3389590	3661180
88.5	18227854	6230618	137007	406400	3360920	4212840
89.5	19315741	6846590	164167	574680	3309330	4805220
90.5	20360479	7476451	196173	792520	3246260	5433130
91.5	21357361	8116466	233642	1066610	3181030	6090280
92.5	22303396	8763056	277314	1401900	3120840	6769560
93.5	23197330	9412870	327963	1800900	3070940	7463400
94.5	24039537	10062824	386358	2263050	3035040	8164160
95.5	24831913	10710186	453271	2784390	3015660	8864570
96.5	25577670	11352562	529507	3357520	3014450	9558030
97.5	26281203	11987854	615802	3972050	3032440	10238940
98.5	26947840	12614352	712809	4615220	3070290	10902910
99.5	27583658	13230556	821080	5272900	3128420	11546840
100.5	28195278	13835278	941080	5930640	3207110	12168990
101.5	28789630	14427500	1073056	6574770	3306590	12768920
102.5	29373858	15006358	1217068	7193360	3427080	13347370
103.5	29955092	15571080	1372932	7776920	3568870	13906140
104.5	30540340	16120988	1540278	8318880	3732310	14447860
105.5	31136312	16655401	1718364	8815770	3917870	14975850
106.5	31749382	17173611	1906234	9267150	4126200	15493960
107.5	32385448	17674877	2102654	9675350	4358180	16006340
108.5	33049846	18158426	2306049	10045010	4614960	16517380
109.5	33747269	18623364	2514722	10382700	4898040	17031560
110.5	34481713	19068812	2726636	10696390	5209400	17553390
111.5	35256420	19493781	2939722	10995030	5551490	18087340
112.5	36073781	19897299	3151667	11288180	5927430	18637830
113.5	36935247	20278410	3360247	11585780	6341010	19209220
114.5	37841373	20636188	3563179	11897910	6796860	19805810
115.5	38791636	20969814	3758271	12234750	7300500	20431860
116.5	39784507	21278611	3943488	12606500	7858450	21091630
117.5	40817284	21562083	4117007	13023470	8478340	21789430
118.5	41886188	21819984	4277284	13496160	9168960	22529650
119.5	42986312	22052346	4423024	14035330	9940360	23316790
120.5	44111574	22259521	4553271	14652220	10803920	24155520
121.5	45254908	22442191	4667438	15358640	11772370	25050710
122.5	46408194	22601420	4765278	16167150	12859780	26007460
123.5	47562469	22738658	4846882	17091210	14081570	27031090
124.5	48708056	22855726	4912623	18145270	15454340	28127200
125.5	49834722	22954830	4963210	19344890	16995730	29301650
126.5	50931929	23038503	4999630	20706780	18724150	30560500
127.5	51989059	23109630	5023056	22248790	20658340	31910080
128.5	52995726	23171389	5034814	23989910	22816910	33356830
129.5	53941929	23227207	5036481	25950030	25217700	34907330
130.5	54818503	23280679	5029599	28149820	27876990	36568190
131.5	55617207	23335632	5015833	30610340	30808710	38345950
132.5	56331096	23395941	4996913	33352660	34023500	40246980
133.5	56954646	23465587	4974507	36397290	37527800	42277350
134.5	57483920	23548564	4950278	39763590	41323020	44442720
135.5	57916713	23648858	4925833	43469010	45404830	46748140
136.5	58252531	23770401	4902809	47528340	49762690	49197940
137.5	58492670	23917037	4882654	51952840	54379620	51795570
138.5	58640077	24092531	4866852	56749460	59232430	54543420
139.5	58699290	24300479	4856790	61920060	64292200	57442700
140.5	58676234	24544337	4853797	67460720	69525260	60493300
141.5	58578087	24827408	4859229	73361330	74894410	63693720
142.5	58412993	25152747	4874352	79605220	80360440	67040960
143.5	58189923	25523257	4900401	86169180	85883830	70530530
144.5	57918396	25941604	4938703	93023710	91426400	74156470
145.5	57608226	26410154	4990524	100133580	96952900	77911390
146.5	57269398	26931064	5057253	107458590	102432420	81786610
147.5	56911806	27506158	5140278	114954630	107839410	85772330
148.5	56545139	28136929	5241142	122574910	113154410	89857860
149.5	56178719	28824552	5361451	130271280	118364320	94031860
150.5	55821389	29569814	5502963	137995510	123462310	98282650
151.5	55481497	30373056	5667654	145700630	128447400	102598510
152.5	55166759	31234259	5857654	153342020	133323720	106968030
153.5	54884290	32152917	6075278	160878370	138099570	111380380
154.5	54640602	33128056	6323118	168272370	142786390	115825680
155.5	54441604	34158287	6604074	175491120	147397560	120295220
156.5	54292592	35241713	6921327	182506320	151947350	124781710
157.5	54198396	36376049	7278364	189294110	156449780	129279440
158.5	54163271	37558627	7679074	195834810	160917740	133784460
159.5	54191127	38786420	8127686	202112400	165362080	138294580
160.5	54285463	40056111	8628889	208113880	169791000	142809420
161.5	54449444	41364259	9187778	213828630	174209550	147330310
162.5	54686003	42707269	9809908	219247660	178619220	151860230
163.5	54997917	44081620	10501266	224363030	183017880	156403580
164.5	55387747	45483873	11268364	229167200	187399700	160966030
165.5	55858009	46910864	12118148	233652650	191755330	165554250
166.5	56411173	48359784	13057963	237811530	196072210	170175600
167.5	57049738	49828302	14095618	241635520	200334970	174837900
168.5	57776203	51314660	15239352	245115860	204525990	179549020
169.5	58593210	52817762	16497592	248243510	208625960	184316630
170.5	59503441	54337222	17879074	251009440	212614630	189147840
171.5	60509769	55873472	19392654	253405070	216471440	194048860
172.5	61615216	57427701	21047191	255422830	220176270	199024660
173.5	62822979	59001944	22851327	257056650	223710070	204078710
174.5	64136420	60599012	24813488	258302620	227055510	209212600
175.5	65559074	62222469	26941481	259159510	230197470	214425810
176.5	67094707	63876543	29242408	259629310	233123460	219715420
177.5	68747176	65566142	31722408	259717660	235823920	225075870
178.5	70520540	67296620	34386327	259434110	238292400	230498740
179.5	72418920	69073797	37237531	258792330	240525560	235972630
180.5	74446559	70903766	40277623	257810120	242523060	241482960
181.5	76607701	72792793	43506173	256509230	244287390	247011930
182.5	78906528	74747176	46920556	254915160	245823510	252538490
183.5	81347191	76773118	50515524	253056690	247138460	258038390
184.5	83933580	78876559	54283333	250965380	248240910	263484240
185.5	86669368	81063102	58213271	248674960	249140700	268845730
186.5	89557840	83337762	62291913	246220680	249848260	274089890
187.5	92601774	85704892	66502901	243638630	250374210	279181380
188.5	95803349	88168024	70827037	240965050	250728820	284082940
189.5	99164043	90729722	75242469	238235710	250921660	288755860
190.5	102684398	93391451	79724938	235485270	250961200	293160550
191.5	106363966	96153457	84247993	232746800	250854520	297257170
192.5	110201142	99014599	88783457	230051290	250607120	301006240
193.5	114193009	101972314	93301759	227427320	250222770	304369430
194.5	118335201	105022469	97772531	224900770	249703430	307310210
195.5	122621713	108159306	102165092	222494610	249049320	309794620
196.5	127044923	111375401	106449043	220228810	248258950	311791950
197.5	131595324	114661667	110594784	218120270	247329330	313275400
198.5	136261528	118007314	114574167	216182820	246256160	314222670
199.5	141030201	121399953	118360896	214427320	245034140	314616490
200.5	145886034	124825679	121931173	212861690	243657260	314445000
201.5	150811729	128269151	125264074	211491080	242119190	313702110
202.5	155788087	131713842	128341790	210317980	240413630	312387590
203.5	160794090	135142176	131150062	209342400	238534720	310507210
204.5	165807007	138535833	133678364	208562010	236477430	308072580
205.5	170802639	141875988	135919877	207972300	234237900	305100980
206.5	175755509	145143642	137871512	207566770	231813850	301615010
207.5	180639136	148319908	139534043	207337060	229204820	297642150
208.5	185426358	151386389	140911604	207273160	226412450	293214230
209.5	190089676	154325493	142011790	207363510	223440690	288366840
210.5	194601651	157120757	142845092	207595230	220295900	283138630
211.5	198935231	159757160	143424753	207954250	216986900	277570640
212.5	203064198	162221373	143766358	208425480	213524990	271705580
213.5	206963564	164502037	143887377	208992990	209923780	265587130
214.5	210609923	166589908	143806790	209640200	206199130	259259250
215.5	213981852	168478056	143544753	210350030	202368800	252765560
216.5	217060216	170161929	143122253	211105110	198452280	246148740
217.5	219828426	171639368	142560556	211887960	194470410	239450020
218.5	222272731	172910632	141881111	212681180	190445040	232708700
219.5	224382408	173978287	141105123	213467650	186398680	225961830
220.5	226149784	174847146	140253333	214230690	182354120	219243880
221.5	227570417	175524043	139345864	214954230	178334060	212586510
222.5	228643040	176017686	138401913	215623020	174360780	206018460
223.5	229369476	176338410	137439753	216222730	170455880	199565450
224.5	229754583	176497963	136476481	216740120	166639920	193250160
225.5	229806049	176509259	135528087	217163130	162932260	187092290
226.5	229534182	176386080	134609382	217481000	159350870	181108630
227.5	228951620	176142870	133733858	217684290	155912170	175313180
228.5	228073179	175794460	132913858	217764980	152630980	169717300
229.5	226915401	175355880	132160493	217716450	149520420	164329930
230.5	225496342	174842068	131483734	217533520	146591940	159157720
231.5	223835216	174267778	130892408	217212360	143855320	154205280
232.5	221952114	173647346	130394229	216750480	141318740	149475360
233.5	219867670	172994568	129995988	216146660	138988810	144969080
234.5	217602809	172322562	129703457	215400870	136870650	140686110
235.5	215178441	171643703	129521481	214514130	134968030	136624860
236.5	212615247	170969491	129454104	213488470	133283370	132782690
237.5	209933503	170310556	129504537	212326760	131817870	129156050
238.5	207152793	169676590	129675247	211032600	130571590	125740660
239.5	204291976	169076327	129967963	209610230	129543460	122531640
240.5	201368951	168517516	130383734	208064400	128731370	119523630
241.5	198400602	168006991	130922963	206400210	128132160	116710930
242.5	195402778	167550571	131585370	204623100	127741630	114087590
243.5	192390123	167153210	132370062	202738670	127554540	111647480
244.5	189376158	166818920	133275587	200752610	127564550	109384380
245.5	186373194	166550864	134299753	198670670	127764200	107292050
246.5	183392423	166351358	135439846	196498510	128144820	105364270
247.5	180443858	166221929	136692531	194241740	128696450	103594890
248.5	177536404	166163318	138053766	191905790	129407760	101977840
249.5	174677932	166175556	139518920	189495950	130265950	100507200
250.5	171875278	166257979	141082778	187017270	131256710	99177190
251.5	169134321	166409274	142739413	184474620	132364060	97982160
252.5	166460077	166627500	144482253	181872640	133570370	96916670
253.5	163856698	166910108	146304104	179215750	134856300	95975400
254.5	161327608	167254012	148197099	176508160	136200770	95153220
255.5	158875509	167655632	150152809	173753890	137581070	94445140
256.5	156502438	168110849	152162099	170956770	138972890	93846330
257.5	154209908	168615123	154215370	168120490	140350520	93352080
258.5	151998873	169163488	156302377	165248570	141687010	92957820
259.5	149869814	169750556	158412438	162344440	142954500	92659080
260.5	147822824	170370618	160534413	159411440	144124510	92451470
261.5	145857577	171017608	162656759	156452840	145168380	92330680
262.5	143973457	171685231	164767686	153471860	146057720	92292450
263.5	142169537	172366882	166855123	150471710	146764900	92332550
264.5	140444630	173055787	168906913	147455570	147263600	92446770
265.5	138797330	173744984	170910833	144426670	147529400	92630890
266.5	137226049	174427438	172854784	141388230	147540270	92880660
267.5	135728981	175095972	174726759	138343520	147277170	93191770
268.5	134304198	175743441	176515154	135295850	146724540	93559880
269.5	132949660	176362670	178208642	132248570	145870680	93980530
270.5	131663148	176946604	179796543	129205080	144708180	94449200
271.5	130442392	177488287	181268703	126168820	143234080	94961220
272.5	129284984	177980910	182615741	123143260	141450070	95511820
273.5	128188472	178417948	183829012	120131900	139362480	96096090
274.5	127150309	178793102	184900864	117138250	136982160	96708950
275.5	126167870	179100417	185824568	114165850	134324240	97345200
276.5	125238472	179334290	186594476	111218180	131407770	97999470
277.5	124359368	179489568	187205957	108298730	128255280	98666240
278.5	123527762	179561528	187655587	105410920	124892250	99339830
279.5	122740787	179545926	187941019	102558100	121346470	100014440
280.5	121995540	179439074	188061049	99743570	117647400	100684100
281.5	121289059	179237809	188015679	96970480	113825560	101342760
282.5	120618333	178939599	187805926	94241890	109911830	101984240
283.5	119980309	178542423	187433981	91560710	105936840	102602310
284.5	119371913	178044938	186902993	88929690	101930430	103190660
285.5	118790000	177446373	186217099	86351420	97921090	103742990
286.5	118231404	176746590	185381327	83828320	93935600	104253000
287.5	117692963	175946034	184401543	81362580	89998620	104714450
288.5	117171466	175045757	183284290	78956220	86132470	105121200
289.5	116663673	174047361	182036790	76611040	82356940	105467230
290.5	116166373	172953024	180666790	74328620	78689210	105746730
291.5	115676342	171765432	179182500	72110340	75143810	105954120
292.5	115190370	170487731	177592469	69957320	71732690	106084100
293.5	114705278	169123564	175905493	67870520	68465330	106131710
294.5	114217932	167676929	174130556	65850640	65348850	106092370
295.5	113725216	166152238	172276729	63898200	62388220	105961930
296.5	113224120	164554167	170353087	62013490	59586470	105736720
297.5	112711682	162887716	168368611	60196640	56944880	105413590
298.5	112185062	161158071	166332130	58447560	54463250	104989950
299.5	111641528	159370602	164252284	56766010	52140060	104463810
300.5	111078426	157530818	162137469	55151580	49972730	103833790
301.5	110493318	155644274	159995771	53603690	47957830	103099160
302.5	109883873	153716620	157834908	52121660	46091210	102259860
303.5	109247963	151753457	155662222	50704630	44368260	101316480
304.5	108583627	149760324	153484660	49351680	42783970	100270280
305.5	107889136	147742716	151308734	48061750	41333110	99123220
306.5	107162948	145706003	149140556	46833720	40010350	97877860
307.5	106403766	143655370	146985741	45666360	38810330	96537410
308.5	105610540	141595864	144849507	44558400	37727760	95105680
309.5	104782438	139532314	142736604	43508510	36757470	93587030
310.5	103918920	137469306	140651358	42515320	35894440	91986350
311.5	103019676	135411203	138597623	41577410	35133900	90308970
312.5	102084660	133362130	136578920	40693350	34471260	88560660
313.5	101114090	131325910	134598333	39861690	33902190	86747530
314.5	100108441	129306127	132658519	39080970	33422630	84876000
315.5	99068457	127306034	130761882	38349710	33028720	82952690
316.5	97995092	125328673	128910340	37666460	32716870	80984410
317.5	96889552	123376729	127105648	37029750	32483660	78978060
318.5	95753302	121452686	125349136	36438130	32325890	76940590
319.5	94587963	119558688	123641913	35890180	32240540	74878900
320.5	93395370	117696636	121984814	35384460	32224670	72799830
321.5	92177562	115868179	120378457	34919560	32275500	70710070
322.5	90936698	114074707	118823241	34494110	32390260	68616120
323.5	89675108	112317346	117319321	34106710	32566240	66524230
324.5	88395216	110597037	115866759	33756010	32800690	64440400
325.5	87099583	108914444	114465401	33440660	33090800	62370280
326.5	85790802	107270077	113114908	33159330	33433670	60319210
327.5	84471543	105664213	111814938	32910680	33826220	58292130
328.5	83144521	104096960	110564908	32693400	34265210	56293610
329.5	81812438	102568257	109364198	32506160	34747130	54327810
330.5	80478024	101077886	108212130	32347650	35268240	52398490
331.5	79143936	99625479	107107901	32216530	35824440	50509000
332.5	77812840	98210524	106050648	32111460	36411330	48662260
333.5	76487314	96832408	105039507	32031110	37024120	46860810
334.5	75169846	95490386	104073488	31974090	37657650	45106800
335.5	73862854	94183642	103151667	31939010	38306360	43401990
336.5	72568658	92911250	102272993	31924460	38964310	41747780
337.5	71289476	91672191	101436451	31928990	39625180	40145230
338.5	70027361	90465417	100640988	31951100	40282280	38595070
339.5	68784274	89289799	99885587	31989280	40928610	37097740
340.5	67562037	88144151	99169136	32041960	41556900	35653390
341.5	66362346	87027269	98490556	32107530	42159680	34261930
342.5	65186713	85937901	97848827	32184350	42729330	32923030
343.5	64036559	84874769	97242840	32270710	43258200	31636160
344.5	62913132	83836574	96671574	32364880	43738670	30400590
345.5	61817547	82822007	96133920	32465060	44163320	29215440
346.5	60750787	81829769	95628889	32569440	44524950	28079690
347.5	59713688	80858564	95155370	32676150	44816790	26992190
348.5	58706976	79907068	94712346	32783290	45032550	25951700
349.5	57731234	78974012	94298827	32888920	45166590	24956890
350.5	56786913	78058102	93913734	32991100	45213970	24006360
351.5	55874382	77158132	93556111	33087870	45170620	23098680
352.5	54993873	76272854	93224908	33177260	45033350	22232350
353.5	54145509	75401111	92919104	33257300	44800010	21405870
354.5	53329352	74541713	92637747	33326050	44469470	20617710
355.5	52545324	73693580	92379814	33381590	44041690	19866360
356.5	51793302	72855648	92144321	33422060	43517730	19150290
357.5	51073087	72026868	91930278	33445620	42899740	18468000
358.5	50384368	71206297	91736667	33450550	42190900	17818000
359.5	49726790	70392993	91562500	33435180	41395410	17198830
360.5	49099953	69586096	91406790	33397950	40518380	16609070
361.5	48503380	68784784	91268488	33337410	39565760	16047320
362.5	47936543	67988318	91146604	33252260	38544200	15512230
363.5	47398873	67195972	91040123	33141320	37460960	15002470
364.5	46889784	66407130	90947963	33003580	36323770	14516780
365.5	46408611	65621203	90869104	32838180	35140680	14053920
366.5	45954676	64837670	90802500	32644450	33919950	13612710
367.5	45527269	64056080	90747007	32421920	32669890	13192020
368.5	45125648	63276019	90701604	32170290	31398760	12790730
369.5	44749059	62497160	90665123	31889460	30114620	12407810
370.5	44396729	61719198	90636481	31579530	28825240	12042250
371.5	44067824	60941929	90614476	31240810	27538000	11693080
372.5	43761559	60165170	90597993	30873800	26259830	11359390
373.5	43477068	59388812	90585833	30479200	24997090	11040300
374.5	43213534	58612793	90576759	30057890	23755590	10734970
375.5	42970077	57837099	90569599	29610920	22540500	10442600
376.5	42745818	57061774	90563087	29139530	21356370	10162450
377.5	42539892	56286898	90555957	28645100	20207080	9893780
378.5	42351389	55512592	90546944	28129140	19095910	9635910
379.5	42179444	54739028	90534814	27593320	18025480	9388190
380.5	42023132	53966404	90518210	27039370	16997850	9150000
381.5	41881543	53194953	90495833	26469140	16014510	8920760
382.5	41753781	52424969	90466420	25884550	15076440	8699900
383.5	41638936	51656743	90428580	25287560	14184140	8486910
384.5	41536080	50890587	90381049	24680170	13337670	8281280
385.5	41444290	50126852	90322531	24064390	12536750	8082540
386.5	41362686	49365910	90251667	23442220	11780740	7890240
387.5	41290324	48608132	90167160	22815660	11068740	7703950
388.5	41226312	47853936	90067778	22186640	10399600	7523290
389.5	41169738	47103703	89952191	21557060	9771970	7347860
390.5	41119707	46357870	89819229	20928760	9184390	7177320
391.5	41075354	45616821	89667623	20303470	8635230	7011330
392.5	41035771	44881003	89496203	19682850	8122820	6849560
393.5	41000123	44150818	89303858	19068460	7645420	6691720
394.5	40967531	43426667	89089476	18461750	7201270	6537520
395.5	40937176	42708981	88852037	17864060	6788600	6386710
396.5	40908226	41998148	88590493	17276610	6405660	6239040
397.5	40879908	41294552	88303981	16700510	6050740	6094260
398.5	40851420	40598580	87991604	16136730	5722160	5952170
399.5	40822021	39910587	87652623	15586150	5418300	5812560
400.5	40790972	39230926	87286234	15049510	5137600	5675230
401.5	40757577	38559923	86891882	14527430	4878590	5540030
402.5	40721173	37897901	86468981	14020440	4639840	5406770
403.5	40681127	37245154	86017099	13528960	4420030	5275310
404.5	40636806	36601976	85535833	13053280	4217890	5145520
405.5	40587654	35968596	85024969	12593630	4032240	5017260
406.5	40533132	35345262	84484290	12150140	3861980	4890430
407.5	40472731	34732207	83913734	11722830	3706070	4764910
408.5	40406019	34129630	83313364	11311690	3563570	4640630
409.5	40332547	33537686	82683271	10916600	3433580	4517480
410.5	40251944	32956528	82023766	10537390	3315280	4395420
411.5	40163858	32386327	81335154	10173860	3207940	4274370
412.5	40068024	31827160	80617901	9825710	3110840	4154280
413.5	39964167	31279151	79872562	9492630	3023370	4035130
414.5	39852068	30742361	79099784	9174260	2944950	3916870
415.5	39731559	30216852	78300370	8870220	2875040	3799490
416.5	39602516	29702654	77475123	8580090	2813180	3682990
417.5	39464830	29199799	76625000	8303430	2758940	3567350
418.5	39318488	28708287	75751019	8039780	2711920	3452590
419.5	39163441	28228102	74854321	7788670	2671790	3338730
420.5	38999738	27759229	73936080	7549610	2638230	3225790
421.5	38827438	27301604	72997592	7322110	2610980	3113810
422.5	38646636	26855186	72040123	7105670	2589780	3002830
423.5	38457469	26419908	71065092	6899790	2574420	2892900
424.5	38260092	25995663	70073951	6703970	2564730	2784080
425.5	38054707	25582392	69068118	6517710	2560530	2676430
426.5	37841512	25179969	68049198	6340500	2561710	2570030
427.5	37620787	24788271	67018673	6171840	2568130	2464950
428.5	37392778	24407207	65978118	6011260	2579710	2361270
429.5	37157762	24036604	64929136	5858250	2596360	2259080
430.5	36916080	23676358	63873302	5712340	2618020	2158460
431.5	36668024	23326297	62812222	5573040	2644640	2059510
432.5	36413951	22986281	61747469	5439900	2676180	1962330
433.5	36154213	22656142	60680587	5312430	2712610	1867010
434.5	35889151	22335726	59613179	5190190	2753900	1773630
435.5	35619151	22024846	58546729	5072720	2800030	1682310
436.5	35344583	21723364	57482716	4959570	2850980	1593130
437.5	35065802	21431064	56422623	4850320	2906740	1506180
438.5	34783210	21147809	55367840	4744520	2967260	1421560
439.5	34497160	20873396	54319722	4641750	3032540	1339330
440.5	34208040	20607639	53279599	4541610	3102520	1259590
441.5	33916219	20350370	52248703	4443680	3177170	1182400
442.5	33622052	20101404	51228241	4347570	3256410	1107830
443.5	33325910	19860540	50219321	4252890	3340160	1035940
444.5	33028132	19627608	49223056	4159270	3428320	966770
445.5	32729059	19402438	48240401	4066360	3520780	900380
446.5	32429028	19184830	47272314	3973800	3617360	836780
447.5	32128349	18974599	46319691	3881270	3717900	776000
448.5	31827314	18771559	45383271	3788470	3822180	718050
449.5	31526234	18575556	44463889	3695120	3929950	662940
450.5	31225386	18386404	43562130	3600940	4040920	610650
451.5	30925047	18203904	42678611	3505720	4154760	561160
452.5	30625432	18027917	41813889	3409250	4271120	514460
453.5	30326806	17858241	40968457	3311350	4389580	470480
454.5	30029368	17694722	40142686	3211910	4509690	429200
455.5	29733349	17537191	39336976	3110810	4630950	390550
456.5	29438920	17385493	38551574	3008010	4752830	354460
457.5	29146266	17239460	37786729	2903490	4874750	320870
458.5	28855556	17098920	37042654	2797290	4996080	289680
459.5	28566913	16963734	36319507	2689480	5116170	260820
460.5	28280493	16833734	35617314	2580190	5234340	234180
461.5	27996389	16708797	34936142	2469590	5349870	209680
462.5	27714738	16588750	34276019	2357880	5462020	187210
463.5	27435602	16473472	33636852	2245330	5570050	166670
464.5	27159090	16362809	33018642	2132230	5673180	147950
465.5	26885231	16256620	32421234	2018920	5770660	130940
466.5	26614120	16154784	31844476	1905770	5861730	115550
467.5	26345771	16057176	31288241	1793170	5945650	101650
468.5	26080231	15963658	30752284	1681530	6021700	89150
469.5	25817516	15874120	30236451	1571290	6089210	77950
470.5	25557639	15788426	29740432	1462890	6147540	67940
471.5	25300602	15706466	29264012	1356750	6196100	59030
472.5	25046420	15628132	28806882	1253310	6234360	51130
473.5	24795047	15553333	28368797	1152990	6261870	44140
474.5	24546497	15481929	27949382	1056160	6278250	37980
475.5	24300741	15413842	27548364	963180	6283200	32580
476.5	24057716	15348981	27165401	874370	6276510	27850
477.5	23817423	15287222	26800186	790010	6258040	23730
478.5	23579784	15228503	26452314	710330	6227780	20150
479.5	23344784	15172731	26121481	635480	6185780	17060
480.5	23112361	15119830	25807314	565600	6132200	14390
481.5	22882453	15069707	25509444	500740	6067290	12090
482.5	22655031	15022284	25227500	440920	5991390	10130
483.5	22430000	14977516	24961142	386100	5904910	8460
484.5	22207314	14935309	24709969	336160	5808360	7040
485.5	21986913	14895602	24473611	290990	5702300	5840
486.5	21768734	14858349	24251698	250390	5587370	4820
487.5	21552701	14823488	24043858	214150	5464240	3970
488.5	21338781	14790957	23849691	182020	5333670	3260
489.5	21126882	14760710	23668827	153740	5196400	2660
490.5	20916944	14732716	23500896	129020	5053240	2170
491.5	20708920	14706913	23345463	107570	4905000	1760
492.5	20502731	14683287	23202191	89090	4752500	1430
493.5	20298333	14661774	23070679	73280	4596540	1150
494.5	20095663	14642377	22950524	59870	4437950	920
495.5	19894660	14625031	22841297	48580	4277490	740
496.5	19695278	14609753	22742654	39130	4115930	590
497.5	19497453	14596481	22654136	31300	3954000	470
498.5	19301158	14585231	22575340	24860	3792380	370
499.5	19106327	14575972	22505864	19600	3631720	290
500.5	18912932	14568703	22445278	15330	3472620	230
501.5	18720910	14090880	22393148	11910	3315620	180
502.5	18530262	14067917	22349012	9180	3161220	140
503.5	18340910	14046250	22312408	7020	3009880	110
504.5	18152854	14025849	22282932	5330	2861970	90
505.5	17966064	14006713	22260062	4020	2717840	70
506.5	17780509	13988827	22243333	3000	2577780	50
507.5	17596173	13972176	22232253	2230	2442030	40
508.5	17413024	13956774	22226327	1640	2310780	30
509.5	17231064	13942592	22225031	1200	2184180	20
510.5	17050278	13929660	22227840	870	2062330	20
511.5	16870663	13917979	22234198	620	1945310	10
512.5	16692191	13907516	22243580	440	1833140	0
513.5	16514892	13898318	22255401	310	1725830	0
514.5	16338750	13890386	22269074	220	1623340	0
515.5	16163750	13883719	22284043	150	1525630	0
516.5	15989938	13878333	22299691	110	1432610	0
517.5	15817299	13874259	22315370	70	1344190	0
518.5	15645849	13871497	22330524	50	1260260	0
519.5	15475587	13870077	22344507	30	1180690	0
520.5	15306543	13870000	22356667	20	1105340	0
521.5	15138734	13871312	22366327	10	1034080	0
522.5	14972176	13874012	22372901	0	966750	0
523.5	14806882	13878132	22375710	0	903190	0
524.5	14642886	13883719	22374104	0	843250	0
525.5	14480186	13890771	22367408	0	786760	0
526.5	14318842	13899321	22355031	0	733570	0
527.5	14158842	13909413	22336297	0	683520	0
528.5	14000247	13921064	22310556	0	636460	0
529.5	13843056	13934306	22277191	0	592230	0
530.5	13687299	13949167	22235648	0	550680	0
531.5	13532993	13965679	22185278	0	511680	0
532.5	13380186	13983873	22125556	0	475090	0
533.5	13228904	14003797	22055896	0	440760	0
534.5	13079151	14025463	21975802	0	408580	0
535.5	12930957	14048904	21884784	0	378430	0
536.5	12784368	14074167	21782438	0	350190	0
537.5	12639382	14101281	21668271	0	323740	0
538.5	12496049	14130262	21541944	0	298990	0
539.5	12354352	14161173	21403148	0	275840	0
540.5	12214352	14194028	21251543	0	254190	0
541.5	12076049	14228858	21086976	0	233960	0
542.5	11939476	14265710	20909167	0	215070	0
543.5	11804630	14304614	20718087	0	197440	0
544.5	6025354	14345587	20513580	0	180990	0
545.5	5876327	14388673	20295648	0	165660	0
546.5	5730587	14433904	20064352	0	151380	0
547.5	5588132	14481297	19819784	0	138090	0
548.5	5448936	14530910	19562099	0	125750	0
549.5	5312979	14582747	19291543	0	114290	0
550.5	5180247	14636852	19008364	0	103660	0
551.5	5050694	14693241	18712932	0	93820	0
552.5	4924321	14751944	18405618	0	84720	0
553.5	4801064	14813009	18086852	0	76320	0
554.5	4680910	14876436	17757222	0	68580	0
555.5	4563812	14942253	17417191	0	61470	0
556.5	4449753	15010509	17067438	0	54940	0
557.5	4338658	11876096	16708549	0	48960	0
558.5	4230509	11874120	16341266	0	43500	0
559.5	4125262	11873396	15966297	0	38530	0
560.5	4022870	11873951	15584413	0	34010	0
561.5	3923271	11875787	15196389	0	29920	0
562.5	3826436	11878904	14803056	0	26220	0
563.5	3732314	11883333	14405216	0	22900	0
564.5	3640849	11889074	14003703	0	19910	0
565.5	3551991	11896142	13599413	0	17250	0
566.5	3465679	9717130	13193179	0	14880	0
567.5	3381882	9674306	12785864	0	12780	0
568.5	3300540	9632021	12378271	0	10920	0
569.5	3221604	9590262	11971297	0	9290	0
570.5	3145000	9549028	11565710	0	7870	0
571.5	3070710	9508318	11162314	0	6630	0
572.5	2998642	9468163	10761913	0	5560	0
573.5	2928766	9428519	10365247	0	4630	0
574.5	2861034	9389429	9972963	0	3840	0
575.5	2795386	9350880	9585802	0	3160	0
576.5	2731774	9312870	9204382	0	2590	0
577.5	2670139	9275417	8829290	0	2110	0
578.5	2610432	9238503	8461111	0	1710	0
579.5	2552592	9202130	8100309	0	1380	0
580.5	2496604	9166327	7747346	0	1100	0
581.5	2442377	9131064	7402686	0	870	0
582.5	2389892	9096342	7066667	0	690	0
583.5	2339090	9062191	6739599	0	540	0
584.5	2289923	9028596	6421790	0	420	0
585.5	2242346	8995556	6113457	0	320	0
586.5	2196312	8963087	5814784	0	250	0
587.5	2151774	8931158	5525926	0	190	0
588.5	2108688	8899814	5246976	0	140	0
589.5	2067021	8869028	4977963	0	110	0
590.5	2026729	8838812	4718920	0	80	0
591.5	1987778	8809167	4469877	0	60	0
592.5	1950092	8780108	4230741	0	40	0
593.5	1913673	8751620	4001420	0	30	0
594.5	1878472	8723703	3781821	0	20	0
595.5	1844429	8696389	3571821	0	20	0
596.5	1811528	6854337	3371234	0	10	0
597.5	1779738	6788951	3179877	0	0	0
598.5	1749012	6723734	2997562	0	0	0
599.5	1719321	6658703	2824012	0	0	0
600.5	1690632	6593889	2659074	0	0	0
601.5	1662917	6529290	2502438	0	0	0
602.5	1636142	6464908	2353858	0	0	0
603.5	1610262	6400757	2213087	0	0	0
604.5	1585262	6336868	2079846	0	0	0
605.5	1561127	6273226	1953827	0	0	0
606.5	1537793	6209861	1834753	0	0	0
607.5	1515278	6146790	1722377	0	0	0
608.5	1493503	6084012	1616389	0	0	0
609.5	1472484	6021543	1516512	0	0	0
610.5	1452191	5959413	1422469	0	0	0
611.5	1432577	5897608	1334012	0	0	0
612.5	1413642	5836158	1250864	0	0	0
613.5	1395354	5775077	1172716	0	0	0
614.5	1377686	5714368	1099352	0	0	0
615.5	1360618	5654059	1030556	0	0	0
616.5	1344136	5594151	966019	0	0	0
617.5	1328210	5534660	905524	0	0	0
618.5	1312824	5475602	848889	0	0	0
619.5	1297963	5416991	795864	0	0	0
620.5	1283611	5358842	746266	0	0	0
621.5	1269738	5301158	699846	0	0	0
622.5	1256327	5243966	656481	0	0	0
623.5	1243364	5187253	615926	0	0	0
624.5	1230833	5131064	578056	0	0	0
625.5	1218719	5075401	542654	0	0	0
626.5	1207007	5020262	509630	0	0	0
627.5	1195679	4965679	478797	0	0	0
628.5	1184722	4911636	450000	0	0	0
629.5	1174120	4858179	423148	0	0	0
630.5	1163842	4805293	398118	0	0	0
631.5	1153889	4752993	374753	0	0	0
632.5	1144259	4701281	352963	0	0	0
633.5	1134923	4650186	332623	0	0	0
634.5	1125864	4599707	313673	0	0	0
635.5	1117068	4549861	296019	0	0	0
636.5	1108534	4500632	279537	0	0	0
637.5	1100262	4452068	264167	0	0	0
638.5	1092207	4404136	249846	0	0	0
639.5	1084368	4356852	236481	0	0	0
640.5	1076743	4310247	224043	0	0	0
641.5	1069306	4264306	212438	0	0	0
642.5	1062068	4219028	201604	0	0	0
643.5	1055000	4174444	191512	0	0	0
644.5	1048087	4130540	182099	0	0	0
645.5	1041327	4087314	173302	0	0	0
646.5	1034722	4044784	165123	0	0	0
647.5	1028241	4002963	157469	0	0	0
648.5	1021868	3961821	150370	0	0	0
649.5	1015632	3921389	143703	0	0	0
650.5	1009476	3881651	137531	0	0	0
651.5	1003426	3842623	131729	0	0	0
652.5	997438	3804306	126358	0	0	0
653.5	991543	3766682	121327	0	0	0
654.5	985710	3729784	116636	0	0	0
655.5	979923	3693564	112284	0	0	0
656.5	974182	3658071	108210	0	0	0
657.5	968488	3623271	104413	0	0	0
658.5	962824	3589182	100896	0	0	0
659.5	957176	3555787	97623	0	0	0
660.5	951543	3523102	94568	0	0	0
661.5	945910	3491111	91729	0	0	0
662.5	940278	3459814	89074	0	0	0
663.5	934630	3429213	86636	0	0	0
664.5	928966	3399290	84382	0	0	0
665.5	923287	3370062	82284	0	0	0
666.5	917577	3341512	80340	0	0	0
667.5	911821	3313642	78580	0	0	0
668.5	906019	3286436	76944	0	0	0
669.5	900170	3259908	75432	0	0	0
670.5	894274	3234043	74074	0	0	0
671.5	888302	3208827	72840	0	0	0
672.5	882284	3184274	71698	0	0	0
673.5	876173	3160370	70679	0	0	0
674.5	869984	3137099	69784	0	0	0
675.5	863734	3114476	68981	0	0	0
676.5	857377	3092469	68302	0	0	0
677.5	850941	3071096	67716	0	0	0
678.5	844413	3050340	67191	0	0	0
679.5	837778	994321	66790	0	0	0
680.5	831049	970726	66481	0	0	0
681.5	824213	947778	66266	0	0	0
682.5	817269	925448	66111	0	0	0
683.5	810216	903734	66049	0	0	0
684.5	803056	882608	66080	0	0	0
685.5	795787	862068	66173	0	0	0
686.5	788396	842114	66389	0	0	0
687.5	780896	822701	66667	0	0	0
688.5	773271	803842	67007	0	0	0
689.5	765540	785493	67438	0	0	0
690.5	757701	767686	67963	0	0	0
691.5	749738	750370	68580	0	0	0
692.5	741667	733549	69259	0	0	0
693.5	733472	717222	70031	0	0	0
694.5	725170	701358	70896	0	0	0
695.5	716759	685941	71821	0	0	0
696.5	708241	670972	72870	0	0	0
697.5	699614	656436	73981	0	0	0
698.5	690880	642330	75186	0	0	0
699.5	682052	628627	76481	0	0	0
700.5	673132	615324	77901	0	0	0
701.5	664104	602408	79382	0	0	0
702.5	655000	589877	80988	0	0	0
703.5	645802	577716	82686	0	0	0
704.5	636512	565910	84476	0	0	0
705.5	627160	554444	86389	0	0	0
706.5	617731	543333	88396	0	0	0
707.5	608241	532547	90524	0	0	0
708.5	598673	522068	92778	0	0	0
709.5	589059	511913	95154	0	0	0
710.5	579398	502068	97654	0	0	0
711.5	569691	492500	100247	0	0	0
712.5	559938	483241	102993	0	0	0
713.5	550154	474243	105896	0	0	0
714.5	540340	465509	108889	0	0	0
715.5	530509	457052	112068	0	0	0
716.5	520663	448842	115340	0	0	0
717.5	510802	440896	118797	0	0	0
718.5	500941	433163	122408	0	0	0
719.5	491096	425679	126142	0	0	0
720.5	481250	418426	130031	0	0	0
721.5	471436	411389	134104	0	0	0
722.5	461636	404568	138333	0	0	0
723.5	451852	397948	142716	0	0	0
724.5	442130	391543	147284	0	0	0
725.5	432438	385324	152007	0	0	0
726.5	422793	379290	156913	0	0	0
727.5	413210	373457	161976	0	0	0
728.5	403688	367793	167222	0	0	0
729.5	394243	362299	172654	0	0	0
730.5	751173	356991	178271	0	0	0
731.5	725340	351837	184043	0	0	0
732.5	700186	346837	190000	0	0	0
733.5	675710	342007	196111	0	0	0
734.5	651882	337314	202438	0	0	0
735.5	628719	332778	208889	0	0	0
736.5	606203	328380	215556	0	0	0
737.5	584337	324120	222346	0	0	0
738.5	563087	319984	229321	0	0	0
739.5	542453	315988	236451	0	0	0
740.5	522438	312130	243703	0	0	0
741.5	503040	308380	251142	0	0	0
742.5	484213	304753	258673	0	0	0
743.5	465972	301234	266358	0	0	0
744.5	448302	297840	274167	0	0	0
745.5	431203	294552	282068	0	0	0
746.5	414646	291373	290062	0	0	0
747.5	398611	288302	298148	0	0	0
748.5	383118	285324	306297	0	0	0
749.5	368148	282438	314507	0	0	0
750.5	353673	279660	322778	0	0	0
751.5	339691	359722	331049	0	0	0
752.5	326188	354769	339321	0	0	0
753.5	313148	350000	347592	0	0	0
754.5	300587	345370	355833	0	0	0
755.5	288457	340896	364043	0	0	0
756.5	276759	336559	372160	0	0	0
757.5	265493	332377	380216	0	0	0
758.5	254630	328333	388148	0	0	0
759.5	244182	324429	395957	0	0	0
760.5	234120	320648	403580	0	0	0
761.5	224429	316991	411049	0	0	0
762.5	215108	313457	418333	0	0	0
763.5	206142	310031	425370	0	0	0
764.5	197531	306729	432160	0	0	0
765.5	189243	303534	438703	0	0	0
766.5	181281	300463	444938	0	0	0
767.5	173642	297484	450864	0	0	0
768.5	166297	294599	456451	0	0	0
769.5	159243	291821	461667	0	0	0
770.5	152484	289136	466512	0	0	0
771.5	146003	286559	470957	0	0	0
772.5	139769	284043	475000	0	0	0
773.5	133812	281636	478611	0	0	0
774.5	128087	279306	481759	0	0	0
775.5	122608	277052	484444	0	0	0
776.5	117361	274892	486667	0	0	0
777.5	112330	272793	488396	0	0	0
778.5	107516	270787	489630	0	0	0
779.5	102901	268842	490340	0	0	0
780.5	98488	266960	490524	0	0	0
781.5	94259	265154	490216	0	0	0
782.5	90216	263426	489352	0	0	0
783.5	86358	261743	487993	0	0	0
784.5	82654	260139	486111	0	0	0
785.5	79120	258580	483673	0	0	0
786.5	75741	257083	480771	0	0	0
787.5	72516	255648	477314	0	0	0
788.5	69429	254274	473396	0	0	0
789.5	66481	252948	468981	0	0	0
790.5	63673	251667	464074	0	0	0
791.5	60972	250448	458703	0	0	0
792.5	58410	249259	452901	0	0	0
793.5	55957	248132	446667	0	0	0
794.5	53611	247052	440031	0	0	0
795.5	51373	246019	432993	0	0	0
796.5	49243	245016	425618	0	0	0
797.5	47207	244059	417870	0	0	0
798.5	45262	243148	409814	0	0	0
799.5	43396	242269	401451	0	0	0
800.5	84081	48563	8908	0	101	11
801.5	83580	48360	9523	0	96	11
802.5	83089	48164	10185	0	90	9
803.5	82607	47975	10896	0	86	9
804.5	82133	47793	11660	0	81	9
805.5	81668	47619	12481	0	77	8
806.5	81211	47451	13363	0	72	8
807.5	80763	47291	14308	0	68	8
808.5	80322	47137	15323	0	63	6
809.5	79889	46989	16412	0	60	6
810.5	79463	46848	17578	0	56	6
811.5	79044	46714	18828	0	53	6
812.5	78633	46586	20166	0	50	5
813.5	78228	46464	21598	0	45	5
814.5	77830	46348	23130	0	42	5
815.5	77438	46237	24766	0	39	5
816.5	77053	46133	26515	0	38	5
817.5	76673	46035	28380	0	35	3
818.5	76300	45941	30370	0	32	3
819.5	75932	45854	32491	0	30	3
820.5	75569	45772	34750	0	27	3
821.5	75213	45694	37153	0	26	3
822.5	74861	45622	39708	0	23	3
823.5	74515	45555	42421	0	21	3
824.5	74173	45493	45301	0	20	3
825.5	73837	45435	48354	0	18	2
826.5	73505	45382	51587	0	17	2
827.5	73178	45333	55008	0	15	2
828.5	72855	45289	58624	0	14	2
829.5	72537	45249	62442	0	12	2
830.5	72224	45212	66469	0	12	2
831.5	71914	45180	70712	0	11	0
832.5	71609	45151	75176	0	9	0
833.5	71307	45125	79868	0	9	0
834.5	71010	45103	84793	0	8	0
835.5	70717	45084	89957	0	8	0
836.5	70427	45068	95364	0	6	0
837.5	70141	45055	101018	0	6	0
838.5	69859	45045	106922	0	5	0
839.5	69581	45038	113080	0	5	0
840.5	69306	45032	119493	0	5	0
841.5	69035	45029	126162	0	3	0
842.5	68767	45028	133087	0	3	0
843.5	68503	45029	140267	0	3	0
844.5	68243	45031	147700	0	3	0
845.5	67986	45035	155384	0	3	0
846.5	67732	45041	163313	0	2	0
847.5	67482	45047	171483	0	2	0
848.5	67235	45055	179886	0	2	0
849.5	66992	45063	188515	0	0	0
850.5	66752	45071	197360	0	0	0
851.5	66515	45080	206412	0	0	0
852.5	66282	45090	215656	0	0	0
853.5	66053	45099	225081	0	0	0
854.5	65827	45108	234672	0	0	0
855.5	65604	45116	244412	0	0	0
856.5	65385	45124	254284	0	0	0
857.5	65169	45130	264270	0	0	0
858.5	64958	45136	274348	0	0	0
859.5	64749	45141	284500	0	0	0
860.5	64545	45143	294701	0	0	0
861.5	64344	45145	304929	0	0	0
862.5	64147	45144	315160	0	0	0
863.5	63954	45141	325369	0	0	0
864.5	63765	45135	335529	0	0	0
865.5	63580	45127	345615	0	0	0
866.5	63399	45116	355599	0	0	0
867.5	63222	45102	365455	0	0	0
868.5	63049	45085	375154	0	0	0
869.5	62880	45064	384670	0	0	0
870.5	62716	45040	393974	0	0	0
871.5	62557	45011	403040	0	0	0
872.5	62402	44978	411840	0	0	0
873.5	62251	44941	420348	0	0	0
874.5	62106	44899	428538	0	0	0
875.5	61965	44853	436385	0	0	0
876.5	61830	44801	443864	0	0	0
877.5	61699	44744	450954	0	0	0
878.5	61574	44682	457633	0	0	0
879.5	61454	44614	463878	0	0	0
880.5	61340	44539	469673	0	0	0
881.5	61231	44459	474999	0	0	0
882.5	93727	44373	479841	0	0	0
883.5	92930	44280	484184	0	0	0
884.5	92156	44180	488017	0	0	0
885.5	91404	44074	491328	0	0	0
886.5	90674	43960	494110	0	0	0
887.5	89965	43840	496357	0	0	0
888.5	89278	43712	498063	0	0	0
889.5	88613	43576	499226	0	0	0
890.5	87968	43433	499846	0	0	0
891.5	87346	43282	499924	0	0	0
892.5	86744	43123	499464	0	0	0
893.5	86164	42956	498471	0	0	0
894.5	85604	42781	496952	0	0	0
895.5	85066	42597	494916	0	0	0
896.5	84549	42405	492373	0	0	0
897.5	84053	42205	489337	0	0	0
898.5	83578	41996	485820	0	0	0
899.5	83124	41778	481838	0	0	0
900.5	82691	41552	477407	0	0	0
901.5	82280	41316	472545	0	0	0
902.5	81889	41073	467271	0	0	0
903.5	81519	40820	461605	0	0	0
904.5	81171	40558	455567	0	0	0
905.5	80844	40288	449178	0	0	0
906.5	80538	40009	442461	0	0	0
907.5	80254	39721	435438	0	0	0
908.5	79992	39424	428131	0	0	0
909.5	79751	39118	420564	0	0	0
910.5	79532	38804	412760	0	0	0
911.5	79336	38481	404743	0	0	0
912.5	79161	38150	396534	0	0	0
913.5	79010	37810	388157	0	0	0
914.5	78880	37462	379634	0	0	0
915.5	78774	37106	370988	0	0	0
916.5	78691	36741	362241	0	0	0
917.5	78632	36369	353413	0	0	0
918.5	78596	35989	344525	0	0	0
919.5	78585	35601	335598	0	0	0
920.5	78598	35206	326649	0	0	0
921.5	78636	34804	317699	0	0	0
922.5	78699	34394	308763	0	0	0
923.5	78788	33978	299860	0	0	0
924.5	78903	33555	291004	0	0	0
925.5	79045	33126	282211	0	0	0
926.5	79215	32691	273495	0	0	0
927.5	79412	32250	264869	0	0	0
928.5	79637	31803	256345	0	0	0
929.5	79892	31351	247934	0	0	0
930.5	80176	30894	239647	0	0	0
931.5	80491	30433	231493	0	0	0
932.5	80837	29967	223481	0	0	0
933.5	81215	29496	215618	0	0	0
934.5	81625	29022	207911	0	0	0
935.5	82070	28545	200366	0	0	0
936.5	82549	28064	192989	0	0	0
937.5	83064	27581	185783	0	0	0
938.5	83616	27094	178753	0	0	0
939.5	84205	26606	171901	0	0	0
940.5	84834	26116	165230	0	0	0
941.5	85503	25625	158741	0	0	0
942.5	86213	25132	152436	0	0	0
943.5	86967	24638	146314	0	0	0
944.5	87765	24144	140376	0	0	0
945.5	88609	23650	134622	0	0	0
946.5	89501	23156	129050	0	0	0
947.5	90443	22663	123660	0	0	0
948.5	91436	22171	118448	0	0	0
949.5	92482	21680	113415	0	0	0
950.5	93583	21190	108555	0	0	0
951.5	94742	20702	103868	0	0	0
952.5	95961	20217	99351	0	0	0
953.5	97242	19734	94999	0	0	0
954.5	98588	19254	90810	0	0	0
955.5	100002	18777	86780	0	0	0
956.5	101486	18303	82906	0	0	0
957.5	103044	17834	79183	0	0	0
958.5	104678	17368	75608	0	0	0
959.5	106393	16907	72177	0	0	0
960.5	108192	16450	68885	0	0	0
961.5	110078	15998	65729	0	0	0
962.5	112056	15551	62705	0	0	0
963.5	114130	15110	59808	0	0	0
964.5	116305	14674	57035	0	0	0
965.5	118585	14243	54381	0	0	0
966.5	120977	13819	51842	0	0	0
967.5	123484	13401	49414	0	0	0
968.5	126113	12989	47093	0	0	0
969.5	128871	12584	44876	0	0	0
970.5	131763	12185	42758	0	0	0
971.5	134797	11793	40736	0	0	0
972.5	137980	11409	38806	0	0	0
973.5	141321	11031	36964	0	0	0
974.5	144826	10660	35207	0	0	0
975.5	148506	10297	33531	0	0	0
976.5	152370	9941	31934	0	0	0
977.5	156428	9593	30411	0	0	0
978.5	160691	9252	28960	0	0	0
979.5	165170	8919	27577	0	0	0
980.5	169878	8593	26261	0	0	0
981.5	174827	8275	25006	0	0	0
982.5	180032	7965	23812	0	0	0
983.5	185508	7662	22676	0	0	0
984.5	191270	7367	21594	0	0	0
985.5	197336	7080	20564	0	0	0
986.5	203723	6801	19584	0	0	0
987.5	210452	6529	18651	0	0	0
988.5	217543	6264	17765	0	0	0
989.5	225018	6008	16921	0	0	0
990.5	232901	5758	16118	0	0	0
991.5	241219	5517	15355	0	0	0
992.5	249997	5282	14629	0	0	0
993.5	259267	5055	13939	0	0	0
994.5	269058	4835	13283	0	0	0
995.5	279406	4622	12658	0	0	0
996.5	290346	4417	12065	0	0	0
997.5	301917	4218	11501	0	0	0
998.5	314163	4026	10964	0	0	0
999.5	327126	3840	10454	0	0	0

## Sheet: Fig 3e_yield
Yield [particle/mL]
1 L	1 mL
29893636490	32786836480
29971000000	29975000000
28154000000	31388000000

## Sheet: Fig 3e_purity
Purity [particle/μg protein]
1 L	1 mL
636034819	675738592
637680851	617786480
599021277	646908491
