# Supplementary material for: Meso–macroporous hydrogel for direct litre-scale isolation of extracellular vesicles
Source: Nat Nanotechnol. 2025 Sep 24;20(11):1678–87. doi: 10.1038/s41565-025-02011-1 (PMC12623240; doi:10.1038/s41565-025-02011-1)
Supplement: Supplementary file 5 — Unprocessed western blots. [file 41565_2025_2011_MOESM5_ESM.zip]

Archive with 6 entries (5 files):
- Source Data Fig 3b/
- Source Data Fig 3b/Fig 3b_Alix.jpg
- Source Data Fig 3b/Fig 3b_Angiogenin.jpg
- Source Data Fig 3b/Fig 3b_CD63.jpg
- Source Data Fig 3b/Fig 3b_Claudin1.jpg
- Source Data Fig 3b/Fig 3b_N-cadherin.jpg
