# Supplementary material for: Meso–macroporous hydrogel for direct litre-scale isolation of extracellular vesicles
Source: Nat Nanotechnol. 2025 Sep 24;20(11):1678–87. doi: 10.1038/s41565-025-02011-1 (PMC12623240; doi:10.1038/s41565-025-02011-1)
Supplement: Supplementary file 6 — Statistical source data. [file 41565_2025_2011_MOESM6_ESM.xlsx]

## Sheet: Fig 4b
Yield [particle/mL]
1 yr-aged	Rehydrated	Wet
1565766010	1683323288	1671081710
1738088410	1716126166	1351225766
1260537390	1434466432	1665185042

## Sheet: Fig 4d_size distribution
	Particle concentration [particle/mL]
	Preserved EV					Control
Size [nm]	Technical replicate 1	Technical replicate 2	Technical replicate 3	Technical replicate 4	Technical replicate 5	Technical replicate 1	Technical replicate 2	Technical replicate 3	Technical replicate 4	Technical replicate 5
0.5	0	0	0	0	0	0	0	0	0	0
1.5	0	0	0	0	0	0	0	0	0	0
2.5	0	0	0	0	0	0	0	0	0	0
3.5	0	0	0	0	0	0	0	0	0	0
4.5	0	0	0	0	0	0	0	0	0	0
5.5	0	0	0	0	0	0	0	0	0	0
6.5	0	0	0	0	0	0	0	0	0	0
7.5	0	0	0	0	0	0	0	0	0	0
8.5	0	0	0	0	0	0	0	0	0	0
9.5	0	0	0	0	0	0	0	0	0	0
10.5	0	0	0	0	0	0	0	0	0	0
11.5	0	0	0	0	0	0	0	0	0	0
12.5	0	0	0	0	0	0	0	0	0	0
13.5	0	0	0	0	0	0	0	0	0	0
14.5	0	0	0	0	0	0	0	0	0	0
15.5	0	0	0	0	0	0	0	0	0	0
16.5	0	0	0	0	0	0	0	0	0	0
17.5	0	0	0	0	0	0	0	0	0	0
18.5	0	0	0	0	0	0	0	0	0	0
19.5	0	0	0	0	0	0	0	0	0	0
20.5	0	0	0	0	0	0	0	0	0	0
21.5	0	0	0	0	0	0	0	0	0	0
22.5	0	0	0	0	0	0	0	0	0	0
23.5	0	0	0	0	0	0	0	0	0	0
24.5	0	0	0	0	0	0	0	0	0	0
25.5	0	0	0	0	0	0	0	0	0	0
26.5	0	0	0	0	0	0	0	0	0	0
27.5	0	0	0	0	0	0	0	0	0	0
28.5	0	0	0	0	0	0	0	0	0	0
29.5	0	0	0	0	0	0	0	0	0	0
30.5	0	0	0	0	0	0	0	0	0	0
31.5	0	0	0	0	0	0	0	0	0	0
32.5	0	0	0	0	0	0	0	0	0	0
33.5	0	0	0	0	0	0	0	0	0	0
34.5	0	0	0	0	0	0	0	0	0	0
35.5	0	0	0	0	0	0	0	0	0	0
36.5	0	0	0	0	0	0	0	0	0	0
37.5	0	0	0	0	0	0	0	0	0	0
38.5	0	0	0	0	0	0	0	0	0	0
39.5	0	0	0	0	0	0	0	0	0	0
40.5	0	0	0	0	0	0	0	0	7	0
41.5	0	0	0	0	0	0	0	0	15	0
42.5	0	0	0	0	0	0	0	0	30	0
43.5	0	0	0	0	0	0	0	0	60	0
44.5	0	0	0	0	0	0	0	0	112	0
45.5	0	0	0	0	0	0	0	0	194	0
46.5	0	0	0	0	0	0	0	0	343	0
47.5	0	0	0	0	0	0	0	0	582	0
48.5	0	0	0	0	0	0	0	0	971	0
49.5	0	0	0	0	0	0	0	0	1575	0
50.5	0	0	0	0	0	0	0	0	2501	0
51.5	0	0	0	0	0	7	0	0	3898	0
52.5	0	0	15	0	0	15	0	0	5951	0
53.5	0	0	60	0	0	45	0	0	8915	0
54.5	0	0	187	0	0	90	0	0	13119	0
55.5	0	0	553	0	0	194	0	7	18973	0
56.5	0	0	1531	0	0	381	0	30	26977	0
57.5	0	0	3957	0	0	739	0	67	37759	15
58.5	0	0	9617	0	7	1374	0	164	52028	45
59.5	0	7	21989	0	30	2479	0	381	70650	119
60.5	0	30	47495	15	90	4346	0	844	94565	269
61.5	0	105	97097	37	261	7392	7	1770	124873	605
62.5	0	314	188302	127	739	12230	15	3569	162736	1292
63.5	0	881	347275	366	1919	19727	45	6922	209433	2621
64.5	7	2270	610437	986	4711	31054	97	12940	266299	5115
65.5	37	5473	1025076	2471	10879	47772	202	23341	334693	9595
66.5	134	12357	1648117	5772	23766	71904	411	40716	416028	17315
67.5	418	26253	2542706	12604	49250	106012	791	68813	511653	30128
68.5	1232	52647	3772541	25924	97119	153253	1478	112814	622892	50624
69.5	3345	99994	5394316	50363	182739	217467	2643	179685	750990	82283
70.5	8519	180477	7449553	92818	328959	303169	4585	278387	897075	129539
71.5	20332	310554	9956972	162833	567974	415587	7713	420045	1062133	197837
72.5	45614	511041	12906992	272907	942741	560620	12596	617904	1247023	293492
73.5	96402	806609	16259451	438405	1507595	744785	20026	887115	1452416	423502
74.5	192386	1224608	19945079	677145	2327547	975109	31046	1244141	1678835	595175
75.5	363455	1793187	23870545	1008605	3475905	1258985	47010	1706029	1926639	815696
76.5	651579	2538935	27926289	1452849	5030122	1603989	69634	2289228	2196006	1091507
77.5	1111271	3484305	31995958	2029283	7065990	2017658	101017	3008313	2487020	1427813
78.5	1807658	4645095	35965948	2755431	9650585	2507247	143718	3874506	2799627	1827974
79.5	2811760	6028355	39733882	3645943	12834789	3079462	200741	4894273	3133700	2293110
80.5	4193108	7630926	43215066	4711877	16646254	3740173	275617	6067981	3489061	2821780
81.5	6010719	9438845	46346556	5960431	21083798	4494172	372348	7389021	3865516	3409945
82.5	8303934	11427614	49088637	7395099	26114054	5344894	495488	8843281	4262877	4051047
83.5	11085006	13563305	51424106	9016142	31670972	6294183	650100	10409265	4681025	4736331
84.5	14334932	15804432	53355926	10821335	37658230	7342108	841799	12058809	5119931	5455371
85.5	18003433	18104307	54903707	12806857	43954460	8486830	1076731	13758341	5579653	6196617
86.5	22012950	20413702	56099725	14968150	50420541	9724460	1361591	15470679	6060425	6948077
87.5	26265859	22683621	56984906	17300700	56908186	11049076	1703639	17157123	6562618	7697977
88.5	30653526	24867942	57605139	19800599	63268867	12452698	2110662	18779682	7086793	8435302
89.5	35065550	26925711	58008123	22464893	69362182	13925415	2590963	20303233	7633681	9150325
90.5	39397979	28823036	58240889	25291691	75062893	15455500	3153315	21697439	8204224	9834974
91.5	43559481	30534381	58347938	28279948	80266226	17029675	3806835	22938212	8799541	10483043
92.5	47475202	32043319	58370047	31429119	84891229	18633365	4560864	24008663	9420940	11090322
93.5	51088203	33342699	58343510	34738525	88882073	20251049	5424735	24899586	10069883	11654548
94.5	54359021	34434258	58299845	38206612	92207771	21866634	6407468	25609278	10747998	12175341
95.5	57263815	35327869	58265760	41830111	94860416	23463933	7517388	26143025	11457025	12653984
96.5	59791685	36040368	58263326	45603145	96852508	25027057	8761715	26512177	12198809	13093248
97.5	61941690	36594268	58310351	49516275	98213659	26540931	10145983	26732981	12975245	13497090
98.5	63720018	37016373	58420693	53555757	98987078	27991727	11673514	26825351	13788245	13870468
99.5	65137513	37336387	58604762	57702788	99226124	29367274	13344852	26811628	14639699	14219065
100.5	66207717	37585722	58869858	61933103	98990998	30657439	15157199	26715397	15531421	14549114
101.5	66945521	37796423	59220612	66216707	98345931	31854443	17104005	26560531	16465120	14867201
102.5	67366350	38000383	59659339	70518090	97356679	32953028	19174661	26370363	17442305	15180129
103.5	67485861	38228751	60186403	74796684	96088526	33950635	21354420	26167113	18464268	15494827
104.5	67319959	38511603	60800499	79007817	94604698	34847351	23624526	25971493	19532031	15818268
105.5	66885123	38877813	61498976	83103993	92965137	35645882	25962660	25802530	20646274	16157404
106.5	66198847	39355113	62278130	87036529	91225673	36351347	28343594	25677471	21807318	16519201
107.5	65280156	39970231	63133474	90757423	89437473	36971043	30740170	25611876	23015059	16910581
108.5	64149956	40749199	64060050	94221366	87646690	37514139	33124336	25619791	24268981	17338481
109.5	62831373	41717633	65052669	97387771	85894398	37991311	35468436	25713908	25568084	17809859
110.5	61349822	42901040	66106260	100222610	84216630	38414380	37746374	25905809	26910949	18331764
111.5	59732885	44325083	67216128	102699990	82644591	38795971	39934780	26206193	28295680	18911327
112.5	58010004	46015760	68378247	104803328	81204883	39149145	42013993	26625073	29719984	19555842
113.5	56211971	47999474	69589557	106525963	79919900	39487071	43968773	27171932	31181196	20272762
114.5	54370318	50302926	70848221	107871337	78808158	39822817	45788751	27855811	32676351	21069746
115.5	52516591	52952823	72153865	108852569	77884681	40169046	47468624	28685410	34202246	21954666
116.5	50681717	55975345	73507773	109491618	77161392	40537915	49007959	29669017	35755574	22935569
117.5	48895325	59395392	74913052	109818001	76647446	40940883	50410894	30814448	37332975	24020700
118.5	47185257	63235484	76374734	109867289	76349504	41388697	51685543	32128895	38931207	25218398
119.5	45577213	67514421	77899853	109679465	76272000	41891278	52843332	33618704	40547233	26537019
120.5	44094579	72245667	79497428	109297216	76417331	42457759	53898238	35289154	42178349	27984858
121.5	42758457	77435441	81178406	108764305	76785953	43096450	54866067	37144121	43822315	29569956
122.5	41587810	83080697	82955570	108124173	77376477	43814915	55763740	39185828	45477451	31299961
123.5	40599866	89167060	84843390	107418647	78185684	44619971	56608653	41414569	47142726	33181859
124.5	39810587	95666794	86857777	106687019	79208453	45517748	57418189	43828460	48817866	35221805
125.5	39235243	102537105	89015905	105965246	80437758	46513764	58209275	46423298	50503383	37424785
126.5	38889125	109718911	91335858	105285540	81864556	47612940	58998106	49192550	52200631	39794369
127.5	38788236	117136327	93836333	104676036	83477744	48819687	59799929	52127398	53911820	42332446
128.5	38950068	124697059	96536272	104160739	85264122	50137965	60628930	55216993	55639995	45038903
129.5	39394410	132293803	99454425	103759570	87208389	51571318	61498252	58448805	57389039	47911442
130.5	40144085	139806860	102608867	103488523	89293239	53122929	62419974	61809104	59163589	50945335
131.5	41225737	147107789	106016505	103359924	91499535	54795694	63405231	65283553	60968985	54133318
132.5	42670596	154064109	109692442	103382705	93806556	56592263	64464288	68857839	62811183	57465557
133.5	44515124	160544683	113649349	103562711	96192380	58515079	65606710	72518335	64696673	60929673
134.5	46801664	166425549	117896725	103903065	98634368	60566449	66841466	76252714	66632332	64510917
135.5	49578853	171595655	122440125	104404459	101109710	62748553	68177073	80050454	68625349	68192454
136.5	52901916	175962229	127280294	105065490	103596050	65063510	69621701	83903299	70683066	71955684
137.5	56832615	179455158	132412396	105883001	106072213	67513406	71183310	87805491	72812880	75780783
138.5	61438839	182030195	137825102	106852383	108518861	70100270	72869686	91753842	75022110	79647165
139.5	66793604	183670652	143499866	107967881	110919155	72826126	74688507	95747695	77317856	83534110
140.5	72973458	184387579	149410225	109222938	113259388	75692938	76647379	99788677	79706868	87421361
141.5	80056010	184218354	155521348	110610468	115529463	78702572	78753793	103880291	82195463	91289692
142.5	88116523	183223958	161789757	112123207	117723305	81856783	81015088	108027465	84789354	95121466
143.5	97223497	181485218	168163408	113754002	119839067	85157065	83438357	112235947	87493564	98901077
144.5	107433193	179098311	174582128	115496110	121879221	88604596	86030358	116511674	90312350	102615311
145.5	118783175	176169982	180978433	117343490	123850503	92200073	88797326	120860156	93249050	106253601
146.5	131285168	172812737	187278821	119291081	125763680	95943568	91744815	125285783	96306037	109808123
147.5	144917562	169140474	193405475	121334998	127633191	99834351	94877477	129791267	99484672	113273828
148.5	159618174	165264572	199278330	123472802	129476741	103870667	98198890	134377062	102785193	116648276
149.5	175277969	161290827	204817461	125703573	131314736	108049543	101711262	139040922	106206733	119931459
150.5	191736608	157317104	209945725	128028089	133169740	112366546	105415274	143777506	109747284	123125468
151.5	208780544	153431809	214591358	130448812	135065877	116815574	109309797	148578147	113403726	126234147
152.5	226144666	149713125	218690588	132969917	137028244	121388617	113391749	153430674	117171809	129262694
153.5	243517680	146228805	222189953	135597205	139082309	126075548	117655918	158319444	121046277	132217210
154.5	260551790	143036581	225048245	138337957	141253422	130863943	122094844	163225470	125020881	135104353
155.5	276876089	140184822	227237965	141200767	143566244	135738953	126698783	168126679	129088512	137930890
156.5	292113248	137713565	228746134	144195266	146044326	140683178	131455737	172998306	133241300	140703390
157.5	305898103	135655610	229574539	147331863	148709635	145676645	136351525	177813462	137470749	143427902
158.5	317896798	134037635	229739291	150621341	151582159	150696844	141370006	182543723	141767883	146109719
159.5	327824836	132881370	229269824	154074547	154679534	155718827	146493312	187159900	146123391	148753218
160.5	335462340	132204546	228207407	157701906	158016656	160715408	151702208	191632777	150527776	151361698
161.5	340665278	132021799	226603261	161513020	161605338	165657460	156976497	195933957	154971481	153937377
162.5	343371631	132345338	224516417	165516161	165453964	170514295	162295504	200036644	159445067	156481375
163.5	343602194	133185442	222011515	169717781	169567156	175254098	167638531	203916451	163939291	158993751
164.5	341456102	134550752	219156530	174122039	173945460	179844500	172985411	207552061	168445222	161473663
165.5	337101871	136448346	216020687	178730227	178585060	184253194	178316955	210925867	172954350	163919459
166.5	330764844	138883614	212672574	183540336	183477534	188448542	183615443	214024414	177458587	166328908
167.5	322712574	141859879	209178510	188546512	188609628	192400305	188864995	216838780	181950332	168699373
168.5	313239263	145377919	205601215	193738645	193963175	196080304	194051872	219364746	186422462	171028032
169.5	302650686	149435223	201998847	199101952	199515030	199463070	199164702	221602827	190868309	173312123
170.5	291250512	154025110	198424270	204616675	205237178	202526457	204194585	223558175	195281602	175549121
171.5	279328784	159135782	194924688	210257824	211096913	205252178	209135076	225240318	199656412	177736966
172.5	267153033	164749260	191541459	215995099	217057210	207626242	213982070	226662830	203987026	179874233
173.5	254962086	170840275	188310170	221792935	223077210	209639255	218733603	227842832	208267905	181960285
174.5	242962429	177375289	185260813	227610686	229112852	211286619	223389525	228800477	212493516	183995362
175.5	231326943	184311568	182418163	233403065	235117658	212568563	227951136	229558373	216658243	185980711
176.5	220195457	191596511	179802134	239120694	241043593	213490107	232420742	230140967	220756286	187918565
177.5	209676813	199167270	177428287	244710935	246842071	214060806	236801212	230573952	224781514	189812157
178.5	199851874	206950755	175308276	250118848	252464949	214294423	241095478	230883632	228727408	191665697
179.5	190777149	214864093	173450331	255288395	257865574	214208527	245306081	231096417	232586950	193484249
180.5	182488686	222815615	171859677	260163687	262999774	213823949	249434692	231238261	236352585	195273635
181.5	175005906	230706358	170539010	264690451	267826772	213164231	253481730	231334215	240016157	197040301
182.5	168335306	238432126	169488809	268817457	272309998	212255008	257445978	231408023	243568894	198791107
183.5	162473756	245885995	168707668	272497956	276417740	211123427	261324314	231481734	247001425	200533193
184.5	157411445	252961229	168192618	275691069	280123573	209797489	265111474	231575441	250303805	202273710
185.5	153134337	259554430	167939311	278363008	283406697	208305545	268799903	231707049	253465557	204019678
186.5	149626251	265568822	167942208	280488111	286251945	206675713	272379707	231892028	256475796	205777727
187.5	146870476	270917405	168194761	282049607	288649715	204935427	275838677	232143333	259323292	207553898
188.5	144851026	275525884	168689457	283040158	290595633	203111052	279162412	232471269	261996597	209353454
189.5	143553529	279335138	169417950	283461987	292090124	201227525	282334491	232883414	264484237	211180674
190.5	142965835	282303116	170371055	283326811	293137869	199308099	285336755	233384607	266774801	213038694
191.5	143078283	284406013	171538797	282655363	293747097	197374158	288149643	233976908	268857157	214929314
192.5	143883772	285638722	172910394	281476727	293928940	195445085	290752612	234659675	270720606	216852869
193.5	145377568	286014519	174474250	279827386	293696704	193538188	293124563	235429525	272355052	218808135
194.5	147556871	285563996	176217918	277750122	293065166	191668714	295244320	236280471	273751177	220792201
195.5	150420234	284333385	178128085	275292730	292049983	189849834	297091170	237203986	274900610	222800390
196.5	153966661	282382419	180190528	272506759	290667082	188092763	298645327	238189108	275796058	224826254
197.5	158194617	279781757	182390089	269446180	288932217	186406812	299888467	239222607	276431441	226861555
198.5	163100791	276610260	184710639	266166089	286860627	184799567	300804149	240289146	276802027	228896259
199.5	168678645	272952228	187135103	262721529	284466762	183276972	301378291	241371476	276904499	230918613
200.5	174916874	268894677	189645434	259166439	281764142	181843514	301599506	242450701	276737029	232915237
201.5	181797661	264524885	192222643	255552700	278765364	180502381	301459394	243506502	276299326	234871258
202.5	189294948	259928181	194846855	251929388	275482122	179255582	300952788	244517474	275592643	236770457
203.5	197372590	255186101	197497373	248342140	271925405	178104147	300077874	245461418	274619774	238595489
204.5	205982702	250374955	200152781	244832747	268105705	177048249	298836235	246315716	273385026	240328107
205.5	215064102	245564697	202791060	241438788	264033280	176087341	297232850	247057709	271894149	241949441
206.5	224541094	240818204	205389729	238193514	259718502	175220289	295275971	247665062	270154289	243440288
207.5	234322711	236190916	207926059	235125744	255172161	174445495	292976917	248116191	268173853	244781436
208.5	244302464	231730651	210377246	232259895	250405792	173760996	290349868	248390613	265962443	245954009
209.5	254358832	227477734	212720652	229616091	245431984	173164544	287411555	248469379	263530714	246939795
210.5	264356490	223465297	214934063	227210278	240264640	172653690	284180908	248335397	260890231	247721622
211.5	274148388	219719629	216995931	225054420	234919179	172225820	280678727	247973772	258053383	248283661
212.5	283578721	216260695	218885647	223156677	229412699	171878261	276927273	247372093	255033206	248611791
213.5	292486604	213102654	220583843	221521567	223764023	171608229	272949936	246520669	251843252	248693865
214.5	300710547	210254374	222072629	220150202	217993694	171412916	268770828	245412690	248497476	248519958
215.5	308093348	207719994	223335885	219040379	212123893	171289440	264414476	244044371	245010080	248082636
216.5	314487324	205499340	224359453	218186789	206178269	171234881	259905460	242414958	241395422	247377058
217.5	319759515	203588455	225131409	217581101	200181707	171246223	255268160	240526742	237667853	246401113
218.5	323796570	201979911	225642211	217212083	194160027	171320345	250526491	238384951	233841671	245155478
219.5	326509060	200663210	225884833	217065669	188139646	171453983	245703703	235997612	229930975	243643590
220.5	327834886	199625029	225854899	217125074	182147213	171643674	240822169	233375341	225949599	241871579
221.5	327741643	198849519	225550715	217370810	176209242	171885713	235903293	230531078	221911036	239848134
222.5	326227649	198318445	224973258	217780834	170351686	172176077	230967371	227479825	217828367	237584331
223.5	323321772	198011445	224126164	218330567	164599620	172510412	226033547	224238284	213714181	235093398
224.5	319081900	197906143	223015625	218993100	158976877	172883909	221119756	220824554	209580582	232390450
225.5	313592272	197978301	221650225	219739259	153505759	173291321	216242723	217257742	205439076	229492219
226.5	306959863	198202025	220040800	220537878	148206830	173726836	211417950	213557658	201300587	226416691
227.5	299309965	198549874	218200192	221356038	143098682	174184087	206659749	209744438	197175433	223182833
228.5	290781404	198993095	216143021	222159347	138197853	174656093	201981270	205838274	193073268	219810237
229.5	281521505	199501829	213885399	222912383	133518762	175135206	197394557	201859063	189003114	216318809
230.5	271681207	200045335	211444666	223579097	129073691	175613133	192910614	197826197	184973309	212728469
231.5	261410479	200592329	208839068	224123349	124872847	176080882	188539411	193758298	180991552	209058879
232.5	250854307	201111269	206087497	224509488	120924444	176528822	184289989	189673038	177064869	205329182
233.5	240149280	201570716	203209179	224702949	117234858	176946657	180170517	185587002	173199630	201557754
234.5	229420927	201939763	200223393	224670940	113808800	177323522	176188305	181515548	169401553	197762059
235.5	218781845	202188411	197149232	224383070	110649482	177647986	172349916	177472706	165675731	193958464
236.5	208330468	202288038	194005347	223812057	107758814	177908199	168661173	173471170	162026622	190162119
237.5	198150594	202211811	190809756	222934327	105137663	178091932	165127230	169522252	158458085	186386868
238.5	188311446	201935141	187579616	221730611	102786014	178186743	161752603	165635867	154973399	182645210
239.5	178868159	201436077	184331108	220186430	100703210	178180106	158541234	161820587	151575267	178948239
240.5	169862747	200695690	181079278	218292495	98888108	178059556	155496484	158083692	148265846	175305670
241.5	161325211	199698397	177837975	216044991	97339297	177812865	152621205	154431200	145046795	171725867
242.5	153274890	198432244	174619715	213445710	96055225	177428257	149917749	150867950	141919239	168215839
243.5	145721856	196889071	171435697	210502014	95034352	176894555	147387998	147397705	138883868	164781337
244.5	138668290	195064636	168295740	207226738	94275268	176201417	145033385	144023197	135940911	161426922
245.5	132109891	192958677	165208295	203637818	93776749	175339524	142854895	140746271	133090175	158156021
246.5	126037102	190574825	162180450	199757921	93537860	174300754	140853104	137567920	130331085	154971047
247.5	120436281	187920469	159217968	195613839	93557968	173078401	139028146	134488428	127662685	151873449
248.5	115290724	185006543	156325344	191235878	93836729	171667313	137379767	131507406	125083706	148863837
249.5	110581557	181847239	153505826	186657109	94374112	170064041	135907259	128623921	122592534	145942085
250.5	106288478	178459650	150761513	181912633	95170290	168266978	134609485	125836555	120187312	143107380
251.5	102390378	174863353	148093411	177038788	96225591	166276417	133484870	123143485	117865873	140358348
252.5	98865872	171079993	145501492	172072387	97540367	164094635	132531347	120542546	115625866	137693136
253.5	95693644	167132791	142984815	167050009	99114833	161725887	131746309	118031312	113464699	135109475
254.5	92852779	163046121	140541542	162007321	100948908	159176401	131126621	115607154	111379602	132604774
255.5	90322975	158845001	138169091	156978513	103041971	156454301	130668518	113267265	109367657	130176204
256.5	88084677	154554654	135864169	151995775	105392657	153569517	130367552	111008740	107425801	127820709
257.5	86119174	150200116	133622847	147088921	107998509	150533660	130218540	108828615	105550853	125535140
258.5	84408643	145805841	131440684	142285069	110855733	147359834	130215471	106723889	103739559	123316249
259.5	82936134	141395363	129312773	137608494	113958850	144062449	130351424	104691552	101988574	121160764
260.5	81685557	136991030	127233829	133080446	117300340	140657014	130618454	102728647	100294514	119065415
261.5	80641620	132613742	125198267	128719181	120870288	137159889	131007542	100832263	98653968	117027001
262.5	79789786	128282791	123200276	124540005	124656037	133588037	131508466	98999563	97063516	115042383
263.5	79116165	124015733	121233915	120555374	128641834	129958797	132109697	97227805	95519745	113108531
264.5	78607446	119828277	119293141	116775053	132808517	126289610	132798348	95514354	94019274	111222541
265.5	78250816	115734297	117371953	113206330	137133241	122597783	133560052	93856687	92558764	109381649
266.5	78033865	111745782	115464399	109854214	141589250	118900290	134378951	92252399	91134945	107583243
267.5	77944518	107872897	113564692	106721709	146145739	115213526	135237611	90699228	89744622	105824873
268.5	77970935	104124070	111667270	103810015	150767814	111553172	136117035	89195023	88384695	104104246
269.5	78101490	100506022	109766839	101118774	155416539	107933997	136996698	87737791	87052187	102419244
270.5	78324669	97023927	107858479	98646315	160049157	104369746	137854588	86325643	85744221	100767923
271.5	78629070	93681519	105937679	96389836	164619377	100873031	138667357	84956838	84458087	99148470
272.5	79003351	90481194	104000393	94345597	169077881	97455262	139410462	83629758	83191196	97559258
273.5	79436209	87424169	102043110	92509125	173372939	94126614	140058412	82342893	81941134	95998784
274.5	79916420	84510608	100062876	90875292	177451180	90895982	140585051	81094877	80705654	94465691
275.5	80432807	81739728	98057351	89438481	181258470	87771003	140963909	79884418	79482674	92958746
276.5	80974298	79109983	96024820	88192668	184740946	84758061	141168630	78710352	78270319	91476829
277.5	81529967	76619103	93964244	87131490	187846124	81862368	141173417	77571596	77066864	90018932
278.5	82089078	74264273	91875235	86248281	190524014	79087986	140953568	76467171	75870823	88584130
279.5	82641164	72042215	89758084	85536102	192728331	76437917	140485983	75396145	74680861	87171579
280.5	83176106	69949257	87613732	84987758	194417612	73914176	139749785	74357689	73495863	85780516
281.5	83684190	67981439	85443785	84595780	195556301	71517884	138726836	73351010	72314898	84410226
282.5	84156218	66134596	83250436	84352389	196115703	69249346	137402302	72375378	71137226	83060044
283.5	84583565	64404405	81036480	84249454	196074794	67108160	135765183	71430098	69962278	81729349
284.5	84958294	62786453	78805216	84278447	195420803	65093273	133808700	70514521	68789676	80417568
285.5	85273209	61276283	76560445	84430401	194149663	63203116	131530679	69628011	67619223	79124125
286.5	85521938	59869413	74306363	84695819	192266129	61435651	128933818	68769949	66450862	77848482
287.5	85698958	58561418	72047509	85064605	189783701	59788452	126025753	67939723	65284703	76590117
288.5	85799706	57347920	69788693	85526052	186724302	58258786	122819110	67136735	64120978	75348530
289.5	85820538	56224605	67534947	86068745	183117723	56843681	119331303	66360358	62960068	74123213
290.5	85758788	55187268	65291401	86680511	179000864	55539964	115584261	65609958	61802466	72913680
291.5	85612770	54231819	63063250	87348427	174416779	54344319	111604005	64884885	60648754	71719446
292.5	85381737	53354254	60855648	88058790	169413649	53253342	107420089	64184437	59499604	70540057
293.5	85065874	52550721	58673679	88797117	164043563	52263553	103064924	63507898	58355771	69375055
294.5	84666221	51817479	56522249	89548204	158361370	51371451	98573097	62854490	57218075	68224001
295.5	84184666	51150900	54406061	90296185	152423421	50573503	93980529	62223385	56087353	67086477
296.5	83623822	50547482	52329536	91024625	146286396	49866186	89323726	61613701	54964508	65962079
297.5	82986967	50003856	50296811	91716658	140006220	49245989	84638938	61024507	53850444	64850434
298.5	82277970	49516738	48311633	92355155	133637041	48709397	79961444	60454770	52746071	63751199
299.5	81501190	49082970	46377408	92922913	127230387	48252923	75324831	59903417	51652309	62664075
300.5	80661377	48699482	44497115	93402885	120834388	47873071	70760390	59369281	50570046	61588763
301.5	79763593	48363295	42673337	93778436	114493247	47566340	66296645	58851109	49500147	60525054
302.5	78813101	48071527	40908231	94033617	108246768	47329229	61958930	58347565	48443450	59472747
303.5	77815293	47821349	39203547	94153435	102130127	47158182	57769130	57857221	47400752	58431707
304.5	76775604	47610020	37560619	94124165	96173721	47049602	53745545	57378571	46372779	57401829
305.5	75699434	47434860	35980381	93933631	90403152	46999807	49902832	56909993	45360231	56383085
306.5	74592082	47293217	34463401	93571468	84839343	47005041	46252080	56449785	44363730	55375481
307.5	73458687	47182509	33009887	93029373	79498727	47061414	42800957	55996125	43383827	54379084
308.5	72304169	47100181	31619713	92301321	74393529	47164910	39553935	55547124	42421038	53394006
309.5	71133194	47043718	30292446	91383727	69532079	47311354	36512582	55100774	41475773	52420428
310.5	69950138	47010619	29027391	90275584	64919195	47496400	33675854	54654992	40548390	51458557
311.5	68759055	46998418	27823607	88978482	60556541	47715517	31040486	54207597	39639174	50508670
312.5	67563671	47004645	26679923	87496633	56443072	47963963	28601291	53756311	38748341	49571066
313.5	66367370	47026866	25594994	85836807	52575369	48236787	26351562	53298799	37876048	48646110
314.5	65173173	47062624	24567327	84008169	48948054	48528846	24283370	52832655	37022362	47734183
315.5	63983756	47109500	23595279	82022140	45554156	48834748	22387882	52355408	36187297	46835697
316.5	62801469	47165044	22677125	79892101	42385392	49148945	20655667	51864542	35370817	45951099
317.5	61628314	47226838	21811052	77633151	39432549	49465666	19076945	51357510	34572810	45080851
318.5	60465993	47292448	20995191	75261775	36685690	49779005	17641770	50831753	33793110	44225425
319.5	59315894	47359439	20227633	72795460	34134397	50082921	16340270	50284715	33031510	43385306
320.5	58179154	47425385	19506465	70252411	31768038	50371261	15162754	49713866	32287748	42560971
321.5	57056623	47487858	18829761	67651114	29575862	50637858	14099867	49116711	31561518	41752883
322.5	55948943	47544441	18195617	65010049	27547199	50876530	13142662	48490855	30852461	40961506
323.5	54856547	47592713	17602137	62347339	25671565	51081169	12282682	47833983	30160196	40187273
324.5	53779667	47630277	17047475	59680439	23938753	51245809	11512010	47143914	29484321	39430593
325.5	52718400	47654761	16529826	57025905	22338915	51364686	10823277	46418639	28824365	38691849
326.5	51672678	47663795	16047427	54399162	20862606	51432311	10209703	45656337	28179879	37971367
327.5	50642353	47655059	15598591	51814306	19500850	51443549	9665077	44855403	27550357	37269434
328.5	49627163	47626260	15181660	49284017	18245114	51393701	9183776	44014507	26935298	36586301
329.5	48626771	47575151	14795066	46819450	17087385	51278573	8760722	43132611	26334179	35922148
330.5	47640805	47499543	14437285	44430191	16020122	51094534	8391369	42208985	25746455	35277103
331.5	46668847	47397317	14106870	42124275	15036284	50838599	8071713	41243283	25171589	34651217
332.5	45710478	47266412	13802432	39908176	14129293	50508453	7798209	40235530	24609043	34044498
333.5	44765250	47104870	13522649	37786941	13293049	50102535	7567810	39186149	24058265	33456871
334.5	43832761	46910827	13266251	35764198	12521899	49620047	7377895	38096016	23518716	32888173
335.5	42912591	46682511	13032036	33842323	11810609	49060958	7226262	36966451	22989844	32338186
336.5	42004398	46418303	12818855	32022510	11154341	48426060	7111119	35799217	22471127	31806604
337.5	41107838	46116687	12625618	30304945	10548660	47716921	7031031	34596576	21962043	31293046
338.5	40222650	45776319	12451286	28688897	9989467	46935862	6984940	33361209	21462067	30797043
339.5	39348594	45396012	12294852	27172880	9472997	46085954	6972127	32096295	20970716	30318034
340.5	38485507	44974735	12155382	25754736	8995810	45170929	6992190	30805421	20487503	29855385
341.5	37633277	44511675	12031943	24431814	8554747	44195148	7045054	29492594	20011966	29408370
342.5	36791851	44006189	11923684	23201031	8146910	43163531	7130935	28162198	19543649	28976177
343.5	35961229	43457867	11829739	22059020	7769649	42081446	7250350	26818953	19082142	28557894
344.5	35141471	42866522	11749315	21002188	7420560	40954667	7404081	25467867	18627041	28152529
345.5	34332689	42232176	11681615	20026802	7097425	39789239	7593174	24114167	18177966	27758991
346.5	33535033	41555114	11625869	19129085	6798228	38591429	7818929	22763268	17734565	27376115
347.5	32748718	40835872	11581330	18305265	6521125	37367583	8082876	21420657	17296511	27002625
348.5	31973969	40075228	11547275	17551617	6264436	36124099	8386754	20091867	16863504	26637169
349.5	31211070	39274219	11522978	16864519	6026638	34867280	8732468	18782370	16435268	26278299
350.5	30460304	38434151	11507724	16240478	5806326	33603285	9122079	17497514	16011565	25924491
351.5	29722000	37556579	11500810	15676162	5602240	32338066	9557714	16242457	15592185	25574147
352.5	28996486	36643316	11501526	15168421	5413214	31077275	10041562	15022067	15176933	25225573
353.5	28284092	35696423	11509195	14714291	5238203	29826227	10575757	13840893	14765647	24877022
354.5	27585152	34718215	11523090	14311024	5076243	28589867	11162316	12703062	14358213	24526693
355.5	26899996	33711201	11542533	13956066	4926462	27372695	11803015	11612250	13954521	24172729
356.5	26228944	32678143	11566815	13647073	4788075	26178783	12499267	10571628	13554501	23813231
357.5	25572288	31621975	11595233	13381924	4660357	25011758	13252004	9583825	13158118	23446289
358.5	24930304	30545820	11627078	13158671	4542668	23874756	14061473	8650910	12765357	23069991
359.5	24303238	29452946	11661634	12975596	4434401	22770459	14927084	7774368	12376231	22682434
360.5	23691315	28346745	11698191	12831123	4335042	21701105	15847179	6955095	11990772	22281765
361.5	23094706	27230732	11736047	12723887	4244091	20668487	16818868	6193421	11609054	21866186
362.5	22513575	26108484	11774470	12652655	4161129	19673980	17837785	5489120	11231158	21434015
363.5	21948020	24983609	11812767	12616359	4085760	18718567	18897879	4841439	10857198	20983670
364.5	21398115	23859733	11850220	12614052	4017627	17802878	19991223	4249146	10487307	20513748
365.5	20863883	22740480	11886134	12644897	3956430	16927195	21107878	3710560	10121634	20023024
366.5	20345323	21629395	11919817	12708140	3901893	16091510	22235733	3223621	9760345	19510505
367.5	19842361	20529951	11950602	12803093	3853756	15295541	23360505	2785940	9403625	18975473
368.5	19354922	19445500	11977810	12929123	3811815	14538780	24465721	2394851	9051676	18417489
369.5	18882864	18379260	12000822	13085602	3775878	13820501	25532894	2047479	8704700	17836448
370.5	18426023	17334262	12019019	13271881	3745788	13139825	26541760	1740816	8362928	17232611
371.5	17984176	16313338	12031809	13487271	3721402	12495706	27470658	1471762	8026577	16606613
372.5	17557090	15319121	12038649	13730983	3702608	11887008	28297031	1237159	7695886	15959492
373.5	17144490	14353980	12039014	14002128	3689310	11312470	28998092	1033902	7371086	15292719
374.5	16746061	13420034	12032429	14299615	3681433	10770794	29551581	858921	7052409	14608153
375.5	16361475	12519143	12018466	14622175	3678924	10260604	29936614	709259	6740093	13908085
376.5	15990359	11652876	11996731	14968262	3681746	9780519	30134608	582094	6434363	13195198
377.5	15632325	10822530	11966901	15336026	3689862	9329130	30130233	474768	6135450	12472537
378.5	15286970	10029107	11928679	15723254	3703280	8905030	29912273	384787	5843555	11743499
379.5	14953859	9273331	11881849	16127343	3721991	8506818	29474420	309859	5558896	11011743
380.5	14632546	8555658	11826229	16545222	3746019	8133119	28815957	247908	5281666	10281152
381.5	14322560	7876266	11761717	16973354	3775386	7782589	27942096	197030	5012030	9555773
382.5	14023430	7235088	11688245	17407637	3810128	7453906	26864178	155553	4750166	8839719
383.5	13734657	6631826	11605828	17843452	3850291	7145809	25599497	121975	4496210	8137121
384.5	13455747	6065935	11514526	18275585	3895920	6857058	24170832	94983	4250288	7451995
385.5	13186178	5536698	11414450	18698266	3947059	6586474	22605699	73457	4012505	6788178
386.5	12925450	5043196	11305765	19105162	4003776	6332935	20935294	56403	3782957	6149285
387.5	12673024	4584362	11188710	19489456	4066108	6095346	19193231	43001	3561697	5538549
388.5	12428379	4158986	11063547	19843861	4134107	5872683	17414223	32547	3348770	4958822
389.5	12190983	3765746	10930588	20160754	4207810	5663952	15632587	24453	3144206	4412494
390.5	11960308	3403225	10790207	20432272	4287248	5468228	13880899	18241	2947982	3901438
391.5	11735823	3069942	10642793	20650470	4372428	5284615	12188758	13500	2760091	3426983
392.5	11517005	2764362	10488770	20807487	4463349	5112285	10581738	9916	2580480	2989930
393.5	11303316	2484914	10328610	20895758	4559975	4950430	9080646	7228	2409075	2590515
394.5	11094242	2230025	10162790	20908220	4662239	4798304	7701060	5227	2245779	2228442
395.5	10889267	1998102	9991804	20838571	4770058	4655190	6453223	3748	2090495	1902940
396.5	10687884	1787602	9816173	20681494	4883282	4520410	5342191	2673	1943081	1612778
397.5	10489584	1597001	9636413	20432907	5001718	4393334	4368261	1889	1803394	1356342
398.5	10293883	1424797	9453061	20090202	5125135	4273353	3527619	1322	1671257	1131693
399.5	10100294	1269565	9266634	19652401	5253218	4159904	2813067	918	1546489	936649
400.5	9908364	1129923	9077660	19120379	5385587	4052444	2214897	635	1428903	768835
401.5	9717643	1004573	8886647	18496927	5521787	3950457	1721701	433	1318277	625789
402.5	9527683	892259	8694097	17786817	5661264	3853472	1321152	291	1214394	504993
403.5	9338075	791818	8500494	16996784	5803392	3761020	1000713	194	1117013	403954
404.5	9148436	702150	8306293	16135429	5947409	3672682	748160	134	1025913	320260
405.5	8958380	622235	8111951	15213035	6092479	3588039	552078	90	940822	251612
406.5	8767569	551122	7917877	14241315	6237623	3506705	402073	60	861511	195858
407.5	8575676	487932	7724461	13233121	6381775	3428327	289005	37	787711	151036
408.5	8382416	431865	7532075	12202042	6523716	3352541	205020	22	719167	115360
409.5	8187529	382174	7341055	11162010	6662133	3279039	143547	15	655618	87270
410.5	7990789	338188	7151708	10126861	6795585	3207501	99195	7	596818	65371
411.5	7792004	299286	6964302	9109931	6922518	3137650	67663	0	542498	48489
412.5	7591024	264917	6779099	8123606	7041291	3069218	45554	0	492419	35601
413.5	7387729	234580	6596307	7179006	7150162	3001943	30277	0	446327	25879
414.5	7182052	207812	6416129	6285664	7247333	2935602	19869	0	403977	18614
415.5	6973964	184218	6238714	5451316	7330945	2869978	12873	0	365142	13253
416.5	6763478	163423	6064210	4681749	7399138	2804876	8236	0	329586	9333
417.5	6550656	145115	5892716	3980756	7450046	2740110	5204	0	297091	6511
418.5	6335601	128979	5724327	3350211	7481869	2675531	3248	0	267449	4487
419.5	6118463	114785	5559090	2790137	7492890	2610981	2001	0	240449	3061
420.5	5899451	102278	5397063	2298942	7481525	2546357	1217	0	215906	2068
421.5	5678796	91273	5238247	1873618	7446380	2481539	732	0	193618	1381
422.5	5456797	81581	5082657	1510044	7386273	2416445	433	0	173428	911
423.5	5233790	73046	4930277	1203253	7300302	2351007	254	0	155150	597
424.5	5010148	65520	4781071	947759	7187876	2285181	149	0	138649	381
425.5	4786290	58897	4634993	737766	7048757	2218929	90	0	123760	246
426.5	4562663	53051	4491999	567452	6883109	2152237	52	0	110350	157
427.5	4339754	47899	4352014	431170	6691507	2085119	30	0	98291	97
428.5	4118068	43351	4214971	323590	6474944	2017590	15	0	87465	60
429.5	3898160	39334	4080780	239814	6234861	1949696	7	0	77758	37
430.5	3680574	35780	3949366	175474	5973132	1881488	0	0	69059	22
431.5	3465877	32644	3820641	126747	5692019	1813034	0	0	61286	15
432.5	3254638	29867	3694507	90362	5394181	1744430	0	0	54342	7
433.5	3047445	27410	3570874	63564	5082575	1675759	0	0	48145	0
434.5	2844860	25237	3449660	44121	4760426	1607140	0	0	42627	0
435.5	2647426	23311	3330768	30210	4431161	1538686	0	0	37714	0
436.5	2455682	21601	3214116	20399	4098297	1470523	0	0	33354	0
437.5	2270135	20085	3099630	13589	3765388	1402793	0	0	29471	0
438.5	2091249	18749	2987227	8923	3435914	1335637	0	0	26036	0
439.5	1919449	17562	2876839	5779	3113197	1269191	0	0	22990	0
440.5	1755115	16509	2768409	3689	2800343	1203604	0	0	20287	0
441.5	1598583	15575	2661882	2315	2500131	1139025	0	0	17905	0
442.5	1450116	14754	2557214	1434	2214987	1075596	0	0	15792	0
443.5	1309922	14037	2454368	874	1946896	1013458	0	0	13925	0
444.5	1178150	13403	2353322	530	1697427	952747	0	0	12283	0
445.5	1054883	12850	2254060	314	1467655	893596	0	0	10834	0
446.5	940135	12365	2156575	179	1258223	836117	0	0	9550	0
447.5	833855	11954	2060867	105	1069301	780431	0	0	8422	0
448.5	735937	11603	1966959	60	900682	726641	0	0	7429	0
449.5	646203	11312	1874865	30	751766	674830	0	0	6556	0
450.5	564413	11073	1784623	15	621660	625087	0	0	5787	0
451.5	490306	10886	1696270	7	509219	577465	0	0	5107	0
452.5	423547	10745	1609851	0	413093	532022	0	0	4510	0
453.5	363761	10647	1525425	0	331826	488798	0	0	3987	0
454.5	310561	10603	1443045	0	263887	447813	0	0	3524	0
455.5	263529	10603	1362771	0	207730	409084	0	0	3121	0
456.5	222208	10640	1284677	0	161833	372609	0	0	2763	0
457.5	186151	10730	1208831	0	124753	338367	0	0	2449	0
458.5	154918	10857	1135292	0	95140	306342	0	0	2173	0
459.5	128038	11036	1064127	0	71777	276483	0	0	1934	0
460.5	105086	11267	995396	0	53558	248745	0	0	1717	0
461.5	85628	11543	929167	0	39521	223074	0	0	1531	0
462.5	69253	11872	865491	0	28829	199390	0	0	1366	0
463.5	55589	12260	804406	0	20795	177632	0	0	1217	0
464.5	44277	12708	745957	0	14829	157711	0	0	1090	0
465.5	34981	13223	690166	0	10446	139545	0	0	971	0
466.5	27418	13806	637056	0	7273	123036	0	0	874	0
467.5	21310	14463	586641	0	5003	108095	0	0	784	0
468.5	16419	15210	538907	0	3405	94625	0	0	709	0
469.5	12544	16053	493853	0	2285	82529	0	0	635	0
470.5	9498	16987	451442	0	1516	71710	0	0	575	0
471.5	7123	18039	411645	0	993	62078	0	0	523	0
472.5	5294	19212	374416	0	642	53529	0	0	470	0
473.5	3898	20526	339689	0	411	45972	0	0	426	0
474.5	2845	21989	307395	0	261	39334	0	0	388	0
475.5	2053	23617	277469	0	164	33510	0	0	358	0
476.5	1463	25439	249820	0	97	28433	0	0	329	0
477.5	1038	27462	224351	0	60	24028	0	0	299	0
478.5	724	29717	200973	0	37	20220	0	0	276	0
479.5	500	32226	179581	0	22	16942	0	0	254	0
480.5	343	35026	160070	0	15	14134	0	0	231	0
481.5	231	38140	142322	0	0	11738	0	0	217	0
482.5	157	41597	126239	0	0	9707	0	0	202	0
483.5	105	45457	111709	0	0	7989	0	0	187	0
484.5	67	49743	98620	0	0	6541	0	0	172	0
485.5	45	54514	86867	0	0	5339	0	0	164	0
486.5	30	59815	76347	0	0	4331	0	0	157	0
487.5	15	65707	66961	0	0	3502	0	0	142	0
488.5	7	72255	58598	0	0	2815	0	0	134	0
489.5	0	79527	51184	0	0	2247	0	0	127	0
490.5	0	87584	44621	0	0	1792	0	0	119	0
491.5	0	96522	38834	0	0	1419	0	0	119	0
492.5	0	106422	33734	0	0	1120	0	0	112	0
493.5	0	117383	29262	0	0	874	0	0	105	0
494.5	0	129487	25342	0	0	679	0	0	105	0
495.5	0	142860	21915	0	0	530	0	0	97	0
496.5	0	157606	18935	0	0	411	0	0	97	0
497.5	0	173854	16337	0	0	314	0	0	97	0
498.5	0	191714	14082	0	0	239	0	0	90	0
499.5	0	211322	12126	0	0	179	0	0	90	0
500.5	0	232818	10438	0	0	134	0	0	90	0
501.5	0	256346	8982	0	0	105	0	0	82	0
502.5	0	282038	7721	0	0	75	0	0	82	0
503.5	0	310046	6638	0	0	60	0	0	82	0
504.5	0	340510	5705	0	0	45	0	0	82	0
505.5	0	373580	4906	0	0	30	0	0	82	0
506.5	0	409397	4219	0	0	22	0	0	82	0
507.5	0	448097	3629	0	0	15	0	0	82	0
508.5	0	489798	3129	0	0	15	0	0	82	0
509.5	0	534628	2695	0	0	7	0	0	82	0
510.5	0	582699	2322	0	0	0	0	0	82	0
511.5	0	634084	2009	0	0	0	0	0	82	0
512.5	0	688875	1740	0	0	0	0	0	82	0
513.5	0	747107	1508	0	0	0	0	0	90	0
514.5	0	808827	1307	0	0	0	0	0	90	0
515.5	0	874018	1135	0	0	0	0	0	90	0
516.5	0	942667	993	0	0	0	0	0	90	0
517.5	0	1014713	866	0	0	0	0	0	97	0
518.5	0	1090066	762	0	0	0	0	0	97	0
519.5	0	1168593	665	0	0	0	0	0	105	0
520.5	0	1250144	590	0	0	0	0	0	105	0
521.5	0	1334502	523	0	0	0	0	0	112	0
522.5	0	1421452	463	0	0	0	0	0	112	0
523.5	0	1510693	411	0	0	0	0	0	119	0
524.5	0	1601936	366	0	0	0	0	0	127	0
525.5	0	1694814	329	0	0	0	0	0	127	0
526.5	0	1788969	299	0	0	0	0	0	134	0
527.5	0	1883974	269	0	0	0	0	0	142	0
528.5	0	1979406	246	0	0	0	0	0	149	0
529.5	0	2074793	224	0	0	0	0	0	157	0
530.5	0	2169671	202	0	0	0	0	0	164	0
531.5	0	2263535	187	0	0	0	0	0	179	0
532.5	0	2355898	172	0	0	0	0	0	187	0
533.5	0	2446244	164	0	0	0	0	0	202	0
534.5	0	2534090	149	0	0	0	0	0	217	0
535.5	0	2618941	142	0	0	0	0	0	224	0
536.5	0	2700313	134	0	0	0	0	0	239	0
537.5	0	2777764	127	0	0	0	0	0	261	0
538.5	0	2850848	127	0	0	0	0	0	276	0
539.5	0	2919190	119	0	0	0	0	0	299	0
540.5	0	2982403	119	0	0	0	0	0	321	0
541.5	0	3040173	112	0	0	0	0	0	343	0
542.5	0	3092223	112	0	0	0	0	0	366	0
543.5	0	3138315	112	0	0	0	0	0	396	0
544.5	0	3178246	112	0	0	0	0	0	426	0
545.5	0	3211899	112	0	0	0	0	0	463	0
546.5	0	3239159	112	0	0	0	0	0	493	0
547.5	0	3260006	112	0	0	0	0	0	538	0
548.5	0	3274432	112	0	0	0	0	0	582	0
549.5	0	3282496	119	0	0	0	0	0	627	0
550.5	0	3284295	119	0	0	0	0	0	679	0
551.5	0	3279965	127	0	0	0	0	0	739	0
552.5	0	3269698	127	0	0	0	0	0	799	0
553.5	0	3253705	134	0	0	0	0	0	866	0
554.5	0	3232238	142	0	0	0	0	0	941	0
555.5	0	3205559	157	0	0	0	0	0	1023	0
556.5	0	3173990	164	0	0	0	0	0	1113	0
557.5	0	3137837	179	0	0	0	0	0	1210	0
558.5	0	3097435	194	0	0	0	0	0	1314	0
559.5	0	3053142	209	0	0	0	0	0	1426	0
560.5	0	3005311	231	0	0	0	0	0	1553	0
561.5	0	2954299	254	0	0	0	0	0	1695	0
562.5	0	2900464	284	0	0	0	0	0	1844	0
563.5	0	2844165	314	0	0	0	0	0	2009	0
564.5	0	2785761	351	0	0	0	0	0	2188	0
565.5	0	2725587	396	0	0	0	0	0	2389	0
566.5	0	2663972	448	0	0	0	0	0	2606	0
567.5	0	2601237	508	0	0	0	0	0	2837	0
568.5	0	2537689	575	0	0	0	0	0	3091	0
569.5	0	2473610	657	0	0	0	0	0	3375	0
570.5	0	2409269	754	0	0	0	0	0	3681	0
571.5	0	2344929	874	0	0	0	0	0	4010	0
572.5	0	2280805	1008	0	0	0	0	0	4375	0
573.5	0	2217130	1172	0	0	0	0	0	4771	0
574.5	0	2154096	1366	0	0	0	0	0	5197	0
575.5	0	2091876	1590	0	0	0	0	0	5667	0
576.5	0	2030627	1867	0	0	0	0	0	6182	0
577.5	0	1970498	2195	0	0	0	0	0	6735	0
578.5	0	1911609	2583	0	0	0	0	0	7340	0
579.5	0	1854070	3046	0	0	0	0	0	7997	0
580.5	0	1797973	3606	0	0	0	0	0	8714	0
581.5	0	1743399	4271	0	0	0	0	0	9490	0
582.5	0	1690416	5070	0	0	0	0	0	10334	0
583.5	0	1639060	6018	0	0	0	0	0	11245	0
584.5	0	1589392	7161	0	0	0	0	0	12238	0
585.5	0	1541434	8519	0	0	0	0	0	13321	0
586.5	0	1495207	10155	0	0	0	0	0	14485	0
587.5	0	1450721	12096	0	0	0	0	0	15755	0
588.5	0	1407989	14418	0	0	0	0	0	17121	0
589.5	0	1366997	17188	0	0	0	0	0	18607	0
590.5	0	1327738	20489	0	0	0	0	0	20212	0
591.5	0	1290210	24409	0	0	0	0	0	21945	0
592.5	0	1254385	29068	0	0	0	0	0	23819	0
593.5	0	1220247	34586	0	0	0	0	0	25842	0
594.5	0	1187767	41104	0	0	0	0	0	28022	0
595.5	0	1156915	48802	0	0	0	0	0	30374	0
596.5	0	1127676	57852	0	0	0	0	0	32913	0
597.5	0	1100012	68484	0	0	0	0	0	35638	0
598.5	0	1073893	80924	0	0	0	0	0	38580	0
599.5	0	1049291	95431	0	0	0	0	0	41739	0
600.5	0	1026174	112299	0	0	0	0	0	45136	0
601.5	0	1004506	131854	0	0	0	0	0	48780	0
602.5	0	804130	154418	0	0	0	0	0	52700	0
603.5	0	781021	180372	0	0	0	0	0	56889	0
604.5	0	759069	210090	0	0	0	0	0	61391	0
605.5	0	738222	243973	0	0	0	0	0	66199	0
606.5	0	718450	282427	0	0	0	0	0	71344	0
607.5	0	699709	325868	0	0	0	0	0	76847	0
608.5	0	681961	374685	0	0	0	0	0	82723	0
609.5	0	665168	429266	0	0	0	0	0	88988	0
610.5	0	649294	489948	0	0	0	0	0	95670	0
611.5	0	634293	557036	0	0	0	0	0	102786	0
612.5	0	620144	630762	0	0	0	0	0	110350	0
613.5	0	606809	711267	0	0	0	0	0	118399	0
614.5	0	594257	798612	0	0	0	0	0	126941	0
615.5	0	582460	892722	0	0	0	0	0	136005	0
616.5	0	571387	993395	0	0	0	0	0	145607	0
617.5	0	561008	1100266	0	0	0	0	0	155777	0
618.5	0	551309	1212833	0	0	0	0	0	166529	0
619.5	0	542252	1330388	0	0	0	0	0	177886	0
620.5	0	533814	1452058	0	0	0	0	0	189870	0
621.5	0	525982	1576796	0	0	0	0	0	202503	0
622.5	0	518732	1703363	0	0	0	0	0	215802	0
623.5	0	512042	1830364	0	0	0	0	0	229787	0
624.5	0	505889	1956259	0	0	0	0	0	244474	0
625.5	0	500267	2079392	0	0	0	0	0	259877	0
626.5	0	495159	2198007	0	0	0	0	0	276013	0
627.5	0	490538	2310299	0	0	0	0	0	292895	0
628.5	0	486401	2414459	0	0	0	0	0	310531	0
629.5	0	482735	2508710	0	0	0	0	0	328937	0
630.5	0	479517	2591366	0	0	0	0	0	348103	0
631.5	0	476754	2660874	0	0	0	0	0	368054	0
632.5	0	474417	2715873	0	0	0	0	0	388767	0
633.5	0	472506	2755207	0	0	0	0	0	410263	0
634.5	0	471020	2778003	0	0	0	0	0	432514	0
635.5	0	469937	2783693	0	0	0	0	0	455526	0
636.5	0	469258	2772000	0	0	0	0	0	479285	0
637.5	0	468974	2743014	0	0	0	0	0	503761	0
638.5	0	469086	2697132	0	0	0	0	0	528939	0
639.5	0	469579	2635091	0	0	0	0	0	554788	0
640.5	0	470460	2557931	0	0	0	0	0	581287	0
641.5	0	471722	2466964	0	0	0	0	0	608391	0
642.5	0	473357	2363738	0	0	0	0	0	636070	0
643.5	0	475365	2250005	0	0	0	0	0	664257	0
644.5	0	477747	2127649	0	0	0	0	0	692922	0
645.5	0	480502	1998625	0	0	0	0	0	721997	0
646.5	0	483623	1864942	0	0	0	0	0	751430	0
647.5	0	487118	1728578	0	0	0	0	0	781140	0
648.5	0	490993	1591445	0	0	0	0	0	811074	0
649.5	0	495234	1455321	0	0	0	0	0	841135	0
650.5	0	499849	1321846	0	0	0	0	0	871255	0
651.5	0	504836	1192479	0	0	0	0	0	901354	0
652.5	0	510205	1068458	0	0	0	0	0	931325	0
653.5	0	515954	950805	0	0	0	0	0	961087	0
654.5	0	522084	840321	0	0	0	0	0	990535	0
655.5	0	528603	737587	0	0	0	0	0	1019581	0
656.5	0	535509	642970	0	0	0	0	0	1048111	0
657.5	0	542804	556633	0	0	0	0	0	1076021	0
658.5	0	550502	478569	0	0	0	0	0	1103207	0
659.5	0	558596	408613	0	0	0	0	0	1129557	0
660.5	0	567101	346476	0	0	0	0	0	1154974	0
661.5	0	576009	291753	0	0	0	0	0	1179338	0
662.5	0	585334	243966	0	0	0	0	0	1202551	0
663.5	0	595071	202601	0	0	0	0	0	1224511	0
664.5	0	605241	167074	0	0	0	0	0	1245104	0
665.5	0	615828	136827	0	0	0	0	0	1264241	0
666.5	0	626849	111276	0	0	0	0	0	1281825	0
667.5	0	638310	89869	0	0	0	0	0	1297774	0
668.5	0	650205	72076	0	0	0	0	0	1311983	0
669.5	0	662547	57404	0	0	0	0	0	1324400	0
670.5	0	675338	45397	0	0	0	0	0	1334928	0
671.5	0	688576	35661	0	0	0	0	0	1343522	0
672.5	0	702262	27813	0	0	0	0	0	1350123	0
673.5	0	716412	21541	0	0	0	0	0	1354685	0
674.5	0	731024	16569	0	0	0	0	0	1357164	0
675.5	0	746092	12656	0	0	0	0	0	1357530	0
676.5	0	761622	9602	0	0	0	0	0	1355782	0
677.5	0	777616	7235	0	0	0	0	0	1351892	0
678.5	0	794065	5413	0	0	0	0	0	1345874	0
679.5	0	810977	4017	0	0	0	0	0	1337743	0
680.5	0	828352	2964	0	0	0	0	0	1327521	0
681.5	0	846175	2173	0	0	0	0	0	1315231	0
682.5	0	864453	1583	0	0	0	0	0	1300932	0
683.5	0	883172	1142	0	0	0	0	0	1284677	0
684.5	0	902332	821	0	0	0	0	0	1266526	0
685.5	0	921917	582	0	0	0	0	0	1246553	0
686.5	0	941920	411	0	0	0	0	0	1224832	0
687.5	0	962341	291	0	0	0	0	0	1201469	0
688.5	0	983151	202	0	0	0	0	0	1176560	0
689.5	0	1004341	142	0	0	0	0	0	1150195	0
690.5	0	1025898	97	0	0	0	0	0	1122501	0
691.5	0	1047797	67	0	0	0	0	0	1093583	0
692.5	0	1070026	45	0	0	0	0	0	1063567	0
693.5	0	1092553	30	0	0	0	0	0	1032573	0
694.5	0	1115348	22	0	0	0	0	0	1000727	0
695.5	0	1138398	15	0	0	0	0	0	968165	0
696.5	0	1161664	7	0	0	0	0	0	935006	0
697.5	0	1185117	0	0	0	0	0	0	901383	0
698.5	0	1208711	0	0	0	0	0	0	867418	0
699.5	0	1232418	0	0	0	0	0	0	833243	0
700.5	0	1256192	0	0	0	0	0	0	798978	0
701.5	0	1279996	0	0	0	0	0	0	764736	0
702.5	0	1303770	0	0	0	0	0	0	730636	0
703.5	0	1327469	0	0	0	0	0	0	696789	0
704.5	0	1351041	0	0	0	0	0	0	663301	0
705.5	0	1374434	0	0	0	0	0	0	630261	0
706.5	0	1397581	0	0	0	0	0	0	597766	0
707.5	0	1420421	0	0	0	0	0	0	565906	0
708.5	0	1442889	0	0	0	0	0	0	534755	0
709.5	0	1464923	0	0	0	0	0	0	504381	0
710.5	0	1486449	0	0	0	0	0	0	474843	0
711.5	0	1507393	0	0	0	0	0	0	446201	0
712.5	0	1527673	0	0	0	0	0	0	418507	0
713.5	0	1547228	0	0	0	0	0	0	391791	0
714.5	0	1565969	0	0	0	0	0	0	366098	0
715.5	0	1583814	0	0	0	0	0	0	341436	0
716.5	0	1600682	0	0	0	0	0	0	317841	0
717.5	0	1616489	0	0	0	0	0	0	295314	0
718.5	0	1631153	0	0	0	0	0	0	273862	0
719.5	0	1644593	0	0	0	0	0	0	253486	0
720.5	0	1656726	0	0	0	0	0	0	234177	0
721.5	0	1667463	0	0	0	0	0	0	215929	0
722.5	0	1676730	0	0	0	0	0	0	198718	0
723.5	0	1684443	0	0	0	0	0	0	182530	0
724.5	0	1690521	0	0	0	0	0	0	167343	0
725.5	0	1694903	0	0	0	0	0	0	153119	0
726.5	0	1697509	0	0	0	0	0	0	139836	0
727.5	0	1698278	0	0	0	0	0	0	127463	0
728.5	0	1697143	0	0	0	0	0	0	115957	0
729.5	0	1694060	0	0	0	0	0	0	105287	0
730.5	0	1688967	0	0	0	0	0	0	95417	0
731.5	0	1681829	0	0	0	0	0	0	86300	0
732.5	0	1672608	0	0	0	0	0	0	77907	0
733.5	0	1661289	0	0	0	0	0	0	70187	0
734.5	0	1647841	0	0	0	0	0	0	63116	0
735.5	0	1632258	0	0	0	0	0	0	56642	0
736.5	0	1614547	0	0	0	0	0	0	50736	0
737.5	0	1594716	0	0	0	0	0	0	45360	0
738.5	0	1572779	0	0	0	0	0	0	40469	0
739.5	0	1548788	0	0	0	0	0	0	36042	0
740.5	0	1522767	0	0	0	0	0	0	32032	0
741.5	0	1494782	0	0	0	0	0	0	28418	0
742.5	0	1464900	0	0	0	0	0	0	25155	0
743.5	0	1433182	0	0	0	0	0	0	22228	0
744.5	0	1399739	0	0	0	0	0	0	19600	0
745.5	0	1364645	0	0	0	0	0	0	17255	0
746.5	0	1328021	0	0	0	0	0	0	15157	0
747.5	0	1289986	0	0	0	0	0	0	13291	0
748.5	0	1250659	0	0	0	0	0	0	11626	0
749.5	0	1210175	0	0	0	0	0	0	10155	0
750.5	0	1168683	0	0	0	0	0	0	8848	0
751.5	0	1126317	0	0	0	0	0	0	7698	0
752.5	0	1083234	0	0	0	0	0	0	6683	0
753.5	0	1039591	0	0	0	0	0	0	5794	0
754.5	0	995546	0	0	0	0	0	0	5010	0
755.5	0	951261	0	0	0	0	0	0	4323	0
756.5	0	906901	0	0	0	0	0	0	3726	0
757.5	0	862617	0	0	0	0	0	0	3203	0
758.5	0	818563	0	0	0	0	0	0	2748	0
759.5	0	774906	0	0	0	0	0	0	2352	0
760.5	0	731786	0	0	0	0	0	0	2016	0
761.5	0	689345	0	0	0	0	0	0	1717	0
762.5	0	647718	0	0	0	0	0	0	1463	0
763.5	0	607033	0	0	0	0	0	0	1239	0
764.5	0	567407	0	0	0	0	0	0	1053	0
765.5	0	528946	0	0	0	0	0	0	896	0
766.5	0	491747	0	0	0	0	0	0	754	0
767.5	0	455892	0	0	0	0	0	0	635	0
768.5	0	421463	0	0	0	0	0	0	538	0
769.5	0	388513	0	0	0	0	0	0	448	0
770.5	0	357101	0	0	0	0	0	0	381	0
771.5	0	327242	0	0	0	0	0	0	314	0
772.5	0	298980	0	0	0	0	0	0	261	0
773.5	0	272324	0	0	0	0	0	0	217	0
774.5	0	247266	0	0	0	0	0	0	187	0
775.5	0	223806	0	0	0	0	0	0	149	0
776.5	0	201921	0	0	0	0	0	0	127	0
777.5	0	181582	0	0	0	0	0	0	105	0
778.5	0	162751	0	0	0	0	0	0	90	0
779.5	0	145383	0	0	0	0	0	0	75	0
780.5	0	129420	0	0	0	0	0	0	60	0
781.5	0	114815	0	0	0	0	0	0	45	0
782.5	0	101502	0	0	0	0	0	0	37	0
783.5	0	89413	0	0	0	0	0	0	30	0
784.5	0	78482	0	0	0	0	0	0	30	0
785.5	0	68634	0	0	0	0	0	0	22	0
786.5	0	59793	0	0	0	0	0	0	15	0
787.5	0	51901	0	0	0	0	0	0	15	0
788.5	0	44882	0	0	0	0	0	0	15	0
789.5	0	38662	0	0	0	0	0	0	7	0
790.5	0	33167	0	0	0	0	0	0	7	0
791.5	0	28351	0	0	0	0	0	0	0	0
792.5	0	24132	0	0	0	0	0	0	0	0
793.5	0	20459	0	0	0	0	0	0	0	0
794.5	0	17270	0	0	0	0	0	0	0	0
795.5	0	14523	0	0	0	0	0	0	0	0
796.5	0	12163	0	0	0	0	0	0	0	0
797.5	0	10140	0	0	0	0	0	0	0	0
798.5	0	8415	0	0	0	0	0	0	0	0
799.5	0	6959	0	0	0	0	0	0	0	0
800.5	0	5727	0	0	0	0	0	0	0	0
801.5	0	4689	0	0	0	0	0	0	0	0
802.5	0	3830	0	0	0	0	0	0	0	0
803.5	0	3106	0	0	0	0	0	0	0	0
804.5	0	2516	0	0	0	0	0	0	0	0
805.5	0	2023	0	0	0	0	0	0	0	0
806.5	0	1620	0	0	0	0	0	0	0	0
807.5	0	1292	0	0	0	0	0	0	0	0
808.5	0	1023	0	0	0	0	0	0	0	0
809.5	0	806	0	0	0	0	0	0	0	0
810.5	0	635	0	0	0	0	0	0	0	0
811.5	0	500	0	0	0	0	0	0	0	0
812.5	0	388	0	0	0	0	0	0	0	0
813.5	0	299	0	0	0	0	0	0	0	0
814.5	0	231	0	0	0	0	0	0	0	0
815.5	0	179	0	0	0	0	0	0	0	0
816.5	0	134	0	0	0	0	0	0	0	0
817.5	0	105	0	0	0	0	0	0	0	0
818.5	0	75	0	0	0	0	0	0	0	0
819.5	0	60	0	0	0	0	0	0	0	0
820.5	0	45	0	0	0	0	0	0	0	0
821.5	0	30	0	0	0	0	0	0	0	0
822.5	0	22	0	0	0	0	0	0	0	0
823.5	0	15	0	0	0	0	0	0	0	0
824.5	0	15	0	0	0	0	0	0	0	0
825.5	0	7	0	0	0	0	0	0	0	0
826.5	0	0	0	0	0	0	0	0	0	0
827.5	0	0	0	0	0	0	0	0	0	0
828.5	0	0	0	0	0	0	0	0	0	0
829.5	0	0	0	0	0	0	0	0	0	0
830.5	0	0	0	0	0	0	0	0	0	0
831.5	0	0	0	0	0	0	0	0	0	0
832.5	0	0	0	0	0	0	0	0	0	0
833.5	0	0	0	0	0	0	0	0	0	0
834.5	0	0	0	0	0	0	0	0	0	0
835.5	0	0	0	0	0	0	0	0	0	0
836.5	0	0	0	0	0	0	0	0	0	0
837.5	0	0	0	0	0	0	0	0	0	0
838.5	0	0	0	0	0	0	0	0	0	0
839.5	0	0	0	0	0	0	0	0	0	0
840.5	0	0	0	0	0	0	0	0	0	0
841.5	0	0	0	0	0	0	0	0	0	0
842.5	0	0	0	0	0	0	0	0	0	0
843.5	0	0	0	0	0	0	0	0	0	0
844.5	0	0	0	0	0	0	0	0	0	0
845.5	0	0	0	0	0	0	0	0	0	0
846.5	0	0	0	0	0	0	0	0	0	0
847.5	0	0	0	0	0	0	0	0	0	0
848.5	0	0	0	0	0	0	0	0	0	0
849.5	0	0	0	0	0	0	0	0	0	0
850.5	0	0	0	0	0	0	0	0	0	0
851.5	0	0	0	0	0	0	0	0	0	0
852.5	0	0	0	0	0	0	0	0	0	0
853.5	0	0	0	0	0	0	0	0	0	0
854.5	0	0	0	0	0	0	0	0	0	0
855.5	0	0	0	0	0	0	0	0	0	0
856.5	0	0	0	0	0	0	0	0	0	0
857.5	0	0	0	0	0	0	0	0	0	0
858.5	0	0	0	0	0	0	0	0	0	0
859.5	0	0	0	0	0	0	0	0	0	0
860.5	0	0	0	0	0	0	0	0	0	0
861.5	0	0	0	0	0	0	0	0	0	0
862.5	0	0	0	0	0	0	0	0	0	0
863.5	0	0	0	0	0	0	0	0	0	0
864.5	0	0	0	0	0	0	0	0	0	0
865.5	0	0	0	0	0	0	0	0	0	0
866.5	0	0	0	0	0	0	0	0	0	0
867.5	0	0	0	0	0	0	0	0	0	0
868.5	0	0	0	0	0	0	0	0	0	0
869.5	0	0	0	0	0	0	0	0	0	0
870.5	0	0	0	0	0	0	0	0	0	0
871.5	0	0	0	0	0	0	0	0	0	0
872.5	0	0	0	0	0	0	0	0	0	0
873.5	0	0	0	0	0	0	0	0	0	0
874.5	0	0	0	0	0	0	0	0	0	0
875.5	0	0	0	0	0	0	0	0	0	0
876.5	0	0	0	0	0	0	0	0	0	0
877.5	0	0	0	0	0	0	0	0	0	0
878.5	0	0	0	0	0	0	0	0	0	0
879.5	0	0	0	0	0	0	0	0	0	0
880.5	0	0	0	0	0	0	0	0	0	0
881.5	0	0	0	0	0	0	0	0	0	0
882.5	0	0	0	0	0	0	0	0	0	0
883.5	0	0	0	0	0	0	0	0	0	0
884.5	0	0	0	0	0	0	0	0	0	0
885.5	0	0	0	0	0	0	0	0	0	0
886.5	0	0	0	0	0	0	0	0	0	0
887.5	0	0	0	0	0	0	0	0	0	0
888.5	0	0	0	0	0	0	0	0	0	0
889.5	0	0	0	0	0	0	0	0	0	0
890.5	0	0	0	0	0	0	0	0	0	0
891.5	0	0	0	0	0	0	0	0	0	0
892.5	0	0	0	0	0	0	0	0	0	0
893.5	0	0	0	0	0	0	0	0	0	0
894.5	0	0	0	0	0	0	0	0	0	0
895.5	0	0	0	0	0	0	0	0	0	0
896.5	0	0	0	0	0	0	0	0	0	0
897.5	0	0	0	0	0	0	0	0	0	0
898.5	0	0	0	0	0	0	0	0	0	0
899.5	0	0	0	0	0	0	0	0	0	0
900.5	0	0	0	0	0	0	0	0	0	0
901.5	0	0	0	0	0	0	0	0	0	0
902.5	0	0	0	0	0	0	0	0	0	0
903.5	0	0	0	0	0	0	0	0	0	0
904.5	0	0	0	0	0	0	0	0	0	0
905.5	0	0	0	0	0	0	0	0	0	0
906.5	0	0	0	0	0	0	0	0	0	0
907.5	0	0	0	0	0	0	0	0	0	0
908.5	0	0	0	0	0	0	0	0	0	0
909.5	0	0	0	0	0	0	0	0	0	0
910.5	0	0	0	0	0	0	0	0	0	0
911.5	0	0	0	0	0	0	0	0	0	0
912.5	0	0	0	0	0	0	0	0	0	0
913.5	0	0	0	0	0	0	0	0	0	0
914.5	0	0	0	0	0	0	0	0	0	0
915.5	0	0	0	0	0	0	0	0	0	0
916.5	0	0	0	0	0	0	0	0	0	0
917.5	0	0	0	0	0	0	0	0	0	0
918.5	0	0	0	0	0	0	0	0	0	0
919.5	0	0	0	0	0	0	0	0	0	0
920.5	0	0	0	0	0	0	0	0	0	0
921.5	0	0	0	0	0	0	0	0	0	0
922.5	0	0	0	0	0	0	0	0	0	0
923.5	0	0	0	0	0	0	0	0	0	0
924.5	0	0	0	0	0	0	0	0	0	0
925.5	0	0	0	0	0	0	0	0	0	0
926.5	0	0	0	0	0	0	0	0	0	0
927.5	0	0	0	0	0	0	0	0	0	0
928.5	0	0	0	0	0	0	0	0	0	0
929.5	0	0	0	0	0	0	0	0	0	0
930.5	0	0	0	0	0	0	0	0	0	0
931.5	0	0	0	0	0	0	0	0	0	0
932.5	0	0	0	0	0	0	0	0	0	0
933.5	0	0	0	0	0	0	0	0	0	0
934.5	0	0	0	0	0	0	0	0	0	0
935.5	0	0	0	0	0	0	0	0	0	0
936.5	0	0	0	0	0	0	0	0	0	0
937.5	0	0	0	0	0	0	0	0	0	0
938.5	0	0	0	0	0	0	0	0	0	0
939.5	0	0	0	0	0	0	0	0	0	0
940.5	0	0	0	0	0	0	0	0	0	0
941.5	0	0	0	0	0	0	0	0	0	0
942.5	0	0	0	0	0	0	0	0	0	0
943.5	0	0	0	0	0	0	0	0	0	0
944.5	0	0	0	0	0	0	0	0	0	0
945.5	0	0	0	0	0	0	0	0	0	0
946.5	0	0	0	0	0	0	0	0	0	0
947.5	0	0	0	0	0	0	0	0	0	0
948.5	0	0	0	0	0	0	0	0	0	0
949.5	0	0	0	0	0	0	0	0	0	0
950.5	0	0	0	0	0	0	0	0	0	0
951.5	0	0	0	0	0	0	0	0	0	0
952.5	0	0	0	0	0	0	0	0	0	0
953.5	0	0	0	0	0	0	0	0	0	0
954.5	0	0	0	0	0	0	0	0	0	0
955.5	0	0	0	0	0	0	0	0	0	0
956.5	0	0	0	0	0	0	0	0	0	0
957.5	0	0	0	0	0	0	0	0	0	0
958.5	0	0	0	0	0	0	0	0	0	0
959.5	0	0	0	0	0	0	0	0	0	0
960.5	0	0	0	0	0	0	0	0	0	0
961.5	0	0	0	0	0	0	0	0	0	0
962.5	0	0	0	0	0	0	0	0	0	0
963.5	0	0	0	0	0	0	0	0	0	0
964.5	0	0	0	0	0	0	0	0	0	0
965.5	0	0	0	0	0	0	0	0	0	0
966.5	0	0	0	0	0	0	0	0	0	0
967.5	0	0	0	0	0	0	0	0	0	0
968.5	0	0	0	0	0	0	0	0	0	0
969.5	0	0	0	0	0	0	0	0	0	0
970.5	0	0	0	0	0	0	0	0	0	0
971.5	0	0	0	0	0	0	0	0	0	0
972.5	0	0	0	0	0	0	0	0	0	0
973.5	0	0	0	0	0	0	0	0	0	0
974.5	0	0	0	0	0	0	0	0	0	0
975.5	0	0	0	0	0	0	0	0	0	0
976.5	0	0	0	0	0	0	0	0	0	0
977.5	0	0	0	0	0	0	0	0	0	0
978.5	0	0	0	0	0	0	0	0	0	0
979.5	0	0	0	0	0	0	0	0	0	0
980.5	0	0	0	0	0	0	0	0	0	0
981.5	0	0	0	0	0	0	0	0	0	0
982.5	0	0	0	0	0	0	0	0	0	0
983.5	0	0	0	0	0	0	0	0	0	0
984.5	0	0	0	0	0	0	0	0	0	0
985.5	0	0	0	0	0	0	0	0	0	0
986.5	0	0	0	0	0	0	0	0	0	0
987.5	0	0	0	0	0	0	0	0	0	0
988.5	0	0	0	0	0	0	0	0	0	0
989.5	0	0	0	0	0	0	0	0	0	0
990.5	0	0	0	0	0	0	0	0	0	0
991.5	0	0	0	0	0	0	0	0	0	0
992.5	0	0	0	0	0	0	0	0	0	0
993.5	0	0	0	0	0	0	0	0	0	0
994.5	0	0	0	0	0	0	0	0	0	0
995.5	0	0	0	0	0	0	0	0	0	0
996.5	0	0	0	0	0	0	0	0	0	0
997.5	0	0	0	0	0	0	0	0	0	0
998.5	0	0	0	0	0	0	0	0	0	0
999.5	0	0	0	0	0	0	0	0	0	0

## Sheet: Fig 4d_purity
Purity [particle/μg protein]
Preserved EV	Control
583494180	551751530
576975881	630304762
579387755	590342857
614304267	561523810
618144712	572057143

## Sheet: Fig 4e
	Yield [particle/mL]					Yield / Yieldday0 [%]
Storage time after lyophilization [day]	Technical replicate 1	Technical replicate 2	Technical replicate 3	Technical replicate 4	Technical replicate 5	Technical replicate 1	Technical replicate 2	Technical replicate 3	Technical replicate 4	Technical replicate 5
0	28971115252	33094283899	30992867144	29481749370	30033775495	0.949413	1.08453	1.01567	0.966147	0.984238
5	31450336289	31099000000	31229000000	33111000000	33318000000	1.03066	1.01915	1.02341	1.08508	1.09187
8	33108526870	33561652390	33567110190	34269063970	33318297050	1.085	1.09985	1.10003	1.12303	1.09187
20	26655153500	25965791300	33457994000	31073140300	32142124300	0.873517	0.850926	1.09645	1.0183	1.05333
32	27920246420	25613381940	29419652260	27593146200	28024264640	0.914975	0.839377	0.964112	0.904256	0.918384
40	27084899760	25414345320	25356750200	23281706000	24069123160	0.8876	0.832854	0.830967	0.762965	0.78877
60	21480842450	27991191250	23547974000	24884180950	25019621950	0.703949	0.9173	0.771691	0.81548	0.819919
