# Supplementary material for: Meso–macroporous hydrogel for direct litre-scale isolation of extracellular vesicles
Source: Nat Nanotechnol. 2025 Sep 24;20(11):1678–87. doi: 10.1038/s41565-025-02011-1 (PMC12623240; doi:10.1038/s41565-025-02011-1)
Supplement: Supplementary file 7 — Statistical source data. [file 41565_2025_2011_MOESM7_ESM.xlsx]

## Sheet: Fig 5a
	Yield [particle/mL]			Particle amount [particle]
Off-gel recovery volume [μL]	Technical replicate 1	Technical replicate 2	Technical replicate 3	Technical replicate 1	Technical replicate 2	Technical replicate 3
40	24245083325	29405000000	25022000000	969803330	1176194630	1.00088e+09
200	4358748070	4207784320	4243835900	871749610	841556860	848767180
400	2311408750	2377158168	2562093105	924563500	950863270	1.02484e+09

## Sheet: Fig 5b
Particle amount [particle]
Off-gel recovery volume [μL] = 10	Off-gel recovery volume [μL] = 40
191132068	209204961
184606383	209308436
140382418	185082930

## Sheet: Fig 5c_size distribution
	Particle concentration [particle/mL]
	15 min			80 min
Size [nm]	Technical replicate 1	Technical replicate 2	Technical replicate 3	Technical replicate 1	Technical replicate 2	Technical replicate 3
0.5	0	0	0	0	0	0
1.5	0	0	0	0	0	0
2.5	0	0	0	0	0	0
3.5	0	0	0	0	0	0
4.5	0	0	0	0	0	0
5.5	0	0	0	0	0	0
6.5	0	0	0	0	0	0
7.5	0	0	0	0	0	0
8.5	0	0	0	0	0	0
9.5	0	0	0	0	0	0
10.5	0	0	0	0	0	0
11.5	0	0	0	0	0	0
12.5	0	0	0	0	0	0
13.5	0	0	0	0	0	0
14.5	0	0	0	0	0	0
15.5	0	0	0	0	0	0
16.5	0	0	0	0	0	0
17.5	0	0	0	0	0	0
18.5	0	0	0	0	0	0
19.5	0	0	0	0	0	0
20.5	0	0	0	0	0	0
21.5	0	0	0	0	0	0
22.5	0	0	0	0	0	0
23.5	0	0	0	0	0	0
24.5	0	0	0	0	0	0
25.5	0	0	0	0	0	0
26.5	0	0	0	0	0	0
27.5	0	0	0	0	0	0
28.5	0	0	0	0	0	0
29.5	0	0	0	0	0	0
30.5	0	0	0	0	0	0
31.5	0	0	0	0	0	0
32.5	0	0	0	0	0	0
33.5	0	0	0	0	0	0
34.5	0	0	0	0	0	0
35.5	0	0	0	0	0	0
36.5	0	0	0	0	0	0
37.5	0	0	0	0	0	0
38.5	0	0	0	0	0	0
39.5	0	0	0	0	0	0
40.5	0	0	0	0	0	0
41.5	0	0	0	0	0	0
42.5	0	0	0	0	0	0
43.5	0	0	0	0	0	0
44.5	0	0	0	0	0	0
45.5	0	0	0	0	0	0
46.5	0	0	0	0	0	0
47.5	0	0	0	0	0	10
48.5	0	0	0	0	0	20
49.5	0	0	0	0	0	40
50.5	0	0	0	0	0	80
51.5	0	0	0	0	0	150
52.5	0	0	0	0	0	250
53.5	0	0	0	0	0	410
54.5	0	0	0	0	0	660
55.5	0	0	0	0	0	1030
56.5	0	0	480	0	0	1550
57.5	0	0	5820	0	0	2300
58.5	0	0	44460	0	0	3330
59.5	0	0	219570	0	0	4740
60.5	0	0	729900	0	0	6640
61.5	0	0	1701540	0	0	9180
62.5	480	0	2891670	0	0	12530
63.5	2460	0	3716670	0	0	16920
64.5	4980	120	3741030	0	0	22640
65.5	7410	780	3047940	0	20	30030
66.5	10710	4590	2073810	0	80	39550
67.5	15210	22320	1213650	0	320	51740
68.5	21120	89760	628080	0	1100	67300
69.5	28740	298410	295020	0	3410	87070
70.5	38340	823140	128850	0	9510	112100
71.5	50220	1895520	53520	20	23980	143670
72.5	64620	3677280	21570	40	54750	183310
73.5	81720	6080040	8610	80	113630	232870
74.5	101730	8685900	3450	180	215420	294530
75.5	124740	10887420	1410	370	374960	370840
76.5	150840	12174090	600	760	602630	464710
77.5	180000	12356130	270	1500	899620	579420
78.5	212250	11585820	120	2870	1255270	718560
79.5	247560	10213320	60	5360	1647620	885980
80.5	285870	8608710	30	9700	2047490	1085670
81.5	327210	7049220	0	17060	2424510	1321590
82.5	371580	5689560	0	29150	2752960	1597460
83.5	419130	4584870	0	48430	3015750	1916580
84.5	470070	3729300	0	78240	3205800	2281500
85.5	524760	3089190	0	122960	3325090	2693850
86.5	583680	2623680	0	188080	3382210	3154050
87.5	647640	2295450	0	280120	3389590	3661180
88.5	717510	2074440	0	406400	3360920	4212840
89.5	794550	1938270	0	574680	3309330	4805220
90.5	880410	1871340	0	792520	3246260	5433130
91.5	977070	1863270	0	1066610	3181030	6090280
92.5	1087080	1907790	0	1401900	3120840	6769560
93.5	1213680	2001390	0	1800900	3070940	7463400
94.5	1360890	2142420	0	2263050	3035040	8164160
95.5	1533720	2330100	0	2784390	3015660	8864570
96.5	1738530	2563710	0	3357520	3014450	9558030
97.5	1983270	2841720	30	3972050	3032440	10238940
98.5	2277960	3161250	60	4615220	3070290	10902910
99.5	2635200	3517440	60	5272900	3128420	11546840
100.5	3070740	3903210	120	5930640	3207110	12168990
101.5	3604470	4309620	180	6574770	3306590	12768920
102.5	4261110	4726260	270	7193360	3427080	13347370
103.5	5071320	5142270	390	7776920	3568870	13906140
104.5	6072960	5547540	570	8318880	3732310	14447860
105.5	7311990	5933940	840	8815770	3917870	14975850
106.5	8843790	6296370	1230	9267150	4126200	15493960
107.5	10733670	6633540	1770	9675350	4358180	16006340
108.5	13057230	6948330	2490	10045010	4614960	16517380
109.5	15899520	7247760	3450	10382700	4898040	17031560
110.5	19353210	7542570	4740	10696390	5209400	17553390
111.5	23514900	7846890	6360	10995030	5551490	18087340
112.5	28479660	8177640	8490	11288180	5927430	18637830
113.5	34333440	8554320	11130	11585780	6341010	19209220
114.5	41143650	8999010	14400	11897910	6796860	19805810
115.5	48948690	9536490	18480	12234750	7300500	20431860
116.5	57747060	10194990	23490	12606500	7858450	21091630
117.5	67488090	11006880	29610	13023470	8478340	21789430
118.5	78065430	12009960	37140	13496160	9168960	22529650
119.5	89315370	13248540	46380	14035330	9940360	23316790
120.5	101020710	14774730	57840	14652220	10803920	24155520
121.5	112921110	16649730	72150	15358640	11772370	25050710
122.5	124728930	18944670	90120	16167150	12859780	26007460
123.5	136149000	21740820	112980	17091210	14081570	27031090
124.5	146900340	25129170	142320	18145270	15454340	28127200
125.5	156736680	29208360	180480	19344890	16995730	29301650
126.5	165463650	34081410	230580	20706780	18724150	30560500
127.5	172950180	39850140	297090	22248790	20658340	31910080
128.5	179133780	46608060	386280	23989910	22816910	33356830
129.5	184019130	54431160	507120	25950030	25217700	34907330
130.5	187671270	63367860	672180	28149820	27876990	36568190
131.5	190204710	73428690	899370	30610340	30808710	38345950
132.5	191770470	84577200	1214160	33352660	34023500	40246980
133.5	192542490	96723600	1652430	36397290	37527800	42277350
134.5	192705180	109722300	2264640	39763590	41323020	44442720
135.5	192442590	123374430	3121140	43469010	45404830	46748140
136.5	191930220	137435580	4318680	47528340	49762690	49197940
137.5	191329170	151628130	5988480	51952840	54379620	51795570
138.5	190782690	165657150	8304840	56749460	59232430	54543420
139.5	190414410	179227890	11493570	61920060	64292200	57442700
140.5	190328430	192063150	15838590	67460720	69525260	60493300
141.5	190609890	203918580	21683070	73361330	74894410	63693720
142.5	191326560	214594440	29422590	79605220	80360440	67040960
143.5	192530400	223943160	39485250	86169180	85883830	70530530
144.5	194259210	231872520	52296030	93023710	91426400	74156470
145.5	196538220	238344720	68223750	100133580	96952900	77911390
146.5	199381260	243372000	87513360	107458590	102432420	81786610
147.5	202791780	247010250	110211000	114954630	107839410	85772330
148.5	206763540	249350850	136094610	122574910	113154410	89857860
149.5	211281150	250512330	164626890	130271280	118364320	94031860
150.5	216320190	250632060	194945490	137995510	123462310	98282650
151.5	221847630	249858780	225902760	145700630	128447400	102598510
152.5	227821710	248345940	256155510	153342020	133323720	106968030
153.5	234192300	246246570	284294730	160878370	138099570	111380380
154.5	240900960	243708840	308994960	168272370	142786390	115825680
155.5	247881540	240872940	329156580	175491120	147397560	120295220
156.5	255060480	237869010	344015940	182506320	151947350	124781710
157.5	262357830	234815490	353205840	189294110	156449780	129279440
158.5	269687970	231818580	356760150	195834810	160917740	133784460
159.5	276960960	228971730	355067850	202112400	165362080	138294580
160.5	284083680	226355910	348791160	208113880	169791000	142809420
161.5	290961540	224039730	338766150	213828630	174209550	147330310
162.5	297499920	222080070	325903320	219247660	178619220	151860230
163.5	303605820	220522410	311102070	224363030	183017880	156403580
164.5	309189540	219401550	295186500	229167200	187399700	160966030
165.5	314166270	218741760	278865060	233652650	191755330	165554250
166.5	318457710	218557350	262711800	237811530	196072210	170175600
167.5	321993390	218852670	247165110	241635520	200334970	174837900
168.5	324711990	219622200	232538280	245115860	204525990	179549020
169.5	326562510	220850430	219036960	248243510	208625960	184316630
170.5	327505110	222511800	206779440	251009440	212614630	189147840
171.5	327511830	224570250	195816840	253405070	216471440	194048860
172.5	326567160	226979220	186151380	255422830	220176270	199024660
173.5	324668280	229681440	177751800	257056650	223710070	204078710
174.5	321825000	232609140	170565870	258302620	227055510	209212600
175.5	318059700	235684530	164529840	259159510	230197470	214425810
176.5	313406760	238820580	159575460	259629310	233123460	219715420
177.5	307911900	241922580	155634900	259717660	235823920	225075870
178.5	301631250	244889910	152644140	259434110	238292400	230498740
179.5	294630180	247618710	150544950	258792330	240525560	235972630
180.5	286981950	250004760	149285970	257810120	242523060	241482960
181.5	278766150	251947080	148823430	256509230	244287390	247011930
182.5	270067170	253351560	149121030	254915160	245823510	252538490
183.5	260972400	254134710	150149880	253056690	247138460	258038390
184.5	251570460	254227140	151887810	250965380	248240910	263484240
185.5	241949610	253576710	154318950	248674960	249140700	268845730
186.5	232196010	252150870	157432800	246220680	249848260	274089890
187.5	222392310	249938160	161223390	243638630	250374210	279181380
188.5	212616300	246948540	165688260	240965050	250728820	284082940
189.5	202939830	243212910	170827170	238235710	250921660	288755860
190.5	193427970	238781370	176640750	235485270	250961200	293160550
191.5	184138350	233720730	183128880	232746800	250854520	297257170
192.5	175120860	228111210	190288860	230051290	250607120	301006240
193.5	166417410	222042840	198113400	227427320	250222770	304369430
194.5	158062200	215611560	206588160	224900770	249703430	307310210
195.5	150081840	208915410	215689440	222494610	249049320	309794620
196.5	142495830	202051080	225381480	220228810	248258950	311791950
197.5	135317130	195110820	235613670	218120270	247329330	313275400
198.5	128552790	188179980	246318030	216182820	246256160	314222670
199.5	122204700	181335240	257406780	214427320	245034140	314616490
200.5	116270160	174643260	268770360	212861690	243657260	314445000
201.5	110742810	168160290	280276320	211491080	242119190	313702110
202.5	105613110	161931870	291768750	210317980	240413630	312387590
203.5	100869180	155993220	303069420	209342400	238534720	310507210
204.5	96497190	150369870	313979790	208562010	236477430	308072580
205.5	92482050	145078560	324285000	207972300	234237900	305100980
206.5	88807920	140128110	333759270	207566770	231813850	301615010
207.5	85458330	135520620	342172770	207337060	229204820	297642150
208.5	82416900	131252250	349299900	207273160	226412450	293214230
209.5	79667310	127314510	354928530	207363510	223440690	288366840
210.5	77193660	123694920	358869450	207595230	220295900	283138630
211.5	74980590	120377910	360965790	207954250	216986900	277570640
212.5	73013520	117345570	361101330	208425480	213524990	271705580
213.5	71278560	114578250	359207280	208992990	209923780	265587130
214.5	69762690	112054980	355266960	209640200	206199130	259259250
215.5	68453760	109754070	349317480	210350030	202368800	252765560
216.5	67340430	107653470	341449140	211105110	198452280	246148740
217.5	66412350	105730980	331801440	211887960	194470410	239450020
218.5	65659860	103964640	320556870	212681180	190445040	232708700
219.5	65074170	102333000	307932600	213467650	186398680	225961830
220.5	64647240	100815270	294170550	214230690	182354120	219243880
221.5	64371720	99391650	279527100	214954230	178334060	212586510
222.5	64240920	98043390	264262440	215623020	174360780	206018460
223.5	64248660	96753060	248631000	216222730	170455880	199565450
224.5	64389360	95504730	232872990	216740120	166639920	193250160
225.5	64657830	94284060	217207470	217163130	162932260	187092290
226.5	65049360	93078540	201827400	217481000	159350870	181108630
227.5	65559420	91877400	186896640	217684290	155912170	175313180
228.5	66183840	90671910	172548570	217764980	152630980	169717300
229.5	66918600	89455320	158886330	217716450	149520420	164329930
230.5	67759710	88222800	145984260	217533520	146591940	159157720
231.5	68703300	86971530	133890540	217212360	143855320	154205280
232.5	69745440	85700580	122630070	216750480	141318740	149475360
233.5	70882020	84410700	112207950	216146660	138988810	144969080
234.5	72108810	83104410	102613080	215400870	136870650	140686110
235.5	73421280	81785580	93821430	214514130	134968030	136624860
236.5	74814510	80459430	85799280	213488470	133283370	132782690
237.5	76283220	79132230	78506010	212326760	131817870	129156050
238.5	77821590	77811090	71896620	211032600	130571590	125740660
239.5	79423230	76503720	65923650	209610230	129543460	122531640
240.5	81081150	75218400	60538830	208064400	128731370	119523630
241.5	82787640	73963500	55694520	206400210	128132160	116710930
242.5	84534240	72747510	51344490	204623100	127741630	114087590
243.5	86311710	71578860	47444790	202738670	127554540	111647480
244.5	88109940	70465650	43954050	200752610	127564550	109384380
245.5	89918070	69415740	40833870	198670670	127764200	107292050
246.5	91724310	68436480	38048940	196498510	128144820	105364270
247.5	93516090	67534740	35567010	194241740	128696450	103594890
248.5	95280030	66716880	33358920	191905790	129407760	101977840
249.5	97002030	65988630	31398420	189495950	130265950	100507200
250.5	98667360	65355150	29662050	187017270	131256710	99177190
251.5	100260720	64821030	28128960	184474620	132364060	97982160
252.5	101766450	64390260	26780700	181872640	133570370	96916670
253.5	103168620	64066260	25601130	179215750	134856300	95975400
254.5	104451300	63851820	24576090	176508160	136200770	95153220
255.5	105598620	63749250	23693370	173753890	137581070	94445140
256.5	106595160	63760200	22942560	170956770	138972890	93846330
257.5	107426100	63885690	22314780	168120490	140350520	93352080
258.5	108077490	64126170	21802680	165248570	141687010	92957820
259.5	108536460	64481400	21400230	162344440	142954500	92659080
260.5	108791550	64950360	21102750	159411440	144124510	92451470
261.5	108832950	65531280	20906700	156452840	145168380	92330680
262.5	108652650	66221460	20809710	153471860	146057720	92292450
263.5	108244650	67017180	20810460	150471710	146764900	92332550
264.5	107605260	67913610	20908680	147455570	147263600	92446770
265.5	106733010	68904750	21105030	144426670	147529400	92630890
266.5	105629040	69983160	21401220	141388230	147540270	92880660
267.5	104296770	71139960	21799830	138343520	147277170	93191770
268.5	102742290	72364710	22304310	135295850	146724540	93559880
269.5	100973940	73645200	22919040	132248570	145870680	93980530
270.5	99002460	74967570	23649120	129205080	144708180	94449200
271.5	96840660	76316130	24500550	126168820	143234080	94961220
272.5	94503330	77673390	25479900	123143260	141450070	95511820
273.5	92006940	79020210	26594460	120131900	139362480	96096090
274.5	89369310	80335860	27851880	117138250	136982160	96708950
275.5	86609400	81598260	29260230	114165850	134324240	97345200
276.5	83746950	82784220	30827640	111218180	131407770	97999470
277.5	80802090	83869800	32562060	108298730	128255280	98666240
278.5	77795130	84830790	34471080	105410920	124892250	99339830
279.5	74746200	85643130	36561330	102558100	121346470	100014440
280.5	71674830	86283570	38838240	99743570	117647400	100684100
281.5	68599950	86730120	41305350	96970480	113825560	101342760
282.5	65539350	86962740	43963920	94241890	109911830	101984240
283.5	62509680	86963940	46812150	91560710	105936840	102602310
284.5	59526210	86719410	49844610	88929690	101930430	103190660
285.5	56602770	86218380	53051610	86351420	97921090	103742990
286.5	53751510	85454160	56418480	83828320	93935600	104253000
287.5	50983080	84424440	59925000	81362580	89998620	104714450
288.5	48306450	83131470	63545010	78956220	86132470	105121200
289.5	45728940	81582030	67246110	76611040	82356940	105467230
290.5	43256400	79787460	70989510	74328620	78689210	105746730
291.5	40893180	77763240	74730210	72110340	75143810	105954120
292.5	38642220	75528750	78417600	69957320	71732690	106084100
293.5	36505290	73106550	81996180	67870520	68465330	106131710
294.5	34482900	70521960	85406790	65850640	65348850	106092370
295.5	32574600	67802220	88588050	63898200	62388220	105961930
296.5	30779100	64975830	91478280	62013490	59586470	105736720
297.5	29094300	62071830	94017450	60196640	56944880	105413590
298.5	27517500	59118990	96149310	58447560	54463250	104989950
299.5	26045490	56145240	97823730	56766010	52140060	104463810
300.5	24674640	53177070	98998620	55151580	49972730	103833790
301.5	23401050	50238990	99641940	53603690	47957830	103099160
302.5	22220610	47353230	99733080	52121660	46091210	102259860
303.5	21129090	44539350	99263910	50704630	44368260	101316480
304.5	20122230	41814120	98239350	49351680	42783970	100270280
305.5	19195770	39191550	96677100	48061750	41333110	99123220
306.5	18345510	36682710	94607220	46833720	40010350	97877860
307.5	17567370	34296030	92070570	45666360	38810330	96537410
308.5	16857420	32037360	89117490	44558400	37727760	95105680
309.5	16211910	29910210	85805520	43508510	36757470	93587030
310.5	15627240	27915990	82197240	42515320	35894440	91986350
311.5	15100140	26054340	78357930	41577410	35133900	90308970
312.5	14627400	24323280	74353350	40693350	34471260	88560660
313.5	14206170	22719660	70247580	39861690	33902190	86747530
314.5	13833780	21239220	66101160	39080970	33422630	84876000
315.5	13507770	19877010	61969710	38349710	33028720	82952690
316.5	13225950	18627540	57902730	37666460	32716870	80984410
317.5	12986340	17484870	53942880	37029750	32483660	78978060
318.5	12787200	16442940	50125650	36438130	32325890	76940590
319.5	12626910	15495660	46479330	35890180	32240540	74878900
320.5	12504210	14636940	43025220	35384460	32224670	72799830
321.5	12417870	13860930	39778230	34919560	32275500	70710070
322.5	12366990	13161930	36747330	34494110	32390260	68616120
323.5	12350730	12534540	33936480	34106710	32566240	66524230
324.5	12368520	11973780	31345290	33756010	32800690	64440400
325.5	12419820	11474850	28969920	33440660	33090800	62370280
326.5	12504330	11033460	26803740	33159330	33433670	60319210
327.5	12621840	10645560	24838080	32910680	33826220	58292130
328.5	12772290	10307550	23062860	32693400	34265210	56293610
329.5	12955680	10016160	21467130	32506160	34747130	54327810
330.5	13172130	9768390	20039610	32347650	35268240	52398490
331.5	13421760	9561660	18768900	32216530	35824440	50509000
332.5	13704870	9393600	17643900	32111460	36411330	48662260
333.5	14021700	9262200	16654080	32031110	37024120	46860810
334.5	14372520	9165660	15789510	31974090	37657650	45106800
335.5	14757630	9102450	15041160	31939010	38306360	43401990
336.5	15177240	9071250	14400810	31924460	38964310	41747780
337.5	15631530	9070890	13861260	31928990	39625180	40145230
338.5	16120620	9100470	13416240	31951100	40282280	38595070
339.5	16644450	9159120	13060530	31989280	40928610	37097740
340.5	17202930	9246180	12789870	32041960	41556900	35653390
341.5	17795640	9361050	12601050	32107530	42159680	34261930
342.5	18422040	9503250	12491790	32184350	42729330	32923030
343.5	19081350	9672300	12460860	32270710	43258200	31636160
344.5	19772460	9867750	12508020	32364880	43738670	30400590
345.5	20493990	10089210	12634050	32465060	44163320	29215440
346.5	21244140	10336170	12840750	32569440	44524950	28079690
347.5	22020810	10608090	13130970	32676150	44816790	26992190
348.5	22821450	10904400	13508610	32783290	45032550	25951700
349.5	23643060	11224320	13978710	32888920	45166590	24956890
350.5	24482220	11567010	14547420	32991100	45213970	24006360
351.5	25335000	11931390	15222060	33087870	45170620	23098680
352.5	26197080	12316230	16011090	33177260	45033350	22232350
353.5	27063570	12720090	16924260	33257300	44800010	21405870
354.5	27929160	13141260	17972460	33326050	44469470	20617710
355.5	28788120	13577760	19167690	33381590	44041690	19866360
356.5	29634270	14027430	20523090	33422060	43517730	19150290
357.5	30461160	14487720	22052820	33445620	42899740	18468000
358.5	31261920	14955900	23771730	33450550	42190900	17818000
359.5	32029470	15428970	25695270	33435180	41395410	17198830
360.5	32756640	15903660	27839040	33397950	40518380	16609070
361.5	33436110	16376550	30218370	33337410	39565760	16047320
362.5	34060560	16843920	32847780	33252260	38544200	15512230
363.5	34622910	17302050	35740260	33141320	37460960	15002470
364.5	35116170	17747040	38906370	33003580	36323770	14516780
365.5	35533800	18174930	42353460	32838180	35140680	14053920
366.5	35869710	18581850	46084320	32644450	33919950	13612710
367.5	36118380	18963990	50096280	32421920	32669890	13192020
368.5	36274920	19317690	54379770	32170290	31398760	12790730
369.5	36335340	19639470	58917270	31889460	30114620	12407810
370.5	36296400	19926150	63681960	31579530	28825240	12042250
371.5	36155940	20174940	68636820	31240810	27538000	11693080
372.5	35912730	20383350	73733850	30873800	26259830	11359390
373.5	35566650	20549400	78913680	30479200	24997090	11040300
374.5	35118630	20671530	84105510	30057890	23755590	10734970
375.5	34570770	20748780	89227890	29610920	22540500	10442600
376.5	33926160	20780580	94189890	29139530	21356370	10162450
377.5	33189000	20766990	98892930	28645100	20207080	9893780
378.5	32364480	20708520	103233630	28129140	19095910	9635910
379.5	31458720	20606220	107106810	27593320	18025480	9388190
380.5	30478560	20461590	110409480	27039370	16997850	9150000
381.5	29431650	20276550	113044800	26469140	16014510	8920760
382.5	28326240	20053440	114926610	25884550	15076440	8699900
383.5	27171000	19794930	115983540	25287560	14184140	8486910
384.5	25974900	19503930	116162790	24680170	13337670	8281280
385.5	24747180	19183620	115433520	24064390	12536750	8082540
386.5	23496990	18837330	113788860	23442220	11780740	7890240
387.5	22233510	18468480	111247380	22815660	11068740	7703950
388.5	20965650	18080520	107852760	22186640	10399600	7523290
389.5	19701900	17676900	103672590	21557060	9771970	7347860
390.5	18450420	17261040	98795640	20928760	9184390	7177320
391.5	17218740	16836270	93328320	20303470	8635230	7011330
392.5	16013730	16405710	87390090	19682850	8122820	6849560
393.5	14841630	15972360	81108390	19068460	7645420	6691720
394.5	13707930	15539070	74613330	18461750	7201270	6537520
395.5	12617280	15108390	68032620	17864060	6788600	6386710
396.5	11573580	14682690	61486710	17276610	6405660	6239040
397.5	10580010	14264160	55084890	16700510	6050740	6094260
398.5	9638880	13854660	48922080	16136730	5722160	5952170
399.5	8751810	13455870	43076790	15586150	5418300	5812560
400.5	7919730	13069320	37609890	15049510	5137600	5675230
401.5	7142910	12696180	32564580	14527430	4878590	5540030
402.5	6421020	12337530	27967140	14020440	4639840	5406770
403.5	5753250	11994240	23828370	13528960	4420030	5275310
404.5	5138220	11666970	20145480	13053280	4217890	5145520
405.5	4574280	11356290	16904430	12593630	4032240	5017260
406.5	4059390	11062590	14082360	12150140	3861980	4890430
407.5	3591240	10786140	11649930	11722830	3706070	4764910
408.5	3167340	10527120	9573540	11311690	3563570	4640630
409.5	2785080	10285590	7817400	10916600	3433580	4517480
410.5	2441670	10061580	6345090	10537390	3315280	4395420
411.5	2134410	9855000	5121000	10173860	3207940	4274370
412.5	1860480	9665760	4111230	9825710	3110840	4154280
413.5	1617210	9493680	3284400	9492630	3023370	4035130
414.5	1401930	9338610	2612070	9174260	2944950	3916870
415.5	1212120	9200340	2068920	8870220	2875040	3799490
416.5	1045290	9078660	1632720	8580090	2813180	3682990
417.5	899190	8973330	1284390	8303430	2758940	3567350
418.5	771660	8884170	1007580	8039780	2711920	3452590
419.5	660660	8810910	788640	7788670	2671790	3338730
420.5	564390	8753370	616140	7549610	2638230	3225790
421.5	481080	8711340	480750	7322110	2610980	3113810
422.5	409260	8684640	374820	7105670	2589780	3002830
423.5	347490	8673090	292140	6899790	2574420	2892900
424.5	294480	8676480	227730	6703970	2564730	2784080
425.5	249150	8694690	177660	6517710	2560530	2676430
426.5	210450	8727540	138750	6340500	2561710	2570030
427.5	177510	8774880	108570	6171840	2568130	2464950
428.5	149520	8836590	85140	6011260	2579710	2361270
429.5	125760	8912430	66930	5858250	2596360	2259080
430.5	105690	9002310	52830	5712340	2618020	2158460
431.5	88740	9105990	41820	5573040	2644640	2059510
432.5	74430	9223290	33270	5439900	2676180	1962330
433.5	62400	9353940	26580	5312430	2712610	1867010
434.5	52260	9497670	21360	5190190	2753900	1773630
435.5	43770	9654150	17280	5072720	2800030	1682310
436.5	36660	9822960	14040	4959570	2850980	1593130
437.5	30690	10003620	11490	4850320	2906740	1506180
438.5	25680	10195620	9480	4744520	2967260	1421560
439.5	21510	10398270	7890	4641750	3032540	1339330
440.5	18030	10610850	6600	4541610	3102520	1259590
441.5	15120	10832460	5580	4443680	3177170	1182400
442.5	12690	11062140	4740	4347570	3256410	1107830
443.5	10650	11298720	4080	4252890	3340160	1035940
444.5	8970	11540910	3540	4159270	3428320	966770
445.5	7530	11787330	3120	4066360	3520780	900380
446.5	6360	12036300	2760	3973800	3617360	836780
447.5	5370	12286140	2460	3881270	3717900	776000
448.5	4530	12534840	2220	3788470	3822180	718050
449.5	3840	12780330	2040	3695120	3929950	662940
450.5	3270	13020390	1890	3600940	4040920	610650
451.5	2790	13252560	1770	3505720	4154760	561160
452.5	2370	13474350	1680	3409250	4271120	514460
453.5	2040	13683060	1590	3311350	4389580	470480
454.5	1770	13875990	1560	3211910	4509690	429200
455.5	1500	14050320	1530	3110810	4630950	390550
456.5	1320	14203200	1500	3008010	4752830	354460
457.5	1140	14331810	1500	2903490	4874750	320870
458.5	990	14433420	1530	2797290	4996080	289680
459.5	870	14505330	1560	2689480	5116170	260820
460.5	750	14545020	1620	2580190	5234340	234180
461.5	660	14550240	1710	2469590	5349870	209680
462.5	600	14518860	1830	2357880	5462020	187210
463.5	540	14449200	1950	2245330	5570050	166670
464.5	480	14339850	2130	2132230	5673180	147950
465.5	420	14189850	2310	2018920	5770660	130940
466.5	390	13998630	2580	1905770	5861730	115550
467.5	360	13766190	2880	1793170	5945650	101650
468.5	330	13492980	3270	1681530	6021700	89150
469.5	300	13179930	3720	1571290	6089210	77950
470.5	270	12828570	4290	1462890	6147540	67940
471.5	240	12440940	4980	1356750	6196100	59030
472.5	240	12019530	5820	1253310	6234360	51130
473.5	210	11567310	6900	1152990	6261870	44140
474.5	210	11087730	8190	1056160	6278250	37980
475.5	210	10584510	9810	963180	6283200	32580
476.5	180	10061760	11850	874370	6276510	27850
477.5	180	9523770	14400	790010	6258040	23730
478.5	180	8975010	17580	710330	6227780	20150
479.5	180	8419980	21570	635480	6185780	17060
480.5	180	7863240	26610	565600	6132200	14390
481.5	180	7309140	32940	500740	6067290	12090
482.5	150	6761970	40950	440920	5991390	10130
483.5	150	6225660	51090	386100	5904910	8460
484.5	180	5703900	63930	336160	5808360	7040
485.5	180	5199990	80160	290990	5702300	5840
486.5	180	4716810	100650	250390	5587370	4820
487.5	180	4256760	126570	214150	5464240	3970
488.5	180	3821850	159270	182020	5333670	3260
489.5	180	3413520	200430	153740	5196400	2660
490.5	180	3032790	252180	129020	5053240	2170
491.5	210	2680260	317010	107570	4905000	1760
492.5	210	2356020	397950	89090	4752500	1430
493.5	240	2059830	498630	73280	4596540	1150
494.5	240	1791120	623340	59870	4437950	920
495.5	270	1548930	777030	48580	4277490	740
496.5	270	1332150	965400	39130	4115930	590
497.5	300	1139370	1194870	31300	3954000	470
498.5	330	969060	1472610	24860	3792380	370
499.5	360	819630	1806330	19600	3631720	290
500.5	390	689370	2204280	15330	3472620	230
501.5	450	576540	2674860	11910	3315620	180
502.5	480	479490	3226320	9180	3161220	140
503.5	540	396510	3866460	7020	3009880	110
504.5	600	326040	4601910	5330	2861970	90
505.5	660	266610	5437620	4020	2717840	70
506.5	750	216780	6376170	3000	2577780	50
507.5	870	175260	7417020	2230	2442030	40
508.5	960	140880	8555730	1640	2310780	30
509.5	1110	112620	9783510	1200	2184180	20
510.5	1260	89550	11086530	870	2062330	20
511.5	1440	70770	12445620	620	1945310	10
512.5	1650	55650	13836360	440	1833140	0
513.5	1890	43500	15229380	310	1725830	0
514.5	2190	33810	16590960	220	1623340	0
515.5	2520	26160	17884230	150	1525630	0
516.5	2940	20100	19070580	110	1432610	0
517.5	3390	15390	20111400	70	1344190	0
518.5	3930	11700	20970150	50	1260260	0
519.5	4590	8850	21614430	30	1180690	0
520.5	5340	6660	22017870	20	1105340	0
521.5	6210	4980	22161900	10	1034080	0
522.5	7260	3720	22037220	0	966750	0
523.5	8490	2760	21644400	0	903190	0
524.5	9900	2040	20994270	0	843250	0
525.5	11580	1500	20107350	0	786760	0
526.5	13560	1080	19012680	0	733570	0
527.5	15870	780	17746380	0	683520	0
528.5	18540	570	16349280	0	636460	0
529.5	21720	420	14864910	0	592230	0
530.5	25410	300	13336950	0	550680	0
531.5	29700	210	11807070	0	511680	0
532.5	34740	150	10312950	0	475090	0
533.5	40590	120	8886870	0	440760	0
534.5	47370	60	7554660	0	408580	0
535.5	55260	60	6335160	0	378430	0
536.5	64440	30	5240340	0	350190	0
537.5	75030	0	4275690	0	323740	0
538.5	87270	0	3441030	0	298990	0
539.5	101370	0	2731530	0	275840	0
540.5	117600	0	2138700	0	254190	0
541.5	136260	0	1651680	0	233960	0
542.5	157620	0	1258170	0	215070	0
543.5	182070	0	945360	0	197440	0
544.5	209940	0	700680	0	180990	0
545.5	241650	0	512280	0	165660	0
546.5	277680	0	369480	0	151380	0
547.5	318450	0	262920	0	138090	0
548.5	364500	0	184590	0	125750	0
549.5	416340	0	127860	0	114290	0
550.5	474600	0	87390	0	103660	0
551.5	539850	0	58950	0	93820	0
552.5	612720	0	39240	0	84720	0
553.5	693840	0	25800	0	76320	0
554.5	783930	0	16740	0	68580	0
555.5	883620	0	10710	0	61470	0
556.5	993600	0	6780	0	54940	0
557.5	1114560	0	4230	0	48960	0
558.5	1247160	0	2610	0	43500	0
559.5	1392030	0	1590	0	38530	0
560.5	1549770	0	960	0	34010	0
561.5	1720950	0	570	0	29920	0
562.5	1906080	0	330	0	26220	0
563.5	2105520	0	180	0	22900	0
564.5	2319660	0	120	0	19910	0
565.5	2548740	0	60	0	17250	0
566.5	2792850	0	30	0	14880	0
567.5	3052020	0	0	0	12780	0
568.5	3326100	0	0	0	10920	0
569.5	3614760	0	0	0	9290	0
570.5	3917610	0	0	0	7870	0
571.5	4233990	0	0	0	6630	0
572.5	4563120	0	0	0	5560	0
573.5	4904040	0	0	0	4630	0
574.5	5255610	0	0	0	3840	0
575.5	5616450	0	0	0	3160	0
576.5	5985120	0	0	0	2590	0
577.5	6359910	0	0	0	2110	0
578.5	6738990	0	0	0	1710	0
579.5	7120410	0	0	0	1380	0
580.5	7502070	0	0	0	1100	0
581.5	7881720	0	0	0	870	0
582.5	8257080	0	0	0	690	0
583.5	8625810	0	0	0	540	0
584.5	8985450	0	0	0	420	0
585.5	9333600	0	0	0	320	0
586.5	9667830	0	0	0	250	0
587.5	9985800	0	0	0	190	0
588.5	10285200	0	0	0	140	0
589.5	10563840	0	0	0	110	0
590.5	10819650	0	0	0	80	0
591.5	11050680	0	0	0	60	0
592.5	11255220	0	0	0	40	0
593.5	11431740	0	0	0	30	0
594.5	11578920	0	0	0	20	0
595.5	11695650	0	0	0	20	0
596.5	11781120	0	0	0	10	0
597.5	11834790	0	0	0	0	0
598.5	11856300	0	0	0	0	0
599.5	11845620	0	0	0	0	0
600.5	11802990	0	0	0	0	0
601.5	11728920	0	0	0	0	0
602.5	11624100	0	0	0	0	0
603.5	11489520	0	0	0	0	0
604.5	11326410	0	0	0	0	0
605.5	11136150	0	0	0	0	0
606.5	10920330	0	0	0	0	0
607.5	10680750	0	0	0	0	0
608.5	10419270	0	0	0	0	0
609.5	10137930	0	0	0	0	0
610.5	9838800	0	0	0	0	0
611.5	9524100	0	0	0	0	0
612.5	9195990	0	0	0	0	0
613.5	8856750	0	0	0	0	0
614.5	8508540	0	0	0	0	0
615.5	8153580	0	0	0	0	0
616.5	7793970	0	0	0	0	0
617.5	7431780	0	0	0	0	0
618.5	7068990	0	0	0	0	0
619.5	6707460	0	0	0	0	0
620.5	6348930	0	0	0	0	0
621.5	5995020	0	0	0	0	0
622.5	5647230	0	0	0	0	0
623.5	5306880	0	0	0	0	0
624.5	4975170	0	0	0	0	0
625.5	4653180	0	0	0	0	0
626.5	4341780	0	0	0	0	0
627.5	4041750	0	0	0	0	0
628.5	3753690	0	0	0	0	0
629.5	3478110	0	0	0	0	0
630.5	3215340	0	0	0	0	0
631.5	2965620	0	0	0	0	0
632.5	2729100	0	0	0	0	0
633.5	2505720	0	0	0	0	0
634.5	2295480	0	0	0	0	0
635.5	2098170	0	0	0	0	0
636.5	1913550	0	0	0	0	0
637.5	1741290	0	0	0	0	0
638.5	1581090	0	0	0	0	0
639.5	1432440	0	0	0	0	0
640.5	1294980	0	0	0	0	0
641.5	1168140	0	0	0	0	0
642.5	1051470	0	0	0	0	0
643.5	944430	0	0	0	0	0
644.5	846450	0	0	0	0	0
645.5	757050	0	0	0	0	0
646.5	675630	0	0	0	0	0
647.5	601740	0	0	0	0	0
648.5	534780	0	0	0	0	0
649.5	474300	0	0	0	0	0
650.5	419790	0	0	0	0	0
651.5	370770	0	0	0	0	0
652.5	326790	0	0	0	0	0
653.5	287460	0	0	0	0	0
654.5	252330	0	0	0	0	0
655.5	221070	0	0	0	0	0
656.5	193290	0	0	0	0	0
657.5	168630	0	0	0	0	0
658.5	146850	0	0	0	0	0
659.5	127620	0	0	0	0	0
660.5	110700	0	0	0	0	0
661.5	95820	0	0	0	0	0
662.5	82800	0	0	0	0	0
663.5	71400	0	0	0	0	0
664.5	61440	0	0	0	0	0
665.5	52770	0	0	0	0	0
666.5	45240	0	0	0	0	0
667.5	38700	0	0	0	0	0
668.5	33060	0	0	0	0	0
669.5	28170	0	0	0	0	0
670.5	23970	0	0	0	0	0
671.5	20370	0	0	0	0	0
672.5	17250	0	0	0	0	0
673.5	14610	0	0	0	0	0
674.5	12330	0	0	0	0	0
675.5	10380	0	0	0	0	0
676.5	8730	0	0	0	0	0
677.5	7350	0	0	0	0	0
678.5	6150	0	0	0	0	0
679.5	5160	0	0	0	0	0
680.5	4290	0	0	0	0	0
681.5	3570	0	0	0	0	0
682.5	2970	0	0	0	0	0
683.5	2490	0	0	0	0	0
684.5	2040	0	0	0	0	0
685.5	1710	0	0	0	0	0
686.5	1410	0	0	0	0	0
687.5	1170	0	0	0	0	0
688.5	960	0	0	0	0	0
689.5	780	0	0	0	0	0
690.5	630	0	0	0	0	0
691.5	540	0	0	0	0	0
692.5	420	0	0	0	0	0
693.5	360	0	0	0	0	0
694.5	300	0	0	0	0	0
695.5	240	0	0	0	0	0
696.5	180	0	0	0	0	0
697.5	150	0	0	0	0	0
698.5	120	0	0	0	0	0
699.5	90	0	0	0	0	0
700.5	90	0	0	0	0	0
701.5	60	0	0	0	0	0
702.5	60	0	0	0	0	0
703.5	30	0	0	0	0	0
704.5	30	0	0	0	0	0
705.5	0	0	0	0	0	0
706.5	0	0	0	0	0	0
707.5	0	0	0	0	0	0
708.5	0	0	0	0	0	0
709.5	0	0	0	0	0	0
710.5	0	0	0	0	0	0
711.5	0	0	0	0	0	0
712.5	0	0	0	0	0	0
713.5	0	0	0	0	0	0
714.5	0	0	0	0	0	0
715.5	0	0	0	0	0	0
716.5	0	0	0	0	0	0
717.5	0	0	0	0	0	0
718.5	0	0	0	0	0	0
719.5	0	0	0	0	0	0
720.5	0	0	0	0	0	0
721.5	0	0	0	0	0	0
722.5	0	0	0	0	0	0
723.5	0	0	0	0	0	0
724.5	0	0	0	0	0	0
725.5	0	0	0	0	0	0
726.5	0	0	0	0	0	0
727.5	0	0	0	0	0	0
728.5	0	0	0	0	0	0
729.5	0	0	0	0	0	0
730.5	0	0	0	0	0	0
731.5	0	0	0	0	0	0
732.5	0	0	0	0	0	0
733.5	0	0	0	0	0	0
734.5	0	0	0	0	0	0
735.5	0	0	0	0	0	0
736.5	0	0	0	0	0	0
737.5	0	0	0	0	0	0
738.5	0	0	0	0	0	0
739.5	0	0	0	0	0	0
740.5	0	0	0	0	0	0
741.5	0	0	0	0	0	0
742.5	0	0	0	0	0	0
743.5	0	0	0	0	0	0
744.5	0	0	0	0	0	0
745.5	0	0	0	0	0	0
746.5	0	0	0	0	0	0
747.5	0	0	0	0	0	0
748.5	0	0	0	0	0	0
749.5	0	0	0	0	0	0
750.5	0	0	0	0	0	0
751.5	0	0	0	0	0	0
752.5	0	0	0	0	0	0
753.5	0	0	0	0	0	0
754.5	0	0	0	0	0	0
755.5	0	0	0	0	0	0
756.5	0	0	0	0	0	0
757.5	0	0	0	0	0	0
758.5	0	0	0	0	0	0
759.5	0	0	0	0	0	0
760.5	0	0	0	0	0	0
761.5	0	0	0	0	0	0
762.5	0	0	0	0	0	0
763.5	0	0	0	0	0	0
764.5	0	0	0	0	0	0
765.5	0	0	0	0	0	0
766.5	0	0	0	0	0	0
767.5	0	0	0	0	0	0
768.5	0	0	0	0	0	0
769.5	0	0	0	0	0	0
770.5	0	0	0	0	0	0
771.5	0	0	0	0	0	0
772.5	0	0	0	0	0	0
773.5	0	0	0	0	0	0
774.5	0	0	0	0	0	0
775.5	0	0	0	0	0	0
776.5	0	0	0	0	0	0
777.5	0	0	0	0	0	0
778.5	0	0	0	0	0	0
779.5	0	0	0	0	0	0
780.5	0	0	0	0	0	0
781.5	0	0	0	0	0	0
782.5	0	0	0	0	0	0
783.5	0	0	0	0	0	0
784.5	0	0	0	0	0	0
785.5	0	0	0	0	0	0
786.5	0	0	0	0	0	0
787.5	0	0	0	0	0	0
788.5	0	0	0	0	0	0
789.5	0	0	0	0	0	0
790.5	0	0	0	0	0	0
791.5	0	0	0	0	0	0
792.5	0	0	0	0	0	0
793.5	0	0	0	0	0	0
794.5	0	0	0	0	0	0
795.5	0	0	0	0	0	0
796.5	0	0	0	0	0	0
797.5	0	0	0	0	0	0
798.5	0	0	0	0	0	0
799.5	0	0	0	0	0	0
800.5	0	0	0	0	0	0
801.5	0	0	0	0	0	0
802.5	0	0	0	0	0	0
803.5	0	0	0	0	0	0
804.5	0	0	0	0	0	0
805.5	0	0	0	0	0	0
806.5	0	0	0	0	0	0
807.5	0	0	0	0	0	0
808.5	0	0	0	0	0	0
809.5	0	0	0	0	0	0
810.5	0	0	0	0	0	0
811.5	0	0	0	0	0	0
812.5	0	0	0	0	0	0
813.5	0	0	0	0	0	0
814.5	0	0	0	0	0	0
815.5	0	0	0	0	0	0
816.5	0	0	0	0	0	0
817.5	0	0	0	0	0	0
818.5	0	0	0	0	0	0
819.5	0	0	0	0	0	0
820.5	0	0	0	0	0	0
821.5	0	0	0	0	0	0
822.5	0	0	0	0	0	0
823.5	0	0	0	0	0	0
824.5	0	0	0	0	0	0
825.5	0	0	0	0	0	0
826.5	0	0	0	0	0	0
827.5	0	0	0	0	0	0
828.5	0	0	0	0	0	0
829.5	0	0	0	0	0	0
830.5	0	0	0	0	0	0
831.5	0	0	0	0	0	0
832.5	0	0	0	0	0	0
833.5	0	0	0	0	0	0
834.5	0	0	0	0	0	0
835.5	0	0	0	0	0	0
836.5	0	0	0	0	0	0
837.5	0	0	0	0	0	0
838.5	0	0	0	0	0	0
839.5	0	0	0	0	0	0
840.5	0	0	0	0	0	0
841.5	0	0	0	0	0	0
842.5	0	0	0	0	0	0
843.5	0	0	0	0	0	0
844.5	0	0	0	0	0	0
845.5	0	0	0	0	0	0
846.5	0	0	0	0	0	0
847.5	0	0	0	0	0	0
848.5	0	0	0	0	0	0
849.5	0	0	0	0	0	0
850.5	0	0	0	0	0	0
851.5	0	0	0	0	0	0
852.5	0	0	0	0	0	0
853.5	0	0	0	0	0	0
854.5	0	0	0	0	0	0
855.5	0	0	0	0	0	0
856.5	0	0	0	0	0	0
857.5	0	0	0	0	0	0
858.5	0	0	0	0	0	0
859.5	0	0	0	0	0	0
860.5	0	0	0	0	0	0
861.5	0	0	0	0	0	0
862.5	0	0	0	0	0	0
863.5	0	0	0	0	0	0
864.5	0	0	0	0	0	0
865.5	0	0	0	0	0	0
866.5	0	0	0	0	0	0
867.5	0	0	0	0	0	0
868.5	0	0	0	0	0	0
869.5	0	0	0	0	0	0
870.5	0	0	0	0	0	0
871.5	0	0	0	0	0	0
872.5	0	0	0	0	0	0
873.5	0	0	0	0	0	0
874.5	0	0	0	0	0	0
875.5	0	0	0	0	0	0
876.5	0	0	0	0	0	0
877.5	0	0	0	0	0	0
878.5	0	0	0	0	0	0
879.5	0	0	0	0	0	0
880.5	0	0	0	0	0	0
881.5	0	0	0	0	0	0
882.5	0	0	0	0	0	0
883.5	0	0	0	0	0	0
884.5	0	0	0	0	0	0
885.5	0	0	0	0	0	0
886.5	0	0	0	0	0	0
887.5	0	0	0	0	0	0
888.5	0	0	0	0	0	0
889.5	0	0	0	0	0	0
890.5	0	0	0	0	0	0
891.5	0	0	0	0	0	0
892.5	0	0	0	0	0	0
893.5	0	0	0	0	0	0
894.5	0	0	0	0	0	0
895.5	0	0	0	0	0	0
896.5	0	0	0	0	0	0
897.5	0	0	0	0	0	0
898.5	0	0	0	0	0	0
899.5	0	0	0	0	0	0
900.5	0	0	0	0	0	0
901.5	0	0	0	0	0	0
902.5	0	0	0	0	0	0
903.5	0	0	0	0	0	0
904.5	0	0	0	0	0	0
905.5	0	0	0	0	0	0
906.5	0	0	0	0	0	0
907.5	0	0	0	0	0	0
908.5	0	0	0	0	0	0
909.5	0	0	0	0	0	0
910.5	0	0	0	0	0	0
911.5	0	0	0	0	0	0
912.5	0	0	0	0	0	0
913.5	0	0	0	0	0	0
914.5	0	0	0	0	0	0
915.5	0	0	0	0	0	0
916.5	0	0	0	0	0	0
917.5	0	0	0	0	0	0
918.5	0	0	0	0	0	0
919.5	0	0	0	0	0	0
920.5	0	0	0	0	0	0
921.5	0	0	0	0	0	0
922.5	0	0	0	0	0	0
923.5	0	0	0	0	0	0
924.5	0	0	0	0	0	0
925.5	0	0	0	0	0	0
926.5	0	0	0	0	0	0
927.5	0	0	0	0	0	0
928.5	0	0	0	0	0	0
929.5	0	0	0	0	0	0
930.5	0	0	0	0	0	0
931.5	0	0	0	0	0	0
932.5	0	0	0	0	0	0
933.5	0	0	0	0	0	0
934.5	0	0	0	0	0	0
935.5	0	0	0	0	0	0
936.5	0	0	0	0	0	0
937.5	0	0	0	0	0	0
938.5	0	0	0	0	0	0
939.5	0	0	0	0	0	0
940.5	0	0	0	0	0	0
941.5	0	0	0	0	0	0
942.5	0	0	0	0	0	0
943.5	0	0	0	0	0	0
944.5	0	0	0	0	0	0
945.5	0	0	0	0	0	0
946.5	0	0	0	0	0	0
947.5	0	0	0	0	0	0
948.5	0	0	0	0	0	0
949.5	0	0	0	0	0	0
950.5	0	0	0	0	0	0
951.5	0	0	0	0	0	0
952.5	0	0	0	0	0	0
953.5	0	0	0	0	0	0
954.5	0	0	0	0	0	0
955.5	0	0	0	0	0	0
956.5	0	0	0	0	0	0
957.5	0	0	0	0	0	0
958.5	0	0	0	0	0	0
959.5	0	0	0	0	0	0
960.5	0	0	0	0	0	0
961.5	0	0	0	0	0	0
962.5	0	0	0	0	0	0
963.5	0	0	0	0	0	0
964.5	0	0	0	0	0	0
965.5	0	0	0	0	0	0
966.5	0	0	0	0	0	0
967.5	0	0	0	0	0	0
968.5	0	0	0	0	0	0
969.5	0	0	0	0	0	0
970.5	0	0	0	0	0	0
971.5	0	0	0	0	0	0
972.5	0	0	0	0	0	0
973.5	0	0	0	0	0	0
974.5	0	0	0	0	0	0
975.5	0	0	0	0	0	0
976.5	0	0	0	0	0	0
977.5	0	0	0	0	0	0
978.5	0	0	0	0	0	0
979.5	0	0	0	0	0	0
980.5	0	0	0	0	0	0
981.5	0	0	0	0	0	0
982.5	0	0	0	0	0	0
983.5	0	0	0	0	0	0
984.5	0	0	0	0	0	0
985.5	0	0	0	0	0	0
986.5	0	0	0	0	0	0
987.5	0	0	0	0	0	0
988.5	0	0	0	0	0	0
989.5	0	0	0	0	0	0
990.5	0	0	0	0	0	0
991.5	0	0	0	0	0	0
992.5	0	0	0	0	0	0
993.5	0	0	0	0	0	0
994.5	0	0	0	0	0	0
995.5	0	0	0	0	0	0
996.5	0	0	0	0	0	0
997.5	0	0	0	0	0	0
998.5	0	0	0	0	0	0
999.5	0	0	0	0	0	0

## Sheet: Fig 5c_yield
Yield [particle/mL]
15 min	80 min
28692000000	32786836480
26230000000	29975000000
30020000000	31388000000

## Sheet: Fig 5c_purity
Purity [particle/μg protein]
15 min	80 min
571393908	675738592
522363802	617786480
597840692	646908491

## Sheet: Fig 5d
Particle size [nm]
-80	-195
220	143.268
244.79	180.295
254.74	144.474
243.12	205.488
249.02	192.283

## Sheet: Fig 5e_size distribution
	Particle concentration [particle/mL]
	-80					-195
Size [nm]	Technical replicate 1	Technical replicate 2	Technical replicate 3	Technical replicate 4	Technical replicate 5	Technical replicate 1	Technical replicate 2	Technical replicate 3	Technical replicate 4	Technical replicate 5
0.5	0	0	0	0	0	0	0	0	0	0
1.5	0	0	0	0	0	0	0	0	0	0
2.5	0	0	0	0	0	0	0	0	0	0
3.5	0	0	0	0	0	0	0	0	0	0
4.5	0	0	0	0	0	0	0	0	0	0
5.5	0	0	0	0	0	0	0	0	0	0
6.5	0	0	0	0	0	0	0	0	0	0
7.5	0	0	0	0	0	0	0	0	0	0
8.5	0	0	0	0	0	0	0	0	0	0
9.5	0	0	0	0	0	0	0	0	0	0
10.5	0	0	0	0	0	0	0	0	0	0
11.5	0	0	0	0	0	0	0	0	0	0
12.5	0	0	0	0	0	0	0	0	0	0
13.5	0	0	0	0	0	50	0	0	0	0
14.5	0	0	0	0	0	820	0	10	0	0
15.5	0	0	0	0	0	8490	0	60	0	0
16.5	0	0	0	0	0	56800	0	290	0	0
17.5	0	0	0	0	0	258630	0	1140	0	0
18.5	0	0	0	0	0	841230	20	3790	0	0
19.5	0	0	0	0	0	2047310	60	11070	0	0
20.5	0	0	0	0	0	3897520	210	28910	0	0
21.5	0	0	0	0	0	6053450	630	68520	0	0
22.5	0	0	0	0	0	7976520	1680	149150	0	0
23.5	0	0	0	0	0	9239960	4050	300780	0	0
24.5	0	0	0	0	0	9711430	8970	565850	0	0
25.5	0	0	0	0	0	9516760	18370	998210	0	0
26.5	0	0	0	0	0	8896170	35110	1657770	0	0
27.5	0	0	0	0	0	8080950	63050	2600080	0	0
28.5	0	0	0	0	0	7236970	107080	3861820	0	0
29.5	0	0	0	0	0	6459860	172990	5445590	0	0
30.5	0	0	0	0	0	5792700	267200	7308980	0	0
31.5	0	0	0	0	0	5246680	396460	9362600	0	0
32.5	0	0	0	0	0	4816830	567410	11479240	0	0
33.5	0	0	0	0	0	4491890	786180	13512760	0	0
34.5	0	0	0	0	0	4259510	1057920	15321480	0	0
35.5	0	0	0	0	0	4108760	1386430	16789890	0	0
36.5	0	0	0	0	0	4030900	1773750	17843350	0	0
37.5	0	0	0	0	0	4019500	2219870	18453330	0	0
38.5	0	0	0	0	0	4069980	2722410	18633780	0	0
39.5	0	0	0	0	0	4179130	3276470	18431390	0	0
40.5	4	0	0	0	0	4344390	3874580	17913260	0	0
41.5	10	0	0	0	0	4563050	4506750	17154960	0	0
42.5	20	0	0	0	0	4831520	5160780	16230950	0	0
43.5	38	0	0	0	4	5144380	5822680	15208110	0	30
44.5	74	0	0	0	6	5493690	6477290	14142280	0	90
45.5	136	0	0	0	12	5868390	7109070	13077150	0	300
46.5	248	0	0	0	22	6254150	7702940	12044790	0	900
47.5	438	0	2	0	40	6633640	8245110	11067180	0	2530
48.5	756	2	6	0	66	6987530	8723850	10157970	10	6540
49.5	1274	6	12	0	112	7295940	9130100	9324410	60	15770
50.5	2102	10	22	0	182	7540340	9457880	8569010	260	35560
51.5	3398	18	42	0	288	7705550	9704440	7890970	1000	75260
52.5	5386	34	78	0	450	7781430	9870170	7287320	3470	149960
53.5	8388	58	138	0	686	7763910	9958340	6753740	10880	282240
54.5	12832	100	238	0	1026	7655300	9974590	6285220	30880	503180
55.5	19304	166	402	0	1506	7463680	9926430	5876490	79580	852070
56.5	28554	270	660	0	2168	7201640	9822590	5522310	186730	1373880
57.5	41542	428	1062	0	3068	6884650	9672460	5217690	400150	2114270
58.5	59428	670	1672	0	4268	6529330	9485590	4957970	786050	3112080
59.5	83576	1028	2576	0	5842	6151900	9271200	4738900	1421210	4390430
60.5	115506	1546	3890	0	7874	5767050	9037930	4556660	2375770	5948080
61.5	156824	2290	5758	4	10458	5387160	8793530	4407830	3689600	7753050
62.5	209088	3334	8364	8	13692	5022040	8544810	4289410	5350310	9740670
63.5	273662	4780	11932	16	17690	4678930	8297550	4198770	7282320	11817110
64.5	351534	6750	16724	32	22562	4362750	8056540	4133580	9353060	13868380
65.5	443142	9396	23048	60	28432	4076480	7825620	4091820	11395530	15773460
66.5	548228	12900	31256	112	35420	3821600	7607800	4071700	13239980	17419000
67.5	665760	17484	41732	202	43646	3598490	7405380	4071650	14744430	18712890
68.5	793936	23404	54892	354	53232	3406830	7220040	4090250	15815810	19594070
69.5	930284	30958	71176	604	64300	3245880	7052950	4126210	16417620	20037260
70.5	1071846	40492	91036	1008	76962	3114750	6904900	4178320	16565310	20052170
71.5	1215428	52398	114916	1636	91332	3012580	6776390	4245450	16313440	19678210
72.5	1357868	67112	143248	2594	107514	2938700	6667720	4326500	15739790	18976180
73.5	1496288	85124	176432	4018	125614	2892740	6579010	4420370	14930350	18018950
74.5	1628310	106962	214822	6078	145730	2874680	6510320	4525960	13967900	16882620
75.5	1752186	133206	258710	8996	167960	2884990	6461670	4642160	12924580	15639310
76.5	1866854	164468	308326	13036	192394	2924590	6433090	4767850	11858520	14352260
77.5	1971930	201386	363810	18506	219128	2994980	6424600	4901870	10813120	13073070
78.5	2067634	244624	425224	25762	248254	3098210	6436300	5043080	9818430	11840890
79.5	2154676	294842	492538	35194	279866	3236940	6468350	5190310	8893200	10683070
80.5	2234136	352686	565634	47220	314066	3414420	6520940	5342440	8047420	9616640
81.5	2307330	418768	644310	62274	350952	3634510	6594380	5498400	7284620	8650260
82.5	2375700	493642	728288	80790	390638	3901600	6689010	5657170	6603880	7786150
83.5	2440712	577780	817214	103184	433236	4220490	6805250	5817850	6001410	7022010
84.5	2503784	671538	910684	129832	478878	4596280	6943560	5979670	5471740	6352510
85.5	2566230	775144	1008242	161068	527698	5034060	7104440	6142000	5008640	5770590
86.5	2629230	888672	1109406	197152	579848	5538600	7288410	6304400	4605650	5268370
87.5	2693810	1012016	1213674	238270	635494	6113910	7495970	6466610	4256470	4837780
88.5	2760824	1144892	1320540	284518	694822	6762700	7727590	6628580	3955250	4471080
89.5	2830972	1286822	1429514	335902	758030	7485760	7983680	6790470	3696620	4161060
90.5	2904790	1437144	1540128	392338	825344	8281320	8264520	6952670	3475830	3901210
91.5	2982666	1595026	1651954	453648	897008	9144500	8570280	7115740	3288680	3685810
92.5	3064850	1759482	1764608	519584	973290	10066730	8900910	7280470	3131570	3509890
93.5	3151466	1929408	1877770	589818	1054482	11035520	9256150	7447790	3001400	3369230
94.5	3242518	2103612	1991186	663970	1140896	12034480	9635440	7618810	2895570	3260270
95.5	3337906	2280854	2104672	741614	1232866	13043620	10037930	7794750	2811940	3180100
96.5	3437440	2459894	2218126	822300	1330738	14040180	10462360	7976940	2748730	3126390
97.5	3540844	2639528	2331518	905560	1434872	14999700	10907110	8166790	2704540	3097280
98.5	3647774	2818624	2444908	990930	1545626	15897450	11370090	8365740	2678320	3091420
99.5	3757828	2996164	2558426	1077964	1663348	16709990	11848780	8575240	2669280	3107840
100.5	3870560	3171264	2672282	1166238	1788364	17416700	12340190	8796740	2676930	3145970
101.5	3985498	3343198	2786748	1255374	1920962	18001180	12840890	9031610	2701020	3205600
102.5	4102150	3511414	2902160	1345032	2061376	18452210	13347000	9281150	2741550	3286860
103.5	4220034	3675530	3018900	1434934	2209768	18764380	13854290	9546530	2798750	3390210
104.5	4338676	3835344	3137390	1524856	2366204	18938110	14358170	9828790	2873050	3516430
105.5	4457646	3990818	3258076	1614642	2530646	18979330	14853820	10128730	2965140	3666670
106.5	4576552	4142070	3381412	1704198	2702922	18898630	15336270	10446970	3075860	3842400
107.5	4695072	4289362	3507848	1793494	2882732	18710260	15800490	10783820	3206310	4045470
108.5	4812960	4433068	3637810	1882568	3069620	18430940	16241530	11139290	3357770	4278130
109.5	4930050	4573676	3771692	1971520	3262986	18078690	16654640	11513040	3531740	4543040
110.5	5046272	4711744	3909830	2060508	3462086	17671740	17035360	11904330	3729880	4843320
111.5	5161656	4847904	4052500	2149752	3666046	17227650	17379680	12311990	3954070	5182560
112.5	5276332	4982824	4199890	2239518	3873884	16762590	17684100	12734380	4206350	5564830
113.5	5390530	5117204	4352102	2330128	4084546	16290950	17945760	13169380	4488890	5994710
114.5	5504570	5251758	4509136	2421946	4296930	15825030	18162480	13614340	4803990	6477260
115.5	5618870	5387190	4670892	2515380	4509938	15374990	18332830	14066120	5154020	7017980
116.5	5733920	5524198	4837156	2610870	4722516	14948920	18456140	14521060	5541330	7622770
117.5	5850288	5663450	5007614	2708894	4933702	14552980	18532500	14975010	5968250	8297740
118.5	5968592	5805578	5181850	2809960	5142662	14191570	18562730	15423400	6436910	9049090
119.5	6089498	5951170	5359362	2914602	5348728	13867660	18548360	15861280	6949200	9882870
120.5	6213702	6100764	5539576	3023380	5551426	13582910	18491530	16283370	7506600	10804600
121.5	6341918	6254834	5721862	3136874	5750498	13337980	18394960	16684250	8110070	11818920
122.5	6474862	6413794	5905558	3255688	5945896	13132680	18261800	17058360	8759860	12929060
123.5	6613242	6577982	6089994	3380440	6137798	12966160	18095570	17400220	9455360	14136310
124.5	6757744	6747664	6274512	3511774	6326582	12837040	17900060	17704530	10194950	15439390
125.5	6909022	6923026	6458500	3650340	6512806	12743520	17679220	17966290	10975870	16833830
126.5	7067686	7104170	6641404	3796812	6697182	12683490	17437090	18180980	11794060	18311410
127.5	7234292	7291120	6822756	3951874	6880538	12654550	17177680	18344660	12644120	19859630
128.5	7409336	7483810	7002186	4116230	7063786	12654120	16904940	18454100	13519240	21461440
129.5	7593250	7682102	7179436	4290588	7247878	12679440	16622640	18506880	14411310	23095150
130.5	7786390	7885772	7354368	4475674	7433762	12727610	16334400	18501420	15310990	24734770
131.5	7989034	8094534	7526966	4672222	7622362	12795630	16043540	18437110	16207930	26350550
132.5	8201380	8308030	7697328	4880978	7814524	12880390	15753160	18314230	17091070	27910070
133.5	8423542	8525856	7865666	5102688	8010992	12978740	15466050	18134000	17948970	29379520
134.5	8655556	8747566	8032286	5338108	8212388	13087480	15184720	17898520	18770250	30725370
135.5	8897370	8972690	8197584	5587986	8419178	13203400	14911350	17610700	19544030	31916100
136.5	9148852	9200744	8362024	5853072	8631660	13323320	14647850	17274140	20260380	32923960
137.5	9409796	9431256	8526116	6134100	8849948	13444110	14395870	16893080	20910760	33726530
138.5	9679920	9663780	8690406	6431790	9073964	13562750	14156740	16472220	21488350	34307970
139.5	9958878	9897908	8855458	6746838	9303440	13676340	13931580	16016640	21988370	34659800
140.5	10246264	10133300	9021834	7079902	9537910	13782130	13721260	15531610	22408250	34781210
141.5	10541620	10369690	9190080	7431602	9776730	13877620	13526450	15022540	22747670	34678810
142.5	10844440	10606906	9360718	7802502	10019078	13960490	13347630	14494780	23008530	34365840
143.5	11154192	10844880	9534228	8193098	10263980	14028730	13185100	13953570	23194770	33861170
144.5	11470310	11083656	9711052	8603806	10510338	14080590	13038990	13403930	23312130	33187850
145.5	11792216	11323402	9891574	9034952	10756940	14114650	12909340	12850560	23367800	32371680
146.5	12119322	11564406	10076128	9486746	11002514	14129770	12796020	12297810	23370080	31439760
147.5	12451044	11807082	10264992	9959278	11245740	14125170	12698820	11749630	23327990	30419120
148.5	12786802	12051956	10458384	10452498	11485308	14100340	12617430	11209530	23250870	29335690
149.5	13126030	12299672	10656476	10966196	11719936	14055120	12551440	10680550	23148080	28213350
150.5	13468186	12550970	10859384	11499996	11948420	13989620	12500380	10165320	23028650	27073390
151.5	13812750	12806680	11067176	12053338	12169660	13904200	12463710	9665990	22901060	25934120
152.5	14159230	13067704	11279880	12625468	12382702	13799480	12440810	9184330	22772990	24810810
153.5	14507162	13335002	11497490	13215426	12586754	13676310	12431020	8721670	22651230	23715650
154.5	14856114	13609568	11719962	13822048	12781210	13535700	12433630	8279020	22541530	22658040
155.5	15205678	13892418	11947230	14443956	12965676	13378810	12447850	7857030	22448540	21644770
156.5	15555482	14184564	12179206	15079566	13139968	13206930	12472870	7456090	22375810	20680420
157.5	15905168	14486994	12415784	15727092	13304120	13021450	12507830	7076320	22325750	19767660
158.5	16254408	14800656	12656850	16384554	13458382	12823800	12551820	6717600	22299640	18907600
159.5	16602886	15126438	12902276	17049808	13603208	12615460	12603890	6379670	22297690	18100120
160.5	16950298	15465138	13151934	17720548	13739240	12397890	12663070	6062100	22319040	17344140
161.5	17296348	15817456	13405686	18394352	13867294	12172570	12728350	5764330	22361850	16637900
162.5	17640740	16183968	13663400	19068696	13988336	11940930	12798670	5485710	22423310	15979120
163.5	17983172	16565110	13924938	19740998	14103454	11704350	12872980	5225540	22499750	15365250
164.5	18323332	16961160	14190158	20408654	14213834	11464140	12950200	4983040	22586700	14793570
165.5	18660894	17372216	14458922	21069072	14320730	11221560	13029210	4757430	22679010	14261270
166.5	18995506	17798188	14731082	21719714	14425444	10977780	13108920	4547900	22771000	13765630
167.5	19326796	18238782	15006488	22358130	14529292	10733870	13188220	4353640	22856570	13303980
168.5	19654358	18693482	15284980	22982000	14633588	10490840	13266020	4173850	22929410	12873830
169.5	19977754	19161544	15566382	23589166	14739614	10249580	13341240	4007750	22983200	12472820
170.5	20296508	19641990	15850506	24177658	14848606	10010920	13412810	3854570	23011780	12098810
171.5	20610106	20133600	16137144	24745720	14961730	9775580	13479730	3713590	23009420	11749840
172.5	20918000	20634906	16426062	25291826	15080080	9544210	13541000	3584110	22971030	11424140
173.5	21219596	21144208	16717000	25814698	15204644	9317380	13595710	3465470	22892340	11120140
174.5	21514264	21659564	17009670	26313302	15336316	9095570	13642980	3357050	22770100	10836440
175.5	21801344	22178814	17303742	26786854	15475870	8879210	13682020	3258250	22602210	10571780
176.5	22080132	22699584	17598852	27234808	15623962	8668650	13712080	3168550	22387840	10325080
177.5	22349906	23219314	17894596	27656844	15781126	8464180	13732540	3087410	22127420	10095360
178.5	22609912	23735282	18190526	28052844	15947762	8266030	13742830	3014380	21822680	9881770
179.5	22859384	24244628	18486146	28422876	16124142	8074390	13742490	2949020	21476510	9683570
180.5	23097540	24744390	18780920	28767164	16310404	7889400	13731140	2890920	21092890	9500060
181.5	23323600	25231542	19074262	29086054	16506556	7711160	13708510	2839710	20676690	9330650
182.5	23536780	25703032	19365542	29379982	16712474	7539730	13674420	2795060	20233470	9174790
183.5	23736316	26155822	19654086	29649450	16927904	7375130	13628800	2756670	19769280	9031950
184.5	23921460	26586932	19939186	29894988	17152468	7217370	13571660	2724250	19290440	8901670
185.5	24091494	26993488	20220088	30117120	17385662	7066420	13503120	2697540	18803290	8783500
186.5	24245740	27372756	20496014	30316346	17626868	6922240	13423370	2676330	18314070	8676980
187.5	24383564	27722186	20766154	30493106	17875360	6784750	13332700	2660390	17828670	8581700
188.5	24504386	28039454	21029684	30647768	18130306	6653880	13231480	2649560	17352570	8497220
189.5	24607690	28322490	21285762	30780602	18390782	6529540	13120140	2643650	16890710	8423120
190.5	24693026	28569514	21533546	30891772	18655774	6411610	12999170	2642530	16447400	8358980
191.5	24760012	28779050	21772196	30981322	18924202	6299990	12869150	2646040	16026340	8304330
192.5	24808352	28949960	22000886	31049182	19194920	6194550	12730660	2654090	15630570	8258740
193.5	24837826	29081444	22218814	31095160	19466730	6095160	12584360	2666540	15262500	8221750
194.5	24848300	29173050	22425206	31118950	19738402	6001680	12430910	2683310	14923920	8192870
195.5	24839724	29224678	22619330	31120150	20008682	5913990	12271030	2704300	14616060	8171610
196.5	24812134	29236570	22800506	31098266	20276310	5831930	12105420	2729430	14339640	8157470
197.5	24765650	29209302	22968110	31052740	20540026	5755380	11934800	2758620	14094890	8149920
198.5	24700476	29143764	23121582	30982968	20798600	5684170	11759900	2791790	13881590	8148440
199.5	24616898	29041144	23260434	30888332	21050824	5618180	11581430	2828870	13699150	8152460
200.5	24515276	28902896	23384260	30768218	21295550	5557260	11400090	2869780	13546610	8161420
201.5	24396044	28730720	23492732	30622058	21531678	5501250	11216580	2914450	13422660	8174750
202.5	24259702	28526528	23585606	30449348	21758182	5450020	11031540	2962790	13325700	8191870
203.5	24106816	28292408	23662730	30249688	21974120	5403410	10845620	3014730	13253810	8212180
204.5	23938008	28030604	23724038	30022808	22178632	5361290	10659430	3070160	13204780	8235090
205.5	23753946	27743468	23769550	29768594	22370952	5323510	10473520	3128980	13176100	8260010
206.5	23555350	27433438	23799372	29487108	22550414	5289930	10288450	3191090	13164990	8286330
207.5	23342974	27103006	23813694	29178618	22716456	5260380	10104700	3256370	13168380	8313480
208.5	23117604	26754688	23812778	28843610	22868614	5234740	9922740	3324670	13182930	8340870
209.5	22880054	26390992	23796966	28482794	23006530	5212850	9742990	3395840	13205020	8367940
210.5	22631158	26014404	23766658	28097118	23129944	5194560	9565840	3469740	13230820	8394150
211.5	22371766	25627354	23722320	27687762	23238692	5179730	9391630	3546160	13256240	8418980
212.5	22102738	25232204	23664464	27256134	23332704	5168190	9220670	3624910	13277080	8441910
213.5	21824934	24831228	23593646	26803860	23411996	5159790	9053230	3705780	13288970	8462500
214.5	21539222	24426600	23510460	26332764	23476656	5154380	8889560	3788530	13287540	8480300
215.5	21246458	24020378	23415524	25844852	23526852	5151790	8729850	3872910	13268460	8494910
216.5	20947498	23614504	23309478	25342280	23562806	5151850	8574280	3958640	13227510	8505990
217.5	20643176	23210784	23192972	24827328	23584802	5154410	8422990	4045440	13160740	8513200
218.5	20334322	22810896	23066654	24302374	23593164	5159270	8276090	4132990	13064550	8516290
219.5	20021740	22416384	22931176	23769850	23588256	5166270	8133680	4220970	12935820	8515020
220.5	19706218	22028652	22787180	23232220	23570468	5175220	7995820	4309050	12772010	8509200
221.5	19388520	21648970	22635284	22691940	23540216	5185930	7862540	4396850	12571230	8498710
222.5	19069382	21278480	22476096	22151432	23497924	5198210	7733870	4484030	12332380	8483440
223.5	18749518	20918186	22310190	21613048	23444026	5211850	7609810	4570200	12055180	8463360
224.5	18429612	20568976	22138120	21079054	23378958	5226640	7490360	4654970	11740200	8438450
225.5	18110316	20231612	21960400	20551596	23303146	5242380	7375460	4737950	11388880	8408760
226.5	17792250	19906744	21777516	20032684	23217014	5258850	7265100	4818750	11003490	8374350
227.5	17476008	19594910	21589918	19524178	23120968	5275820	7159200	4896970	10587070	8335340
228.5	17162142	19296546	21398024	19027780	23015404	5293070	7057710	4972230	10143350	8291880
229.5	16851174	19011998	21202208	18545012	22900696	5310350	6960540	5044130	9676640	8244130
230.5	16543596	18741510	21002820	18077228	22777200	5327420	6867630	5112300	9191680	8192310
231.5	16239856	18485250	20800170	17625602	22645256	5344060	6778860	5176380	8693490	8136630
232.5	15940374	18243302	20594536	17191130	22505182	5360000	6694160	5236020	8187250	8077360
233.5	15645532	18015678	20386168	16774644	22357278	5375000	6613430	5290890	7678090	8014740
234.5	15355674	17802322	20175290	16376804	22201830	5388810	6536540	5340690	7170980	7949080
235.5	15071110	17603114	19962098	15998118	22039104	5401170	6463410	5385140	6670630	7880650
236.5	14792118	17417872	19746766	15638950	21869358	5411830	6393920	5423980	6181300	7809770
237.5	14518936	17246360	19529452	15299524	21692834	5420540	6327960	5456990	5706790	7736750
238.5	14251772	17088290	19310294	14979936	21509770	5427060	6265420	5483980	5250350	7661890
239.5	13990798	16943324	19089418	14680176	21320398	5431140	6206180	5504790	4814640	7585530
240.5	13736152	16811080	18866942	14400120	21124946	5432530	6150130	5519300	4401720	7507980
241.5	13487942	16691126	18642974	14139560	20923646	5431020	6097160	5527420	4013090	7429560
242.5	13246242	16582998	18417620	13898200	20716730	5426370	6047150	5529090	3649690	7350590
243.5	13011096	16486182	18190984	13675670	20504436	5418370	5999990	5524300	3311930	7271380
244.5	12782522	16400134	17963166	13471534	20287012	5406820	5955580	5513070	2999810	7192230
245.5	12560506	16324266	17734276	13285300	20064718	5391530	5913800	5495450	2712910	7113450
246.5	12345008	16257962	17504424	13116420	19837820	5372330	5874540	5471550	2450500	7035340
247.5	12135960	16200570	17273728	12964300	19606604	5349050	5837700	5441470	2211600	6958180
248.5	11933276	16151404	17042314	12828304	19371370	5321570	5803170	5405370	1995020	6882260
249.5	11736840	16109748	16810314	12707760	19132432	5289750	5770850	5363440	1799450	6807830
250.5	11546516	16074860	16577872	12601954	18890118	5253490	5740640	5315880	1623460	6735180
251.5	11362150	16045970	16345142	12510142	18644776	5212720	5712450	5262940	1465630	6664530
252.5	11183566	16022282	16112284	12431550	18396768	5167380	5686160	5204870	1324480	6596160
253.5	11010574	16002980	15879472	12365368	18146470	5117430	5661700	5141940	1198600	6530270
254.5	10842962	15987232	15646886	12310760	17894270	5062850	5638960	5074450	1086620	6467100
255.5	10680510	15974186	15414716	12266856	17640570	5003670	5617860	5002700	987210	6406850
256.5	10522984	15962980	15183160	12232762	17385778	4939920	5598310	4927020	899150	6349740
257.5	10370134	15952746	14952420	12207554	17130316	4871660	5580220	4847730	821310	6295940
258.5	10221704	15942616	14722702	12190278	16874606	4798970	5563520	4765160	752620	6245640
259.5	10077428	15931718	14494222	12179956	16619072	4721980	5548110	4679650	692140	6199020
260.5	9937036	15919196	14267188	12175588	16364142	4640800	5533920	4591540	639000	6156220
261.5	9800250	15904202	14041820	12176146	16110240	4555610	5520880	4501140	592410	6117390
262.5	9666792	15885912	13818328	12180590	15857784	4466560	5508900	4408800	551690	6082680
263.5	9536378	15863524	13596920	12187858	15607184	4373880	5497930	4314830	516210	6052210
264.5	9408728	15836276	13377806	12196880	15358838	4277760	5487870	4219550	485450	6026100
265.5	9283562	15803438	13161184	12206582	15113134	4178460	5478680	4123270	458920	6004440
266.5	9160602	15764332	12947246	12215888	14870444	4076210	5470270	4026270	436220	5987340
267.5	9039578	15718328	12736176	12223730	14631118	3971290	5462600	3928830	416990	5974870
268.5	8920226	15664854	12528148	12229054	14395494	3863980	5455580	3831230	400930	5967100
269.5	8802290	15603406	12323326	12230834	14163882	3754560	5449170	3733710	387800	5964080
270.5	8685522	15533542	12121860	12228074	13936570	3643330	5443310	3636510	377390	5965870
271.5	8569692	15454898	11923888	12219818	13713826	3530590	5437930	3539850	369530	5972490
272.5	8454576	15367180	11729534	12205162	13495888	3416650	5432980	3443940	364090	5983960
273.5	8339970	15270180	11538910	12183264	13282972	3301820	5428420	3348970	361000	6000280
274.5	8225682	15163764	11352112	12153352	13075262	3186410	5424180	3255110	360190	6021430
275.5	8111542	15047882	11169220	12114732	12872924	3070730	5420210	3162530	361650	6047400
276.5	7997394	14922570	10990304	12066798	12676086	2955070	5416470	3071360	365400	6078120
277.5	7883102	14787934	10815414	12009038	12484858	2839730	5412910	2981720	371470	6113530
278.5	7768554	14644170	10644590	11941038	12299318	2725010	5409480	2893750	379950	6153550
279.5	7653654	14491540	10477854	11862494	12119522	2611170	5406140	2807520	390950	6198070
280.5	7538328	14330380	10315218	11773210	11945498	2498490	5402850	2723140	404640	6246970
281.5	7422526	14161098	10156682	11673096	11777246	2387210	5399550	2640670	421200	6300090
282.5	7306218	13984154	10002226	11562180	11614748	2277580	5396210	2560160	440860	6357260
283.5	7189394	13800070	9851828	11440596	11457960	2169830	5392800	2481680	463900	6418270
284.5	7072064	13609414	9705448	11308590	11306816	2064160	5389260	2405260	490630	6482910
285.5	6954264	13412796	9563038	11166502	11161226	1960760	5385570	2330920	521440	6550920
286.5	6836040	13210860	9424540	11014776	11021084	1859810	5381670	2258680	556740	6622030
287.5	6717464	13004280	9289890	10853940	10886264	1761460	5377550	2188560	597020	6695930
288.5	6598620	12793744	9159012	10684606	10756620	1665870	5373160	2120560	642810	6772280
289.5	6479614	12579958	9031826	10507452	10631994	1573130	5368460	2054670	694720	6850730
290.5	6360558	12363632	8908244	10323220	10512206	1483370	5363430	1990870	753430	6930900
291.5	6241580	12145474	8788176	10132698	10397068	1396660	5358020	1929160	819660	7012370
292.5	6122824	11926182	8671524	9936710	10286376	1313080	5352210	1869510	894240	7094720
293.5	6004436	11706446	8558188	9736112	10179914	1232670	5345970	1811880	978030	7177490
294.5	5886572	11486932	8448066	9531766	10077454	1155470	5339260	1756260	1071980	7260210
295.5	5769392	11268286	8341052	9324544	9978764	1081500	5332040	1702600	1177090	7342400
296.5	5653064	11051126	8237042	9115312	9883598	1010770	5324300	1650880	1294410	7423560
297.5	5537752	10836034	8135930	8904916	9791708	943260	5316000	1601030	1425060	7503180
298.5	5423624	10623564	8037608	8694180	9702836	878950	5307120	1553030	1570150	7580770
299.5	5310844	10414232	7941972	8483896	9616722	817810	5297610	1506830	1730820	7655800
300.5	5199578	10208516	7848918	8274818	9533102	759800	5287460	1462380	1908190	7727790
301.5	5089980	10006852	7758342	8067652	9451714	704850	5276640	1419640	2103350	7796240
302.5	4982204	9809638	7670146	7863058	9372290	652900	5265120	1378550	2317300	7860680
303.5	4876396	9617236	7584232	7661646	9294564	603890	5252870	1339080	2550940	7920660
304.5	4772692	9429964	7500508	7463970	9218278	557720	5239870	1301170	2804990	7975750
305.5	4671220	9248102	7418880	7270528	9143172	514320	5226090	1264770	3080010	8025560
306.5	4572100	9071892	7339266	7081762	9068990	473590	5211520	1229830	3376310	8069730
307.5	4475442	8901542	7261580	6898060	8995488	435440	5196110	1196310	3693880	8107940
308.5	4381344	8737222	7185744	6719758	8922426	399770	5179870	1164160	4032410	8139920
309.5	4289892	8579072	7111686	6547136	8849570	366470	5162750	1133330	4391210	8165430
310.5	4201168	8427198	7039334	6380424	8776706	335450	5144740	1103780	4769170	8184300
311.5	4115234	8281680	6968626	6219808	8703620	306600	5125820	1075460	5164730	8196400
312.5	4032148	8142564	6899498	6065424	8630118	279810	5105970	1048320	5575910	8201650
313.5	3951954	8009878	6831896	5917374	8556020	254980	5085170	1022330	6000220	8200010
314.5	3874688	7883622	6765768	5775714	8481156	232000	5063400	997440	6434760	8191520
315.5	3800376	7763776	6701068	5640474	8405376	210790	5040650	973600	6876190	8176230
316.5	3729032	7650304	6637752	5511646	8328544	191220	5016900	950790	7320760	8154280
317.5	3660664	7543144	6575782	5389196	8250544	173210	4992140	928960	7764440	8125830
318.5	3595270	7442224	6515122	5273068	8171276	156670	4966360	908060	8202900	8091070
319.5	3532838	7347456	6455742	5163178	8090658	141490	4939540	888080	8631670	8050260
320.5	3473354	7258738	6397614	5059432	8008630	127590	4911670	868960	9046190	8003660
321.5	3416792	7175956	6340712	4961712	7925146	114880	4882750	850680	9441930	7951590
322.5	3363122	7098986	6285018	4869890	7840182	103280	4852770	833200	9814520	7894370
323.5	3312306	7027696	6230510	4783826	7753732	92720	4821720	816500	10159810	7832340
324.5	3264304	6961940	6177174	4703372	7665808	83100	4789600	800530	10474020	7765880
325.5	3219068	6901570	6124996	4628366	7576440	74380	4756410	785270	10753800	7695360
326.5	3176544	6846424	6073964	4558650	7485674	66460	4722140	770700	10996340	7621150
327.5	3136682	6796342	6024068	4494054	7393574	59300	4686800	756770	11199390	7543630
328.5	3099416	6751148	5975298	4434404	7300218	52830	4650400	743480	11361370	7463180
329.5	3064688	6710668	5927650	4379530	7205700	47000	4612920	730780	11481330	7380160
330.5	3032430	6674718	5881116	4329254	7110126	41740	4574390	718670	11559000	7294940
331.5	3002572	6643110	5835688	4283400	7013614	37010	4534810	707100	11594770	7207840
332.5	2975044	6615652	5791366	4241792	6916292	32770	4494180	696060	11589630	7119210
333.5	2949770	6592144	5748140	4204254	6818300	28970	4452530	685540	11545180	7029340
334.5	2926674	6572384	5706010	4170606	6719784	25580	4409870	675500	11463500	6938520
335.5	2905678	6556162	5664968	4140678	6620896	22540	4366200	665920	11347100	6847000
336.5	2886700	6543268	5625012	4114292	6521794	19830	4321560	656790	11198890	6755030
337.5	2869658	6533480	5586136	4091274	6422640	17430	4275950	648090	11022010	6662810
338.5	2854466	6526578	5548334	4071456	6323594	15290	4229400	639800	10819820	6570530
339.5	2841038	6522336	5511598	4054664	6224824	13390	4181940	631900	10595780	6478350
340.5	2829284	6520520	5475924	4040728	6126492	11710	4133580	624370	10353370	6386390
341.5	2819112	6520896	5441304	4029480	6028758	10220	4084360	617210	10096060	6294760
342.5	2810432	6523222	5407728	4020756	5931786	8910	4034300	610380	9827200	6203540
343.5	2803146	6527256	5375188	4014388	5835726	7750	3983430	603890	9550010	6112780
344.5	2797160	6532750	5343674	4010212	5740730	6740	3931780	597700	9267490	6022510
345.5	2792376	6539454	5313172	4008066	5646944	5840	3879390	591820	8982460	5932750
346.5	2788692	6547114	5283672	4007788	5554502	5060	3826280	586220	8697450	5843470
347.5	2786006	6555476	5255160	4009218	5463538	4370	3772510	580890	8414780	5754640
348.5	2784218	6564282	5227620	4012200	5374172	3780	3718090	575830	8136460	5666200
349.5	2783220	6573276	5201040	4016578	5286522	3250	3663080	571000	7864270	5578080
350.5	2782906	6582204	5175400	4022198	5200690	2800	3607500	566420	7599730	5490190
351.5	2783172	6590806	5150684	4028910	5116774	2410	3551400	562050	7344100	5402420
352.5	2783906	6598830	5126876	4036564	5034864	2060	3494820	557900	7098450	5314670
353.5	2785002	6606026	5103954	4045014	4955038	1770	3437800	553950	6863600	5226800
354.5	2786350	6612146	5081900	4054118	4877364	1510	3380380	550190	6640190	5138690
355.5	2787840	6616952	5060692	4063740	4801904	1290	3322610	546610	6428720	5050170
356.5	2789364	6620204	5040310	4073740	4728710	1100	3264530	543190	6229500	4961130
357.5	2790814	6621680	5020730	4083992	4657824	930	3206180	539940	6042740	4871390
358.5	2792082	6621158	5001932	4094368	4589282	790	3147610	536840	5868510	4780820
359.5	2793062	6618432	4983890	4104748	4523108	670	3088860	533870	5706820	4689270
360.5	2793654	6613304	4966582	4115014	4459320	570	3029980	531040	5557570	4596600
361.5	2793752	6605590	4949984	4125058	4397932	480	2971000	528330	5420630	4502670
362.5	2793262	6595118	4934072	4134776	4338942	400	2911980	525730	5295780	4407370
363.5	2792086	6581732	4918822	4144070	4282350	340	2852960	523230	5182810	4310570
364.5	2790136	6565288	4904206	4152850	4228142	290	2793970	520830	5081430	4212180
365.5	2787324	6545666	4890204	4161028	4176304	240	2735070	518520	4991370	4112130
366.5	2783570	6522754	4876786	4168530	4126810	200	2676300	516290	4912320	4010340
367.5	2778798	6496462	4863928	4175284	4079634	170	2617700	514130	4843960	3906770
368.5	2772936	6466722	4851606	4181228	4034740	140	2559300	512030	4785980	3801420
369.5	2765922	6433476	4839794	4186306	3992088	120	2501160	509990	4738030	3694270
370.5	2757700	6396694	4828468	4190470	3951636	100	2443300	508000	4699800	3585370
371.5	2748218	6356356	4817602	4193676	3913336	80	2385780	506050	4670930	3474760
372.5	2737432	6312470	4807170	4195892	3877134	70	2328620	504130	4651080	3362550
373.5	2725310	6265054	4797148	4197092	3842972	60	2271860	502240	4639880	3248840
374.5	2711824	6214150	4787510	4197254	3810790	50	2215540	500370	4636960	3133770
375.5	2696952	6159818	4778234	4196364	3780528	40	2159700	498510	4641920	3017510
376.5	2680682	6102130	4769294	4194416	3752112	30	2104360	496660	4654320	2900270
377.5	2663012	6041178	4760668	4191410	3725476	30	2049560	494810	4673720	2782270
378.5	2643944	5977072	4752328	4187348	3700546	20	1995330	492950	4699610	2663750
379.5	2623490	5909930	4744252	4182240	3677244	20	1941700	491080	4731440	2544990
380.5	2601666	5839890	4736416	4176104	3655492	10	1888690	489190	4768620	2426270
381.5	2578500	5767094	4728796	4168958	3635206	10	1836340	487280	4810460	2307910
382.5	2554026	5691704	4721370	4160824	3616304	0	1784660	485340	4856220	2190210
383.5	2528278	5613884	4714114	4151730	3598698	0	1733690	483360	4905090	2073520
384.5	2501304	5533812	4707004	4141710	3582300	0	1683440	481350	4956150	1958160
385.5	2473154	5451670	4700018	4130792	3567020	0	1633930	479290	5008390	1844460
386.5	2443882	5367644	4693130	4119018	3552762	0	1585190	477170	5060720	1732770
387.5	2413550	5281924	4686320	4106420	3539434	0	1537230	475010	5111920	1623410
388.5	2382220	5194708	4679564	4093042	3526942	0	1490060	472780	5160720	1516680
389.5	2349960	5106192	4672836	4078924	3515184	0	1443710	470490	5205720	1412890
390.5	2316840	5016568	4666118	4064106	3504064	0	1398190	468130	5245440	1312320
391.5	2282932	4926032	4659380	4048632	3493482	0	1353510	465700	5278360	1215210
392.5	2248310	4834780	4652604	4032544	3483340	0	1309680	463200	5302870	1121810
393.5	2213050	4742996	4645762	4015880	3473534	0	1266700	460610	5317370	1032300
394.5	2177226	4650870	4638832	3998686	3463964	0	1224600	457950	5320250	946860
395.5	2140916	4558578	4631790	3981000	3454532	0	1183370	455200	5309920	865620
396.5	2104192	4466296	4624610	3962862	3445134	0	1143020	452360	5284900	788690
397.5	2067132	4374192	4617268	3944310	3435672	0	1103550	449430	5243810	716130
398.5	2029808	4282424	4609738	3925382	3426048	0	1064970	446410	5185440	647970
399.5	1992290	4191146	4601996	3906110	3416166	0	1027280	443300	5108820	584220
400.5	1954648	4100500	4594014	3886528	3405928	0	990480	440090	5013210	524840
401.5	1916950	4010622	4585770	3866668	3395244	0	954570	436780	4898200	469760
402.5	1879260	3921640	4577232	3846560	3384022	0	919550	433380	4763730	418900
403.5	1841638	3833672	4568378	3826230	3372176	0	885410	429870	4610110	372130
404.5	1804142	3746824	4559180	3805700	3359624	0	852150	426270	4438060	329320
405.5	1766830	3661200	4549608	3784998	3346284	0	819780	422560	4248710	290310
406.5	1729748	3576886	4539638	3764140	3332082	0	788270	418750	4043600	254920
407.5	1692950	3493964	4529242	3743144	3316948	0	757630	414850	3824650	222950
408.5	1656476	3412510	4518390	3722028	3300814	0	727850	410840	3594140	194210
409.5	1620370	3332588	4507056	3700806	3283622	0	698920	406740	3354630	168490
410.5	1584666	3254252	4495210	3679486	3265320	0	670830	402530	3108920	145580
411.5	1549400	3177550	4482828	3658080	3245856	0	643570	398230	2859970	125270
412.5	1514602	3102524	4469880	3636594	3225190	0	617140	393830	2610790	107340
413.5	1480298	3029206	4456338	3615034	3203288	0	591520	389340	2364370	91590
414.5	1446514	2957624	4442176	3593400	3180120	0	566700	384750	2123570	77820
415.5	1413266	2887798	4427366	3571698	3155664	0	542670	380080	1891070	65840
416.5	1380574	2819738	4411882	3549926	3129910	0	519420	375310	1669230	55470
417.5	1348450	2753454	4395698	3528080	3102846	0	496930	370460	1460080	46520
418.5	1316910	2688948	4378788	3506156	3074476	0	475190	365530	1265240	38850
419.5	1285958	2626218	4361130	3484152	3044806	0	454190	360510	1085920	32310
420.5	1255602	2565256	4342698	3462062	3013848	0	433910	355420	922870	26750
421.5	1225848	2506050	4323470	3439874	2981626	0	414340	350250	776420	22050
422.5	1196696	2448586	4303424	3417582	2948168	0	395470	345020	646490	18090
423.5	1168146	2392844	4282542	3395176	2913506	0	377280	339710	532640	14780
424.5	1140196	2338804	4260802	3372644	2877680	0	359750	334350	434130	12020
425.5	1112842	2286440	4238190	3349978	2840738	0	342880	328920	349970	9730
426.5	1086082	2235724	4214686	3327160	2802732	0	326640	323440	278980	7840
427.5	1059906	2186628	4190280	3304182	2763718	0	311010	317910	219870	6290
428.5	1034308	2139122	4164958	3281030	2723758	0	296000	312330	171290	5030
429.5	1009280	2093170	4138708	3257688	2682914	0	281570	306710	131870	4000
430.5	984812	2048740	4111524	3234144	2641260	0	267720	301050	100320	3160
431.5	960892	2005794	4083398	3210382	2598866	0	254420	295350	75400	2490
432.5	937512	1964300	4054328	3186390	2555806	0	241670	289630	55980	1960
433.5	914658	1924216	4024310	3162152	2512158	0	229450	283880	41050	1530
434.5	892320	1885510	3993346	3137656	2468002	0	217730	278120	29720	1190
435.5	870484	1848138	3961438	3112888	2423414	0	206520	272340	21250	920
436.5	849138	1812066	3928592	3087832	2378480	0	195790	266550	15000	710
437.5	828270	1777256	3894816	3062476	2333274	0	185520	260750	10450	540
438.5	807868	1743666	3860120	3036806	2287882	0	175700	254950	7190	410
439.5	787918	1711260	3824516	3010814	2242380	0	166320	249160	4880	310
440.5	768408	1680000	3788018	2984482	2196846	0	157370	243370	3270	240
441.5	749326	1649850	3750648	2957804	2151358	0	148820	237600	2160	180
442.5	730658	1620770	3712424	2930768	2105990	0	140670	231840	1410	130
443.5	712394	1592724	3673368	2903366	2060812	0	132900	226110	910	100
444.5	694522	1565678	3633508	2875584	2015896	0	125490	220410	580	70
445.5	677030	1539594	3592868	2847420	1971308	0	118440	214730	360	60
446.5	659908	1514438	3551478	2818864	1927110	0	111730	209090	220	40
447.5	643144	1490176	3509372	2789912	1883364	0	105350	203500	140	30
448.5	626728	1466774	3466582	2760556	1840126	0	99280	197940	80	20
449.5	610654	1444198	3423144	2730794	1797446	0	93510	192430	50	20
450.5	594908	1422418	3379096	2700622	1755378	0	88040	186980	30	10
451.5	579482	1401400	3334478	2670040	1713966	0	82840	181570	20	0
452.5	564372	1381116	3289328	2639046	1673250	0	77910	176230	0	0
453.5	549564	1361536	3243690	2607640	1633268	0	73240	170950	0	0
454.5	535056	1342630	3197608	2575824	1594056	0	68810	165740	0	0
455.5	520836	1324368	3151122	2543602	1555644	0	64620	160590	0	0
456.5	506902	1306726	3104282	2510976	1518058	0	60650	155520	0	0
457.5	493248	1289674	3057132	2477954	1481322	0	56900	150520	0	0
458.5	479864	1273188	3009718	2444538	1445458	0	53350	145600	0	0
459.5	466748	1257244	2962088	2410740	1410478	0	50000	140750	0	0
460.5	453896	1241814	2914286	2376566	1376398	0	46840	135990	0	0
461.5	441302	1226878	2866362	2342026	1343228	0	43850	131320	0	0
462.5	428962	1212410	2818360	2307130	1310976	0	41030	126730	0	0
463.5	416872	1198392	2770330	2271894	1279646	0	38380	122230	0	0
464.5	405030	1184798	2722314	2236330	1249242	0	35880	117810	0	0
465.5	393432	1171610	2674360	2200450	1219762	0	33520	113490	0	0
466.5	382076	1158806	2626510	2164272	1191206	0	31300	109270	0	0
467.5	370958	1146368	2578812	2127812	1163568	0	29220	105130	0	0
468.5	360074	1134280	2531304	2091086	1136840	0	27260	101090	0	0
469.5	349426	1122520	2484028	2054116	1111020	0	25420	97150	0	0
470.5	339010	1111072	2437026	2016922	1086094	0	23690	93300	0	0
471.5	328822	1099920	2390338	1979520	1062052	0	22070	89550	0	0
472.5	318864	1089048	2343996	1941936	1038884	0	20540	85900	0	0
473.5	309130	1078442	2298040	1904192	1016576	0	19120	82350	0	0
474.5	299620	1068084	2252502	1866308	995114	0	17780	78890	0	0
475.5	290334	1057964	2207416	1828312	974482	0	16530	75530	0	0
476.5	281268	1048066	2162810	1790226	954668	0	15360	72260	0	0
477.5	272422	1038380	2118714	1752076	935654	0	14260	69100	0	0
478.5	263792	1028890	2075156	1713888	917422	0	13240	66030	0	0
479.5	255380	1019588	2032160	1675688	899960	0	12280	63050	0	0
480.5	247180	1010460	1989748	1637504	883246	0	11390	60170	0	0
481.5	239192	1001498	1947942	1599364	867266	0	10560	57390	0	0
482.5	231414	992692	1906762	1561292	852002	0	9780	54690	0	0
483.5	223844	984032	1866224	1523320	837436	0	9060	52090	0	0
484.5	216480	975510	1826346	1485474	823550	0	8380	49580	0	0
485.5	209320	967118	1787142	1447780	810330	0	7750	47160	0	0
486.5	202360	958846	1748620	1410270	797756	0	7170	44830	0	0
487.5	195600	950692	1710794	1372970	785812	0	6620	42580	0	0
488.5	189036	942644	1673674	1335906	774480	0	6120	40420	0	0
489.5	182666	934700	1637262	1299110	763746	0	5650	38340	0	0
490.5	176486	926852	1601568	1262606	753592	0	5210	36350	0	0
491.5	170494	919096	1566594	1226422	744002	0	4810	34430	0	0
492.5	164686	911428	1532344	1190584	734962	0	4430	32590	0	0
493.5	159062	903844	1498816	1155118	726456	0	4080	30830	0	0
494.5	153614	896340	1466014	1120050	718468	0	3760	29150	0	0
495.5	148344	888912	1433932	1085404	710984	0	3460	27530	0	0
496.5	143244	881556	1402572	1051202	703990	0	3180	25990	0	0
497.5	138314	874274	1371926	1017470	697472	0	2930	24520	0	0
498.5	133548	867062	1341992	984230	691416	0	2690	23110	0	0
499.5	128944	859916	1312764	951500	685808	0	2470	21770	0	0
500.5	124498	852838	1284234	919302	680636	0	2270	20490	0	0
501.5	120206	845828	1256396	887654	675888	0	2080	19270	0	0
502.5	116064	838882	1229240	856574	671548	0	1910	18120	0	0
503.5	112068	832002	1202760	826080	667608	0	1750	17010	0	0
504.5	108216	825188	1176942	796188	664054	0	1610	15970	0	0
505.5	104504	818440	1151780	766908	660874	0	1470	14980	0	0
506.5	100926	811760	1127260	738256	658056	0	1350	14040	0	0
507.5	97480	805150	1103372	710244	655590	0	1230	13140	0	0
508.5	94164	798608	1080104	682880	653466	0	1130	12300	0	0
509.5	90970	792140	1057446	656174	651670	0	1030	11500	0	0
510.5	87896	785744	1035384	630132	650192	0	940	10750	0	0
511.5	84940	779424	1013906	604762	649022	0	860	10030	0	0
512.5	82096	773182	992998	580068	648150	0	790	9360	0	0
513.5	79362	728294	972650	556054	647564	0	720	8720	0	0
514.5	76734	720546	952846	532722	647252	0	650	8130	0	0
515.5	74208	712828	933574	510072	647204	0	600	7560	0	0
516.5	71782	705140	914822	488102	647412	0	540	7040	0	0
517.5	69452	697484	896574	466814	647862	0	490	6540	0	0
518.5	67212	689864	878820	446204	648546	0	450	6070	0	0
519.5	65062	682278	861544	426264	649450	0	410	5630	0	0
520.5	62998	674732	844736	406994	650564	0	370	5220	0	0
521.5	61018	667224	828380	388386	651878	0	340	4840	0	0
522.5	59116	659760	812466	370432	653378	0	310	4480	0	0
523.5	57292	652342	796980	353122	655056	0	280	4140	0	0
524.5	55540	644968	781908	336452	656898	0	250	3830	0	0
525.5	53860	637644	767240	320406	658892	0	230	3540	0	0
526.5	52250	630370	752962	304978	661028	0	210	3260	0	0
527.5	50704	623150	739064	290154	663290	0	190	3010	0	0
528.5	49222	615984	725532	275922	665666	0	170	2770	0	0
529.5	47800	608876	712356	262272	668146	0	160	2550	0	0
530.5	46436	601826	699524	249186	670714	0	140	2350	0	0
531.5	45128	594838	687026	236654	673358	0	130	2160	0	0
532.5	43874	587912	674850	224658	676062	0	120	1980	0	0
533.5	42672	581052	662984	213188	678814	0	100	1820	0	0
534.5	41520	574256	651420	202228	681598	0	90	1670	0	0
535.5	40414	567530	640148	191762	684400	0	90	1530	0	0
536.5	39356	560874	629158	181774	687206	0	80	1400	0	0
537.5	38340	554288	618438	172252	689998	0	70	1280	0	0
538.5	37366	547774	607982	163178	692764	0	60	1170	0	0
539.5	36432	541334	597778	154536	695486	0	60	1070	0	0
540.5	35536	534968	587820	146314	698150	0	50	970	0	0
541.5	34678	528680	578098	138492	700738	0	50	890	0	0
542.5	33856	522466	568604	131060	703234	0	40	810	0	0
543.5	33068	516332	559330	124000	705622	0	40	730	0	0
544.5	32310	510274	550268	117300	707886	0	30	670	0	0
545.5	31586	504296	541412	110942	710010	0	30	610	0	0
546.5	30890	498398	532752	104912	711978	0	30	550	0	0
547.5	30224	492578	524284	99198	713770	0	20	500	0	0
548.5	29584	486838	516000	93788	715374	0	20	450	0	0
549.5	28972	481180	507894	88664	716770	0	20	410	0	0
550.5	28384	475600	499958	83816	717946	0	20	370	0	0
551.5	27820	470100	492190	79230	718882	0	20	330	0	0
552.5	27280	464680	484580	74894	719566	0	10	300	0	0
553.5	26762	459338	477124	70798	719982	0	10	270	0	0
554.5	26266	454076	469818	66928	720116	0	10	250	0	0
555.5	25790	448892	462656	63274	719950	0	10	220	0	0
556.5	25334	443784	455632	59824	719476	0	0	200	0	0
557.5	24896	438754	448742	56570	718676	0	0	180	0	0
558.5	24476	433800	441984	53500	717542	0	0	160	0	0
559.5	24074	428920	435350	50604	716060	0	0	140	0	0
560.5	23688	424112	428838	47874	714218	0	0	130	0	0
561.5	23318	419380	422442	45302	712010	0	0	120	0	0
562.5	22964	414716	416162	42880	709424	0	0	100	0	0
563.5	22624	410124	409992	40596	706452	0	0	90	0	0
564.5	22298	405600	403928	38446	703090	0	0	80	0	0
565.5	21986	401142	397968	36422	699328	0	0	70	0	0
566.5	21686	396750	392108	34516	695164	0	0	70	0	0
567.5	21400	392422	386346	32722	690594	0	0	60	0	0
568.5	21126	388154	380680	31034	685616	0	0	50	0	0
569.5	20862	383948	375104	29446	680228	0	0	50	0	0
570.5	20610	379800	369618	27950	674428	0	0	40	0	0
571.5	20370	375708	364220	26544	668222	0	0	40	0	0
572.5	20140	371670	358908	25222	661612	0	0	30	0	0
573.5	19918	367684	353676	23978	654598	0	0	30	0	0
574.5	19708	363748	348526	22806	647188	0	0	30	0	0
575.5	19506	359860	343454	21706	639390	0	0	20	0	0
576.5	19312	356018	338460	20670	631210	0	0	20	0	0
577.5	19128	352220	333538	19698	622658	0	0	20	0	0
578.5	18952	348462	328692	18782	613746	0	0	20	0	0
579.5	18784	344744	323916	17920	604482	0	0	10	0	0
580.5	18624	341064	319210	17110	594882	0	0	10	0	0
581.5	18472	337418	314572	16350	584958	0	0	10	0	0
582.5	18326	333804	310002	15634	574726	0	0	0	0	0
583.5	18188	330220	305498	14960	564202	0	0	0	0	0
584.5	18056	326664	301056	14326	553404	0	0	0	0	0
585.5	17932	323132	296678	13732	542348	0	0	0	0	0
586.5	17814	319624	292362	13172	531054	0	0	0	0	0
587.5	17702	316138	288108	12646	519540	0	0	0	0	0
588.5	17594	312670	283910	12150	507830	0	0	0	0	0
589.5	17494	309218	279772	11684	495940	0	0	0	0	0
590.5	17400	305780	275692	11248	483892	0	0	0	0	0
591.5	17310	302354	271668	10836	471710	0	0	0	0	0
592.5	17226	298938	267698	10450	459414	0	0	0	0	0
593.5	17148	295528	263784	10086	447024	0	0	0	0	0
594.5	17074	292126	259922	9746	434566	0	0	0	0	0
595.5	17006	288728	256112	9426	422060	0	0	0	0	0
596.5	16942	285332	252352	9124	409526	0	0	0	0	0
597.5	16882	281934	248644	8842	396988	0	0	0	0	0
598.5	16828	278536	244986	8576	384466	0	0	0	0	0
599.5	16778	275134	241376	8328	371984	0	0	0	0	0
600.5	16734	271728	237814	8094	359558	0	0	0	0	0
601.5	16692	268314	234298	7876	347210	0	0	0	0	0
602.5	16656	264894	230830	7672	334960	0	0	0	0	0
603.5	16624	261464	227406	7482	322826	0	0	0	0	0
604.5	16596	258024	224026	7302	310826	0	0	0	0	0
605.5	16572	254572	220690	7136	298976	0	0	0	0	0
606.5	16552	251108	217396	6980	287294	0	0	0	0	0
607.5	16536	247632	214144	6836	275794	0	0	0	0	0
608.5	16524	244142	210934	6702	264492	0	0	0	0	0
609.5	16514	240636	207764	6578	253400	0	0	0	0	0
610.5	16510	237116	204632	6462	242530	0	0	0	0	0
611.5	16510	233580	201540	6356	231894	0	0	0	0	0
612.5	16512	230030	198486	6260	221500	0	0	0	0	0
613.5	16520	226464	195468	6170	211362	0	0	0	0	0
614.5	16530	222882	192486	6090	201484	0	0	0	0	0
615.5	16544	219286	189540	6016	191874	0	0	0	0	0
616.5	16562	215674	186630	5950	182540	0	0	0	0	0
617.5	16582	212050	183752	5890	173484	0	0	0	0	0
618.5	16608	208410	180908	5838	164710	0	0	0	0	0
619.5	16636	204758	178096	5794	156224	0	0	0	0	0
620.5	16668	201094	175316	5754	148026	0	0	0	0	0
621.5	16704	197420	172566	5722	140116	0	0	0	0	0
622.5	16744	193736	169848	5696	132498	0	0	0	0	0
623.5	16786	190044	167158	5676	125166	0	0	0	0	0
624.5	16832	186344	164498	5662	118122	0	0	0	0	0
625.5	16882	182640	161864	5652	111364	0	0	0	0	0
626.5	16936	178932	159260	5650	104888	0	0	0	0	0
627.5	16992	175222	156682	5654	98690	0	0	0	0	0
628.5	17052	171512	154128	5662	92766	0	0	0	0	0
629.5	17116	167804	151602	5676	87110	0	0	0	0	0
630.5	17184	164100	149100	5696	81720	0	0	0	0	0
631.5	17256	160402	146622	5722	76588	0	0	0	0	0
632.5	17330	156712	144168	5752	71708	0	0	0	0	0
633.5	17408	153034	141736	5790	67074	0	0	0	0	0
634.5	17490	149368	139328	5832	62678	0	0	0	0	0
635.5	17576	145718	136942	5878	58514	0	0	0	0	0
636.5	17666	142084	134578	5932	54574	0	0	0	0	0
637.5	17760	138472	132234	5990	50850	0	0	0	0	0
638.5	17856	134882	129912	6056	47336	0	0	0	0	0
639.5	17958	131318	127610	6126	44022	0	0	0	0	0
640.5	18062	127780	125328	6202	40902	0	0	0	0	0
641.5	18170	124272	123064	6284	37968	0	0	0	0	0
642.5	18282	120798	120822	6370	35212	0	0	0	0	0
643.5	18398	117358	118598	6464	32626	0	0	0	0	0
644.5	18520	113954	116392	6564	30202	0	0	0	0	0
645.5	18644	110590	114204	6670	27932	0	0	0	0	0
646.5	18772	107268	112036	6782	25810	0	0	0	0	0
647.5	18904	103988	109886	6900	23828	0	0	0	0	0
648.5	19040	100754	107752	7026	21978	0	0	0	0	0
649.5	19180	97568	105638	7158	20254	0	0	0	0	0
650.5	19326	94432	103540	7296	18650	0	0	0	0	0
651.5	19474	91348	101460	7440	17158	0	0	0	0	0
652.5	19628	88316	99398	7592	15772	0	0	0	0	0
653.5	19786	85338	97354	7752	14484	0	0	0	0	0
654.5	19948	82416	95328	7918	13292	0	0	0	0	0
655.5	20114	79552	93318	8090	12188	0	0	0	0	0
656.5	20286	76748	91326	8272	11166	0	0	0	0	0
657.5	20460	74002	89354	8460	10220	0	0	0	0	0
658.5	20640	71316	87398	8656	9348	0	0	0	0	0
659.5	20826	68692	85460	8858	8544	0	0	0	0	0
660.5	21016	66132	83540	9070	7802	0	0	0	0	0
661.5	21210	63634	81640	9290	7120	0	0	0	0	0
662.5	21410	61198	79758	9516	6492	0	0	0	0	0
663.5	21614	58826	77894	9752	5916	0	0	0	0	0
664.5	21822	56520	76050	9994	5386	0	0	0	0	0
665.5	22036	54276	74226	10246	4900	0	0	0	0	0
666.5	22256	52096	72420	10504	4456	0	0	0	0	0
667.5	22480	49982	70634	10772	4048	0	0	0	0	0
668.5	22710	47930	68870	11048	3676	0	0	0	0	0
669.5	22944	45940	67126	11332	3334	0	0	0	0	0
670.5	23186	44016	65402	11624	3024	0	0	0	0	0
671.5	23430	42152	63700	11924	2740	0	0	0	0	0
672.5	23682	40350	62018	12232	2480	0	0	0	0	0
673.5	23940	38610	60360	12550	2244	0	0	0	0	0
674.5	24202	36930	58722	12874	2030	0	0	0	0	0
675.5	24470	35308	57108	13206	1834	0	0	0	0	0
676.5	24744	33746	55516	13544	1658	0	0	0	0	0
677.5	25024	32240	53948	13892	1496	0	0	0	0	0
678.5	25310	30792	52404	14246	1350	0	0	0	0	0
679.5	25602	29398	50882	14606	1218	0	0	0	0	0
680.5	25900	28058	49386	14974	1096	0	0	0	0	0
681.5	26206	26770	47912	15348	988	0	0	0	0	0
682.5	26516	25534	46464	15728	890	0	0	0	0	0
683.5	26832	24348	45042	16114	800	0	0	0	0	0
684.5	27156	23212	43644	16504	720	0	0	0	0	0
685.5	27486	22122	42272	16900	648	0	0	0	0	0
686.5	27824	21078	40926	17300	582	0	0	0	0	0
687.5	28166	20080	39604	17704	522	0	0	0	0	0
688.5	28516	19126	38310	18112	470	0	0	0	0	0
689.5	28874	18212	37042	18522	420	0	0	0	0	0
690.5	29238	17340	35800	18934	378	0	0	0	0	0
691.5	29608	16508	34584	19348	338	0	0	0	0	0
692.5	29986	15712	33394	19762	304	0	0	0	0	0
693.5	30372	14954	32232	20176	272	0	0	0	0	0
694.5	30764	14230	31096	20590	244	0	0	0	0	0
695.5	31164	13542	29988	21002	218	0	0	0	0	0
696.5	31572	12886	28904	21414	196	0	0	0	0	0
697.5	31988	12260	27848	21822	174	0	0	0	0	0
698.5	32410	11664	26820	22226	156	0	0	0	0	0
699.5	32840	11098	25816	22624	140	0	0	0	0	0
700.5	33278	10560	24840	23018	126	0	0	0	0	0
701.5	33724	10048	23890	23406	112	0	0	0	0	0
702.5	34178	9562	22966	23788	100	0	0	0	0	0
703.5	34640	9100	22068	24160	90	0	0	0	0	0
704.5	35110	8662	21196	24524	80	0	0	0	0	0
705.5	35588	8246	20350	24878	72	0	0	0	0	0
706.5	36076	7850	19528	25222	64	0	0	0	0	0
707.5	36570	7474	18730	25554	56	0	0	0	0	0
708.5	37074	7118	17958	25874	50	0	0	0	0	0
709.5	37586	6782	17210	26180	46	0	0	0	0	0
710.5	38106	6462	16488	26474	40	0	0	0	0	0
711.5	38634	6158	15788	26752	36	0	0	0	0	0
712.5	39172	5870	15110	27014	32	0	0	0	0	0
713.5	39718	5598	14456	27260	28	0	0	0	0	0
714.5	40274	5340	13824	27490	26	0	0	0	0	0
715.5	40836	5096	13216	27700	22	0	0	0	0	0
716.5	41410	4864	12628	27894	20	0	0	0	0	0
717.5	41992	4644	12062	28070	18	0	0	0	0	0
718.5	42582	4438	11516	28224	16	0	0	0	0	0
719.5	43182	4240	10990	28360	14	0	0	0	0	0
720.5	43790	4054	10486	28476	12	0	0	0	0	0
721.5	44408	3878	10000	28572	12	0	0	0	0	0
722.5	45034	3712	9532	28646	10	0	0	0	0	0
723.5	45670	3554	9084	28698	10	0	0	0	0	0
724.5	46316	3406	8652	28730	8	0	0	0	0	0
725.5	46970	3264	8240	28742	8	0	0	0	0	0
726.5	47634	3130	7842	28732	6	0	0	0	0	0
727.5	48306	3004	7462	28700	6	0	0	0	0	0
728.5	48986	2884	7098	28646	6	0	0	0	0	0
729.5	49678	2772	6750	28572	4	0	0	0	0	0
730.5	50376	2664	6416	28476	4	0	0	0	0	0
731.5	51086	2564	6098	28360	4	0	0	0	0	0
732.5	51802	2468	5794	28224	4	0	0	0	0	0
733.5	52528	2378	5502	28068	2	0	0	0	0	0
734.5	53264	2292	5224	27892	2	0	0	0	0	0
735.5	54008	2212	4958	27698	2	0	0	0	0	0
736.5	54760	2134	4704	27484	2	0	0	0	0	0
737.5	55522	2062	4464	27252	0	0	0	0	0	0
738.5	56290	1994	4234	27004	0	0	0	0	0	0
739.5	57068	1930	4014	26738	0	0	0	0	0	0
740.5	57854	1868	3804	26458	0	0	0	0	0	0
741.5	58650	1810	3606	26160	0	0	0	0	0	0
742.5	59452	1756	3416	25850	0	0	0	0	0	0
743.5	60260	1706	3238	25524	0	0	0	0	0	0
744.5	61078	1656	3066	25188	0	0	0	0	0	0
745.5	61904	1610	2904	24838	0	0	0	0	0	0
746.5	62736	1568	2750	24476	0	0	0	0	0	0
747.5	63574	1528	2602	24106	0	0	0	0	0	0
748.5	64420	1488	2464	23726	0	0	0	0	0	0
749.5	65272	1452	2332	23336	0	0	0	0	0	0
750.5	66130	1420	2206	22938	0	0	0	0	0	0
751.5	66994	1388	2088	22536	0	0	0	0	0	0
752.5	67866	1358	1974	22126	0	0	0	0	0	0
753.5	68740	1330	1868	21710	0	0	0	0	0	0
754.5	69622	1304	1768	21292	0	0	0	0	0	0
755.5	70506	1278	1672	20868	0	0	0	0	0	0
756.5	71396	1256	1582	20442	0	0	0	0	0	0
757.5	72290	1234	1496	20016	0	0	0	0	0	0
758.5	73186	1214	1414	19586	0	0	0	0	0	0
759.5	74088	1196	1338	19158	0	0	0	0	0	0
760.5	74990	1178	1266	18728	0	0	0	0	0	0
761.5	75896	1164	1196	18300	0	0	0	0	0	0
762.5	76804	1148	1132	17874	0	0	0	0	0	0
763.5	77712	1136	1070	17450	0	0	0	0	0	0
764.5	78622	1124	1012	17028	0	0	0	0	0	0
765.5	79532	1114	958	16610	0	0	0	0	0	0
766.5	80442	1104	906	16196	0	0	0	0	0	0
767.5	81352	1094	858	15786	0	0	0	0	0	0
768.5	82260	1088	812	15382	0	0	0	0	0	0
769.5	83168	1082	768	14982	0	0	0	0	0	0
770.5	84072	1076	728	14588	0	0	0	0	0	0
771.5	84974	1072	688	14200	0	0	0	0	0	0
772.5	85872	1068	652	13816	0	0	0	0	0	0
773.5	86766	1066	618	13442	0	0	0	0	0	0
774.5	87654	1064	584	13072	0	0	0	0	0	0
775.5	88538	1064	554	12712	0	0	0	0	0	0
776.5	89416	1064	526	12356	0	0	0	0	0	0
777.5	90286	1066	498	12010	0	0	0	0	0	0
778.5	91150	1068	472	11670	0	0	0	0	0	0
779.5	92004	1072	448	11338	0	0	0	0	0	0
780.5	92850	1076	424	11014	0	0	0	0	0	0
781.5	93688	1080	404	10698	0	0	0	0	0	0
782.5	94514	1086	382	10390	0	0	0	0	0	0
783.5	95328	1094	364	10090	0	0	0	0	0	0
784.5	96132	1102	346	9798	0	0	0	0	0	0
785.5	96922	1110	328	9514	0	0	0	0	0	0
786.5	97700	1120	312	9238	0	0	0	0	0	0
787.5	98462	1132	296	8968	0	0	0	0	0	0
788.5	99210	1144	282	8708	0	0	0	0	0	0
789.5	99942	1156	268	8456	0	0	0	0	0	0
790.5	100658	1170	256	8210	0	0	0	0	0	0
791.5	101356	1184	244	7972	0	0	0	0	0	0
792.5	102038	1200	232	7742	0	0	0	0	0	0
793.5	102700	1218	222	7520	0	0	0	0	0	0
794.5	103342	1236	212	7304	0	0	0	0	0	0
795.5	103962	1254	202	7096	0	0	0	0	0	0
796.5	104564	1274	194	6894	0	0	0	0	0	0
797.5	105142	1296	184	6700	0	0	0	0	0	0
798.5	105698	1318	176	6514	0	0	0	0	0	0
799.5	106232	1342	170	6332	0	0	0	0	0	0
800.5	106740	1366	162	6158	0	0	0	0	0	0
801.5	107224	1394	156	5990	0	0	0	0	0	0
802.5	107682	1420	148	5828	0	0	0	0	0	0
803.5	108114	1450	142	5672	0	0	0	0	0	0
804.5	108520	1480	138	5522	0	0	0	0	0	0
805.5	108898	1512	132	5378	0	0	0	0	0	0
806.5	109248	1544	126	5238	0	0	0	0	0	0
807.5	109570	1578	122	5106	0	0	0	0	0	0
808.5	109862	1614	118	4976	0	0	0	0	0	0
809.5	110124	1652	112	4854	0	0	0	0	0	0
810.5	110356	1692	108	4736	0	0	0	0	0	0
811.5	110558	1732	106	4622	0	0	0	0	0	0
812.5	110728	1774	102	4514	0	0	0	0	0	0
813.5	110866	1818	98	4410	0	0	0	0	0	0
814.5	110972	1864	94	4312	0	0	0	0	0	0
815.5	111046	1912	92	4216	0	0	0	0	0	0
816.5	111086	1962	88	4126	0	0	0	0	0	0
817.5	111094	2012	86	4038	0	0	0	0	0	0
818.5	111068	2066	84	3956	0	0	0	0	0	0
819.5	111008	2120	82	3876	0	0	0	0	0	0
820.5	110914	2178	78	3802	0	0	0	0	0	0
821.5	110786	2238	76	3730	0	0	0	0	0	0
822.5	110624	2298	74	3662	0	0	0	0	0	0
823.5	110428	2362	72	3598	0	0	0	0	0	0
824.5	110198	2428	72	3536	0	0	0	0	0	0
825.5	109932	2496	70	3478	0	0	0	0	0	0
826.5	109632	2566	68	3422	0	0	0	0	0	0
827.5	109300	2640	66	3372	0	0	0	0	0	0
828.5	108932	2714	64	3322	0	0	0	0	0	0
829.5	108530	2792	64	3276	0	0	0	0	0	0
830.5	108094	2872	62	3234	0	0	0	0	0	0
831.5	107624	2954	62	3192	0	0	0	0	0	0
832.5	107122	3040	60	3156	0	0	0	0	0	0
833.5	106586	3126	60	3120	0	0	0	0	0	0
834.5	106016	3216	58	3088	0	0	0	0	0	0
835.5	105416	3310	58	3058	0	0	0	0	0	0
836.5	104782	3406	56	3032	0	0	0	0	0	0
837.5	104118	3504	56	3006	0	0	0	0	0	0
838.5	103424	3604	56	2984	0	0	0	0	0	0
839.5	102698	3708	54	2964	0	0	0	0	0	0
840.5	101942	3814	54	2948	0	0	0	0	0	0
841.5	101156	3922	54	2932	0	0	0	0	0	0
842.5	100344	4034	54	2920	0	0	0	0	0	0
843.5	99502	4148	54	2910	0	0	0	0	0	0
844.5	98634	4266	52	2902	0	0	0	0	0	0
845.5	97738	4384	52	2896	0	0	0	0	0	0
846.5	96818	4508	52	2892	0	0	0	0	0	0
847.5	95872	4632	52	2892	0	0	0	0	0	0
848.5	94902	4760	52	2892	0	0	0	0	0	0
849.5	93908	4890	52	2896	0	0	0	0	0	0
850.5	92892	5024	52	2902	0	0	0	0	0	0
851.5	91856	5158	52	2910	0	0	0	0	0	0
852.5	90798	5296	52	2920	0	0	0	0	0	0
853.5	89720	5436	52	2934	0	0	0	0	0	0
854.5	88624	5580	52	2948	0	0	0	0	0	0
855.5	87508	5724	54	2966	0	0	0	0	0	0
856.5	86378	5870	54	2988	0	0	0	0	0	0
857.5	85230	6020	54	3010	0	0	0	0	0	0
858.5	84068	6170	54	3036	0	0	0	0	0	0
859.5	82892	6324	56	3064	0	0	0	0	0	0
860.5	81704	6478	56	3094	0	0	0	0	0	0
861.5	80504	6634	56	3128	0	0	0	0	0	0
862.5	79292	6792	58	3164	0	0	0	0	0	0
863.5	78070	6950	58	3204	0	0	0	0	0	0
864.5	76840	7110	60	3246	0	0	0	0	0	0
865.5	75602	7272	60	3292	0	0	0	0	0	0
866.5	74356	7434	62	3340	0	0	0	0	0	0
867.5	73106	7596	62	3392	0	0	0	0	0	0
868.5	71850	7760	64	3448	0	0	0	0	0	0
869.5	70590	7922	64	3506	0	0	0	0	0	0
870.5	69326	8086	66	3568	0	0	0	0	0	0
871.5	68062	8250	68	3636	0	0	0	0	0	0
872.5	66796	8412	70	3706	0	0	0	0	0	0
873.5	65530	8576	72	3780	0	0	0	0	0	0
874.5	64266	8738	74	3858	0	0	0	0	0	0
875.5	63002	8898	76	3940	0	0	0	0	0	0
876.5	61742	9058	78	4028	0	0	0	0	0	0
877.5	60486	9216	80	4120	0	0	0	0	0	0
878.5	59232	9372	82	4216	0	0	0	0	0	0
879.5	57986	9526	84	4318	0	0	0	0	0	0
880.5	56744	9678	88	4426	0	0	0	0	0	0
881.5	55508	9828	90	4538	0	0	0	0	0	0
882.5	54282	9976	94	4656	0	0	0	0	0	0
883.5	53062	10120	96	4782	0	0	0	0	0	0
884.5	51852	10260	100	4912	0	0	0	0	0	0
885.5	50650	10398	104	5050	0	0	0	0	0	0
886.5	49460	10530	108	5194	0	0	0	0	0	0
887.5	48280	10660	112	5346	0	0	0	0	0	0
888.5	47112	10786	116	5504	0	0	0	0	0	0
889.5	45956	10906	122	5670	0	0	0	0	0	0
890.5	44812	11022	126	5844	0	0	0	0	0	0
891.5	43682	11132	132	6028	0	0	0	0	0	0
892.5	42566	11238	138	6220	0	0	0	0	0	0
893.5	41462	11338	144	6420	0	0	0	0	0	0
894.5	40374	11434	150	6630	0	0	0	0	0	0
895.5	39300	11522	158	6852	0	0	0	0	0	0
896.5	38242	11604	166	7082	0	0	0	0	0	0
897.5	37200	11682	174	7324	0	0	0	0	0	0
898.5	36172	11750	182	7576	0	0	0	0	0	0
899.5	35162	11814	192	7842	0	0	0	0	0	0
900.5	34168	11870	202	8118	0	0	0	0	0	0
901.5	33190	11920	212	8408	0	0	0	0	0	0
902.5	32230	11962	222	8712	0	0	0	0	0	0
903.5	31286	11998	236	9030	0	0	0	0	0	0
904.5	30360	12024	248	9362	0	0	0	0	0	0
905.5	29450	12046	262	9708	0	0	0	0	0	0
906.5	28560	12058	276	10070	0	0	0	0	0	0
907.5	27686	12064	292	10450	0	0	0	0	0	0
908.5	26830	12060	310	10846	0	0	0	0	0	0
909.5	25992	12050	328	11260	0	0	0	0	0	0
910.5	25170	12032	348	11692	0	0	0	0	0	0
911.5	24368	12008	368	12142	0	0	0	0	0	0
912.5	23582	11974	390	12614	0	0	0	0	0	0
913.5	22816	11934	414	13104	0	0	0	0	0	0
914.5	22066	11886	440	13618	0	0	0	0	0	0
915.5	21334	11830	468	14152	0	0	0	0	0	0
916.5	20618	11766	498	14710	0	0	0	0	0	0
917.5	19922	11696	532	15290	0	0	0	0	0	0
918.5	19242	11618	566	15896	0	0	0	0	0	0
919.5	18580	11532	604	16526	0	0	0	0	0	0
920.5	17934	11440	644	17182	0	0	0	0	0	0
921.5	17304	11342	688	17866	0	0	0	0	0	0
922.5	16692	11236	734	18578	0	0	0	0	0	0
923.5	16096	11124	786	19316	0	0	0	0	0	0
924.5	15516	11006	840	20086	0	0	0	0	0	0
925.5	14954	10882	898	20884	0	0	0	0	0	0
926.5	14406	10752	962	21716	0	0	0	0	0	0
927.5	13874	10616	1032	22576	0	0	0	0	0	0
928.5	13358	10474	1106	23472	0	0	0	0	0	0
929.5	12856	10328	1186	24400	0	0	0	0	0	0
930.5	12370	10176	1274	25362	0	0	0	0	0	0
931.5	11898	10020	1368	26358	0	0	0	0	0	0
932.5	11442	9860	1468	27392	0	0	0	0	0	0
933.5	10998	9696	1580	28460	0	0	0	0	0	0
934.5	10568	9528	1698	29566	0	0	0	0	0	0
935.5	10154	9356	1828	30710	0	0	0	0	0	0
936.5	9750	9180	1968	31892	0	0	0	0	0	0
937.5	9362	9002	2120	33112	0	0	0	0	0	0
938.5	8986	8822	2284	34370	0	0	0	0	0	0
939.5	8622	8640	2462	35670	0	0	0	0	0	0
940.5	8270	8454	2656	37008	0	0	0	0	0	0
941.5	7930	8268	2866	38386	0	0	0	0	0	0
942.5	7602	8080	3094	39806	0	0	0	0	0	0
943.5	7286	7890	3340	41264	0	0	0	0	0	0
944.5	6980	7700	3610	42764	0	0	0	0	0	0
945.5	6684	7508	3902	44304	0	0	0	0	0	0
946.5	6400	7316	4218	45884	0	0	0	0	0	0
947.5	6126	7126	4562	47504	0	0	0	0	0	0
948.5	5862	6934	4938	49162	0	0	0	0	0	0
949.5	5608	6742	5344	50860	0	0	0	0	0	0
950.5	5364	6552	5788	52596	0	0	0	0	0	0
951.5	5128	6364	6270	54368	0	0	0	0	0	0
952.5	4902	6174	6794	56178	0	0	0	0	0	0
953.5	4684	5988	7364	58024	0	0	0	0	0	0
954.5	4474	5802	7986	59902	0	0	0	0	0	0
955.5	4272	5620	8662	61814	0	0	0	0	0	0
956.5	4078	5438	9398	63756	0	0	0	0	0	0
957.5	3892	5258	10200	65730	0	0	0	0	0	0
958.5	3714	5082	11072	67730	0	0	0	0	0	0
959.5	3542	4908	12024	69756	0	0	0	0	0	0
960.5	3378	4736	13062	71806	0	0	0	0	0	0
961.5	3220	4566	14192	73878	0	0	0	0	0	0
962.5	3070	4400	15424	75968	0	0	0	0	0	0
963.5	2924	4238	16766	78074	0	0	0	0	0	0
964.5	2786	4078	18230	80194	0	0	0	0	0	0
965.5	2652	3922	19826	82324	0	0	0	0	0	0
966.5	2526	3768	21566	84460	0	0	0	0	0	0
967.5	2404	3618	23466	86602	0	0	0	0	0	0
968.5	2286	3472	25536	88744	0	0	0	0	0	0
969.5	2176	3330	27796	90884	0	0	0	0	0	0
970.5	2068	3190	30262	93016	0	0	0	0	0	0
971.5	1966	3056	32952	95138	0	0	0	0	0	0
972.5	1868	2924	35888	97246	0	0	0	0	0	0
973.5	1776	2796	39092	99336	0	0	0	0	0	0
974.5	1686	2672	42588	101404	0	0	0	0	0	0
975.5	1602	2552	46404	103444	0	0	0	0	0	0
976.5	1520	2434	50570	105454	0	0	0	0	0	0
977.5	1444	2322	55118	107428	0	0	0	0	0	0
978.5	1370	2212	60082	109362	0	0	0	0	0	0
979.5	1298	2106	65502	111250	0	0	0	0	0	0
980.5	1232	2004	71420	113092	0	0	0	0	0	0
981.5	1168	1906	77882	114880	0	0	0	0	0	0
982.5	1106	1812	84936	116610	0	0	0	0	0	0
983.5	1048	1720	92640	118278	0	0	0	0	0	0
984.5	994	1632	101052	119878	0	0	0	0	0	0
985.5	940	1548	110236	121410	0	0	0	0	0	0
986.5	890	1468	120266	122864	0	0	0	0	0	0
987.5	844	1390	131218	124242	0	0	0	0	0	0
988.5	798	1316	143176	125534	0	0	0	0	0	0
989.5	754	1244	156234	126740	0	0	0	0	0	0
990.5	714	1176	170494	127856	0	0	0	0	0	0
991.5	676	1110	186064	128878	0	0	0	0	0	0
992.5	638	1048	203064	129802	0	0	0	0	0	0
993.5	604	988	221626	130624	0	0	0	0	0	0
994.5	570	932	241894	131344	0	0	0	0	0	0
995.5	538	876	264024	131958	0	0	0	0	0	0
996.5	508	826	288182	132462	0	0	0	0	0	0
997.5	480	776	314558	132858	0	0	0	0	0	0
998.5	452	730	343350	133138	0	0	0	0	0	0
999.5	428	686	374780	133306	0	0	0	0	0	0

## Sheet: Fig 5e_yield
Yield [particle/mL]
-80	-195
3120962436	2059712240
3929851198	2927362400
3419629824	1969292300
3553981578	3116511930
3499144670	3195895550

## Sheet: Fig 5e_purity
Purity [particle/μg protein]
-80	-195
4.73381e+06	4.06212e+06
5.96071e+06	5.77328e+06
5.18682e+06	3.88379e+06
5.3906e+06	6.14632e+06
5.30743e+06	6.30287e+06

## Sheet: Fig 5g_size distribution
	Particle concentration [particle/mL]
	Gel			UC
Size [nm]	Technical replicate 1	Technical replicate 2	Technical replicate 3	Technical replicate 1	Technical replicate 2	Technical replicate 3
0.5	0	0	0	0	0	0
1.5	0	0	0	0	0	0
2.5	0	0	0	0	0	0
3.5	0	0	0	0	0	0
4.5	0	0	0	0	0	0
5.5	0	0	0	0	0	0
6.5	0	0	0	0	0	0
7.5	0	0	0	0	0	0
8.5	0	0	0	0	0	0
9.5	0	0	0	0	0	0
10.5	0	0	0	0	0	0
11.5	0	0	0	0	0	0
12.5	0	0	0	0	0	0
13.5	0	0	0	0	0	0
14.5	0	0	0	0	0	0
15.5	0	0	0	0	0	0
16.5	0	0	0	0	0	0
17.5	0	0	0	0	0	0
18.5	0	0	0	0	0	0
19.5	0	0	0	0	0	0
20.5	0	0	0	0	0	0
21.5	0	0	0	0	0	0
22.5	0	0	0	0	0	0
23.5	0	0	0	0	0	0
24.5	0	0	0	0	0	0
25.5	0	0	0	0	0	0
26.5	0	0	0	0	0	0
27.5	0	0	0	0	0	0
28.5	0	0	0	0	0	0
29.5	0	0	0	0	0	0
30.5	0	0	0	0	0	0
31.5	0	0	0	0	0	0
32.5	0	0	0	0	0	0
33.5	0	0	0	0	20	0
34.5	0	0	0	0	40	0
35.5	0	0	0	0	60	0
36.5	0	0	0	0	110	0
37.5	0	0	0	0	180	0
38.5	0	0	0	0	280	0
39.5	0	0	0	0	430	0
40.5	0	0	0	0	640	0
41.5	0	0	0	0	920	0
42.5	0	0	0	0	1300	0
43.5	0	0	0	0	1790	0
44.5	0	0	0	0	2410	0
45.5	0	0	0	0	3160	0
46.5	0	0	0	0	4070	0
47.5	0	0	0	0	5150	0
48.5	0	0	0	0	6390	0
49.5	0	0	0	0	7810	0
50.5	0	0	0	0	9400	0
51.5	0	0	10	0	11150	0
52.5	0	0	20	0	13070	0
53.5	0	0	30	0	15140	10
54.5	0	0	60	0	17350	20
55.5	0	0	90	0	19680	50
56.5	0	0	150	0	22130	90
57.5	20	0	240	10	24680	160
58.5	40	0	370	20	27320	270
59.5	90	0	580	20	30040	460
60.5	180	0	890	30	32830	740
61.5	360	0	1340	50	35690	1160
62.5	690	0	2000	70	38620	1770
63.5	1280	0	2940	90	41610	2620
64.5	2270	0	4280	120	44680	3800
65.5	3870	0	6160	160	47810	5380
66.5	6360	0	8750	200	51030	7450
67.5	10110	0	12290	260	54330	10110
68.5	15580	0	17060	330	57730	13470
69.5	23290	10	23410	410	61230	17630
70.5	33890	20	31780	500	64860	22710
71.5	48040	20	42660	610	68610	28810
72.5	66500	30	56670	740	72510	36050
73.5	90030	40	74470	890	76560	44510
74.5	119410	60	96860	1060	80780	54310
75.5	155410	80	124700	1260	85160	65520
76.5	198740	100	158960	1490	89730	78210
77.5	250030	130	200650	1750	94490	92450
78.5	309830	170	250890	2050	99450	108260
79.5	378550	220	310820	2410	104600	125660
80.5	456430	290	381600	2820	109960	144650
81.5	543500	370	464430	3300	115510	165180
82.5	639560	470	560480	3860	121270	187190
83.5	744110	610	670890	4530	127220	210590
84.5	856350	780	796760	5330	133370	235250
85.5	975140	1000	939100	6280	139710	261030
86.5	1098980	1280	1098870	7420	146240	287750
87.5	1226020	1640	1276910	8790	152940	315240
88.5	1354070	2090	1473980	10460	159830	343280
89.5	1480700	2670	1690720	12470	166900	371680
90.5	1603240	3420	1927680	14920	174150	400260
91.5	1718960	4370	2185300	17900	181580	428830
92.5	1825150	5590	2463910	21520	189200	457250
93.5	1919260	7160	2763780	25920	197030	485410
94.5	1999060	9170	3085050	31280	205080	513240
95.5	2062720	11760	3427800	37780	213380	540740
96.5	2108960	15070	3792020	45660	221950	567960
97.5	2137110	19340	4177640	55190	230850	595000
98.5	2147130	24830	4584490	66650	240110	622040
99.5	2139620	31880	5012380	80420	249790	649330
100.5	2115730	40950	5461000	96870	259980	677180
101.5	2077150	52620	5930020	116440	270740	705980
102.5	2025900	67620	6419050	139620	282190	736180
103.5	1964310	86900	6927660	166920	294440	768310
104.5	1894810	111650	7455390	198910	307620	802980
105.5	1819870	143400	8001780	236190	321910	840870
106.5	1741850	184070	8566360	279400	337490	882790
107.5	1662960	236100	9148730	329210	354590	929610
108.5	1585150	302500	9748520	386300	373460	982350
109.5	1510160	387070	10365470	451410	394410	1042160
110.5	1439430	494440	10999440	525260	417800	1110370
111.5	1374160	630320	11650470	608610	444040	1188510
112.5	1315310	801580	12318750	702230	473630	1278300
113.5	1263690	1016470	13004720	806930	507150	1381800
114.5	1219910	1284660	13709030	923510	545250	1501320
115.5	1184550	1617390	14432620	1052830	588740	1639590
116.5	1158100	2027460	15176670	1195750	638550	1799740
117.5	1141100	2529090	15942620	1353210	695750	1985410
118.5	1134160	3137700	16732160	1526150	761630	2200760
119.5	1138010	3869490	17547250	1715630	837660	2450600
120.5	1153610	4740870	18390010	1922730	925600	2740410
121.5	1182150	5767640	19262760	2148650	1027460	3076420
122.5	1225200	6964030	20167920	2394680	1145590	3465660
123.5	1284770	8341660	21108000	2662210	1282690	3915990
124.5	1363420	9908350	22085480	2952800	1441870	4436130
125.5	1464410	11667100	23102800	3268110	1626670	5035620
126.5	1591870	13615150	24162270	3609980	1841120	5724790
127.5	1750970	15743440	25265980	3980420	2089720	6514650
128.5	1948180	18036360	26415750	4381640	2377510	7416710
129.5	2191560	20472060	27613050	4816040	2710010	8442800
130.5	2491090	23023270	28858950	5286240	3093270	9604760
131.5	2859000	25658530	30154050	5795090	3533760	10914080
132.5	3310270	28343870	31498450	6345660	4038370	12381470
133.5	3863000	31044610	32891730	6941250	4614260	14016420
134.5	4538920	33727360	34332890	7585420	5268760	15826620
135.5	5363770	36361820	35820440	8281930	6009260	17817490
136.5	6367700	38922330	37352360	9034760	6842980	19991590
137.5	7585410	41389070	38926200	9848090	7776800	22348210
138.5	9056180	43748780	40539110	10726260	8817110	24882910
139.5	10823510	45995050	42188000	11673720	9969520	27587270
140.5	12934390	48128170	43869580	12695000	11238770	30448760
141.5	15438080	50154670	45580570	13794630	12628480	33450780
142.5	18384310	52086540	47317790	14977090	14141030	36572870
143.5	21821010	53940330	49078340	16246690	15777490	39791210
144.5	25791450	55736220	50859740	17607480	17537490	43079170
145.5	30331050	57497060	52660070	19063160	19419240	46408140
146.5	35463980	59247490	54478150	20616920	21419550	49748420
147.5	41199870	61013230	56313600	22271360	23533850	53070230
148.5	47530910	62820410	58166980	24028330	25756330	56344670
149.5	54429690	64695160	60039860	25888800	28080050	59544750
150.5	61848050	66663240	61934860	27852760	30497070	62646230
151.5	69717250	68749810	63855700	29919080	32998590	65628410
152.5	77949400	70979300	65807140	32085450	35575140	68474670
153.5	86440320	73375360	67795030	34348290	38216690	71172920
154.5	95073520	75960820	69826160	36702710	40912830	73715690
155.5	104000000	78757750	71908260	39142540	43652850	76100210
156.5	112000000	81787400	74049860	41660330	46425880	78328140
157.5	121000000	85070300	76260180	44247430	49221000	80405270
158.5	129000000	88626210	78549010	46894170	52027300	82341000
159.5	136000000	92474070	80926560	49589940	54833970	84147830
160.5	143000000	96631980	83403310	52323450	57630370	85840670
161.5	149000000	101000000	85989800	55082940	60406100	87436270
162.5	155000000	106000000	88696540	57856450	63151040	88952590
163.5	160000000	111000000	91533740	60632070	65855440	90408140
164.5	165000000	117000000	94511160	63398250	68510000	91821510
165.5	168000000	123000000	97637880	66144020	71105890	93210820
166.5	172000000	129000000	101000000	68859250	73634860	94593330
167.5	174000000	136000000	104000000	71534920	76089290	95985050
168.5	176000000	143000000	108000000	74163200	78462270	97400470
169.5	177000000	150000000	112000000	76737690	80747680	98852240
170.5	178000000	158000000	116000000	79253410	82940200	100000000
171.5	179000000	167000000	120000000	81706920	85035400	102000000
172.5	179000000	175000000	124000000	84096210	87029770	104000000
173.5	179000000	184000000	129000000	86420710	88920730	105000000
174.5	179000000	194000000	133000000	88681130	90706640	107000000
175.5	178000000	203000000	138000000	90879320	92386780	109000000
176.5	178000000	213000000	143000000	93018060	93961340	111000000
177.5	177000000	223000000	148000000	95100880	95431380	113000000
178.5	176000000	233000000	153000000	97131820	96798750	115000000
179.5	176000000	243000000	159000000	99115150	98066010	117000000
180.5	175000000	253000000	164000000	101000000	99236380	119000000
181.5	174000000	264000000	169000000	103000000	100000000	121000000
182.5	174000000	273000000	174000000	105000000	101000000	123000000
183.5	173000000	283000000	180000000	107000000	102000000	125000000
184.5	173000000	292000000	185000000	108000000	103000000	127000000
185.5	173000000	301000000	190000000	110000000	104000000	129000000
186.5	172000000	309000000	195000000	112000000	104000000	130000000
187.5	172000000	317000000	199000000	114000000	105000000	132000000
188.5	172000000	324000000	204000000	115000000	106000000	134000000
189.5	172000000	330000000	208000000	117000000	106000000	135000000
190.5	172000000	335000000	212000000	119000000	107000000	136000000
191.5	173000000	339000000	215000000	120000000	107000000	138000000
192.5	173000000	343000000	218000000	122000000	107000000	138000000
193.5	173000000	345000000	221000000	123000000	108000000	139000000
194.5	173000000	346000000	223000000	124000000	108000000	139000000
195.5	174000000	346000000	225000000	126000000	108000000	140000000
196.5	174000000	345000000	226000000	127000000	108000000	140000000
197.5	174000000	343000000	227000000	128000000	109000000	139000000
198.5	174000000	340000000	228000000	129000000	109000000	139000000
199.5	174000000	336000000	227000000	129000000	109000000	138000000
200.5	174000000	331000000	227000000	130000000	109000000	137000000
201.5	174000000	326000000	226000000	130000000	109000000	135000000
202.5	174000000	319000000	225000000	130000000	109000000	134000000
203.5	173000000	312000000	223000000	130000000	109000000	132000000
204.5	172000000	305000000	221000000	130000000	109000000	130000000
205.5	171000000	297000000	218000000	130000000	109000000	128000000
206.5	170000000	289000000	216000000	129000000	109000000	126000000
207.5	169000000	280000000	213000000	128000000	109000000	123000000
208.5	167000000	271000000	209000000	127000000	109000000	121000000
209.5	165000000	262000000	206000000	126000000	109000000	118000000
210.5	163000000	253000000	202000000	124000000	109000000	115000000
211.5	161000000	244000000	198000000	123000000	109000000	112000000
212.5	159000000	235000000	194000000	121000000	109000000	110000000
213.5	156000000	227000000	190000000	119000000	108000000	107000000
214.5	153000000	218000000	186000000	117000000	108000000	104000000
215.5	151000000	210000000	181000000	114000000	108000000	101000000
216.5	148000000	202000000	177000000	112000000	107000000	97566250
217.5	144000000	194000000	173000000	109000000	107000000	94544260
218.5	141000000	187000000	168000000	106000000	106000000	91535900
219.5	138000000	180000000	164000000	103000000	105000000	88549960
220.5	135000000	173000000	160000000	101000000	105000000	85594130
221.5	132000000	167000000	156000000	97710540	104000000	82675050
222.5	129000000	161000000	151000000	94791590	103000000	79798370
223.5	126000000	155000000	147000000	91869030	102000000	76968850
224.5	123000000	150000000	143000000	88958670	101000000	74190430
225.5	120000000	145000000	139000000	86075060	99906850	71466290
226.5	117000000	140000000	136000000	83231360	98669190	68799000
227.5	114000000	136000000	132000000	80439290	97335760	66190530
228.5	112000000	132000000	128000000	77709050	95905490	63642400
229.5	109000000	129000000	125000000	75049360	94378030	61155680
230.5	107000000	125000000	121000000	72467460	92753770	58731130
231.5	105000000	122000000	118000000	69969160	91033890	56369240
232.5	103000000	119000000	114000000	67558920	89220420	54070240
233.5	101000000	117000000	111000000	65239950	87316240	51834230
234.5	99588720	114000000	108000000	63014280	85325080	49661160
235.5	98134520	112000000	105000000	60882880	83251550	47550880
236.5	96844240	110000000	102000000	58845770	81101080	45503180
237.5	95716410	108000000	99458950	56902110	78879900	43517790
238.5	94748730	106000000	96726070	55050340	76595010	41594420
239.5	93938140	105000000	94075940	53288260	74254040	39732740
240.5	93280900	103000000	91506040	51613130	71865230	37932410
241.5	92772610	102000000	89013830	50021760	69437330	36193050
242.5	92408320	101000000	86596800	48510600	66979450	34514270
243.5	92182460	99868750	84252440	47075810	64500990	32895650
244.5	92088920	98844880	81978340	45713320	62011490	31336740
245.5	92121020	97883470	79772130	44418920	59520530	29837030
246.5	92271520	96971630	77631540	43188280	57037590	28395980
247.5	92532570	96096870	75554390	42017020	54571950	27012960
248.5	92895720	95247100	73538590	40900760	52132550	25687290
249.5	93351910	94410750	71582150	39835130	49727900	24418220
250.5	93891420	93576830	69683180	38815830	47366020	23204910
251.5	94503890	92734970	67839880	37838660	45054290	22046430
252.5	95178300	91875520	66050550	36899520	42799440	20941780
253.5	95902960	90989640	64313580	35994460	40607470	19889870
254.5	96665590	90069350	62627420	35119720	38483630	18889520
255.5	97453280	89107590	60990640	34271680	36432390	17939480
256.5	98252590	88098350	59401830	33446970	34457430	17038400
257.5	99049610	87036620	57859690	32642410	32561660	16184900
258.5	99830050	85918540	56362960	31855060	30747210	15377510
259.5	101000000	84741340	54910430	31082240	29015510	14614720
260.5	101000000	83503390	53500940	30321500	27367290	13894960
261.5	102000000	82204200	52133370	29570700	25802640	13216660
262.5	102000000	80844360	50806630	28827920	24321070	12578200
263.5	103000000	79425540	49519690	28091570	22921550	11977950
264.5	103000000	77950390	48271510	27360290	21602620	11414280
265.5	104000000	76422480	47061100	26633030	20362390	10885570
266.5	104000000	74846200	45887470	25908990	19198640	10390200
267.5	104000000	73226680	44749670	25187640	18108870	9926600
268.5	104000000	71569640	43646760	24468710	17090350	9493190
269.5	103000000	69881300	42577790	23752150	16140200	9088470
270.5	103000000	68168220	41541860	23038170	15255420	8710940
271.5	102000000	66437220	40538070	22327140	14432920	8359170
272.5	101000000	64695240	39565500	21619640	13669580	8031780
273.5	100000000	62949210	38623290	20916420	12962310	7727440
274.5	99216050	61205950	37710560	20218340	12308030	7444870
275.5	97896080	59472090	36826450	19526390	11703720	7182860
276.5	96412680	57753960	35970120	18841640	11146450	6940240
277.5	94772100	56057530	35140720	18165220	10633400	6715930
278.5	92982200	54388330	34337440	17498300	10161830	6508860
279.5	91052310	52751430	33559460	16842060	9729150	6318070
280.5	88993080	51151370	32805980	16197680	9332900	6142610
281.5	86816310	49592200	32076240	15566280	8970730	5981630
282.5	84534670	48077370	31369460	14948960	8640450	5834300
283.5	82161560	46609830	30684880	14346730	8339990	5699850
284.5	79710870	45191980	30021790	13760530	8067420	5577560
285.5	77196740	43825700	29379460	13191210	7820940	5466770
286.5	74633390	42512380	28757190	12639500	7598860	5366850
287.5	72034870	41252940	28154300	12106060	7399640	5277220
288.5	69414950	40047850	27570120	11591400	7221830	5197330
289.5	66786860	38897200	27004020	11095940	7064090	5126670
290.5	64163230	37800700	26455360	10619980	6925180	5064780
291.5	61555920	36757730	25923530	10163710	6803970	5011220
292.5	58975940	35767360	25407940	9727220	6699400	4965590
293.5	56433340	34828430	24908000	9310510	6610480	4927490
294.5	53937220	33939510	24423170	8913460	6536310	4896590
295.5	51495640	33098990	23952900	8535890	6476060	4872540
296.5	49115620	32305070	23496650	8177540	6428940	4855050
297.5	46803180	31555830	23053920	7838080	6394210	4843820
298.5	44563310	30849180	22624210	7517120	6371200	4838590
299.5	42400070	30182960	22207030	7214230	6359240	4839090
300.5	40316570	29554910	21801920	6928920	6357730	4845090
301.5	38315070	28962700	21408420	6660690	6366080	4856360
302.5	36397040	28403930	21026070	6409010	6383720	4872690
303.5	34563230	27876180	20654450	6173310	6410100	4893850
304.5	32813720	27376960	20293130	5953040	6444670	4919650
305.5	31148000	26903800	19941700	5747640	6486930	4949900
306.5	29565060	26454170	19599750	5556530	6536320	4984390
307.5	28063460	26025580	19266880	5379160	6592350	5022950
308.5	26641360	25615510	18942720	5214990	6654470	5065380
309.5	25296610	25221470	18626880	5063470	6722150	5111490
310.5	24026830	24840990	18318980	4924090	6794880	5161100
311.5	22829420	24471640	18018670	4796360	6872090	5214020
312.5	21701630	24111030	17725580	4679800	6953260	5270040
313.5	20640620	23756820	17439380	4573970	7037810	5328980
314.5	19643480	23406750	17159700	4478430	7125180	5390630
315.5	18707250	23058640	16886210	4392780	7214800	5454770
316.5	17829010	22710420	16618590	4316660	7306110	5521190
317.5	17005820	22360100	16356510	4249710	7398510	5589670
318.5	16234810	22005860	16099640	4191610	7491430	5659960
319.5	15513170	21646000	15847690	4142070	7584290	5731830
320.5	14838170	21278970	15600340	4100810	7676520	5805020
321.5	14207170	20903420	15357300	4067590	7767550	5879280
322.5	13617620	20518160	15118280	4042180	7856820	5954310
323.5	13067090	20122210	14883000	4024390	7943790	6029850
324.5	12553230	19714810	14651190	4014040	8027950	6105600
325.5	12073820	19295400	14422590	4010970	8108800	6181260
326.5	11626760	18863660	14196950	4015030	8185850	6256510
327.5	11210040	18419480	13974020	4026100	8258680	6331030
328.5	10821760	17962990	13753580	4044090	8326850	6404500
329.5	10460150	17494530	13535400	4068890	8390010	6476580
330.5	10123510	17014680	13319280	4100440	8447810	6546920
331.5	9810260	16524190	13105030	4138640	8499950	6615190
332.5	9518910	16024040	12892460	4183460	8546170	6681040
333.5	9248060	15515350	12681420	4234830	8586270	6744120
334.5	8996410	14999430	12471740	4292700	8620070	6804090
335.5	8762710	14477700	12263290	4357030	8647440	6860600
336.5	8545820	13951690	12055960	4427770	8668300	6913310
337.5	8344660	13423030	11849630	4504880	8682600	6961910
338.5	8158210	12893410	11644200	4588300	8690360	7006070
339.5	7985530	12364520	11439620	4677970	8691600	7045500
340.5	7825720	11838110	11235820	4773820	8686400	7079900
341.5	7677950	11315860	11032750	4875770	8674880	7109000
342.5	7541430	10799430	10830400	4983730	8657170	7132570
343.5	7415430	10290410	10628740	5097580	8633460	7150370
344.5	7299260	9790320	10427780	5217190	8603930	7162220
345.5	7192260	9300560	10227540	5342390	8568810	7167930
346.5	7093820	8822420	10028060	5473020	8528340	7167380
347.5	7003360	8357050	9829380	5608860	8482770	7160460
348.5	6920320	7905480	9631550	5749670	8432380	7147080
349.5	6844180	7468600	9434660	5895180	8377440	7127220
350.5	6774450	7047130	9238780	6045090	8318240	7100860
351.5	6710660	6641660	9044000	6199060	8255050	7068040
352.5	6652350	6252650	8850430	6356700	8188170	7028820
353.5	6599100	5880400	8658170	6517610	8117890	6983300
354.5	6550500	5525090	8467340	6681320	8044480	6931620
355.5	6506140	5186780	8278060	6847340	7968200	6873950
356.5	6465660	4865390	8090460	7015150	7889340	6810480
357.5	6428680	4560770	7904670	7184160	7808130	6741450
358.5	6394860	4272660	7720820	7353770	7724810	6667110
359.5	6363850	4000710	7539030	7523340	7639620	6587750
360.5	6335330	3744520	7359450	7692170	7552760	6503670
361.5	6308970	3503610	7182200	7859580	7464430	6415200
362.5	6284480	3277470	7007410	8024820	7374810	6322680
363.5	6261550	3065530	6835200	8187120	7284070	6226470
364.5	6239900	2867200	6665700	8345720	7192350	6126950
365.5	6219240	2681870	6499010	8499810	7099780	6024480
366.5	6199300	2508920	6335250	8648600	7006490	5919440
367.5	6179840	2347730	6174520	8791290	6912560	5812230
368.5	6160580	2197650	6016910	8927060	6818100	5703210
369.5	6141300	2058080	5862510	9055130	6723170	5592780
370.5	6121760	1928410	5711390	9174730	6627830	5481290
371.5	6101730	1808030	5563640	9285100	6532130	5369110
372.5	6081010	1696370	5419310	9385520	6436090	5256590
373.5	6059380	1592870	5278450	9475300	6339750	5144060
374.5	6036670	1497010	5141100	9553800	6243110	5031850
375.5	6012680	1408260	5007310	9620440	6146190	4920250
376.5	5987250	1326150	4877100	9674670	6048970	4809570
377.5	5960220	1250220	4750480	9716030	5951450	4700050
378.5	5931440	1180030	4627460	9744100	5853600	4591960
379.5	5900790	1115170	4508050	9758550	5755420	4485520
380.5	5868150	1055270	4392230	9759120	5656880	4380940
381.5	5833400	999960	4280000	9745630	5557950	4278410
382.5	5796450	948920	4171320	9717970	5458610	4178100
383.5	5757240	901820	4066180	9676120	5358830	4080150
384.5	5715680	858380	3964540	9620160	5258580	3984710
385.5	5671730	818330	3866350	9550210	5157840	3891870
386.5	5625360	781420	3771580	9466520	5056600	3801730
387.5	5576550	747430	3680170	9369380	4954830	3714380
388.5	5525270	716140	3592060	9259180	4852520	3629870
389.5	5471550	687350	3507200	9136360	4749670	3548250
390.5	5415390	660880	3425520	9001460	4646280	3469560
391.5	5356840	636580	3346960	8855060	4542350	3393820
392.5	5295930	614280	3271460	8697800	4437900	3321020
393.5	5232730	593850	3198930	8530380	4332950	3251180
394.5	5167310	575170	3129310	8353530	4227530	3184290
395.5	5099740	558110	3062520	8168030	4121680	3120310
396.5	5030120	542570	2998500	7974680	4015450	3059220
397.5	4958550	528450	2937150	7774330	3908890	3000980
398.5	4885150	515670	2878410	7567820	3802070	2945570
399.5	4810030	504140	2822200	7356000	3695060	2892910
400.5	4733320	493790	2768440	7139730	3587940	2842970
401.5	4655150	484560	2717050	6919860	3480800	2795690
402.5	4575660	476390	2667970	6697250	3373750	2751000
403.5	4495010	469230	2621100	6472700	3266870	2708840
404.5	4413330	463020	2576380	6247040	3160290	2669160
405.5	4330770	457730	2533730	6021020	3054120	2631870
406.5	4247500	453320	2493080	5795390	2948470	2596910
407.5	4163660	449760	2454350	5570860	2843490	2564210
408.5	4079410	447010	2417470	5348100	2739280	2533700
409.5	3994900	445060	2382370	5127710	2635990	2505300
410.5	3910280	443870	2348990	4910290	2533740	2478940
411.5	3825710	443450	2317240	4696350	2432680	2454540
412.5	3741330	443760	2287070	4486400	2332920	2432020
413.5	3657280	444810	2258410	4280840	2234590	2411320
414.5	3573710	446580	2231190	4080080	2137840	2392340
415.5	3490730	449070	2205340	3884450	2042770	2375020
416.5	3408490	452270	2180810	3694250	1949510	2359280
417.5	3327110	456190	2157530	3509700	1858170	2345040
418.5	3246700	460830	2135450	3331020	1768860	2332210
419.5	3167360	466200	2114500	3158360	1681680	2320720
420.5	3089210	472300	2094610	2991830	1596720	2310480
421.5	3012330	479150	2075750	2831520	1514070	2301420
422.5	2936820	486750	2057840	2677470	1433790	2293450
423.5	2862760	495130	2040840	2529690	1355970	2286490
424.5	2790220	504300	2024680	2388150	1280650	2280450
425.5	2719260	514280	2009320	2252810	1207880	2275240
426.5	2649940	525090	1994700	2123600	1137710	2270780
427.5	2582330	536760	1980770	2000410	1070150	2266980
428.5	2516460	549300	1967470	1883140	1005230	2263750
429.5	2452360	562770	1954760	1771650	942950	2260990
430.5	2390090	577170	1942580	1665790	883320	2258630
431.5	2329650	592550	1930890	1565410	826320	2256550
432.5	2271070	608930	1919640	1470330	771930	2254680
433.5	2214370	626360	1908790	1380370	720140	2252910
434.5	2159560	644880	1898270	1295360	670890	2251140
435.5	2106640	664530	1888050	1215090	624150	2249290
436.5	2055610	685340	1878090	1139390	579880	2247260
437.5	2006470	707370	1868330	1068050	538000	2244940
438.5	1959210	730660	1858740	1000880	498480	2242250
439.5	1913830	755260	1849270	937700	461230	2239080
440.5	1870300	781220	1839890	878310	426180	2235340
441.5	1828620	808590	1830540	822520	393280	2230950
442.5	1788770	837430	1821200	770150	362420	2225800
443.5	1750710	867790	1811820	721030	333550	2219810
444.5	1714450	899720	1802360	674970	306570	2212890
445.5	1679940	933300	1792800	631810	281410	2204950
446.5	1647170	968570	1783090	591390	257970	2195930
447.5	1616100	1005590	1773200	553550	236190	2185730
448.5	1586730	1044430	1763100	518140	215970	2174290
449.5	1559010	1085140	1752760	485020	197230	2161540
450.5	1532930	1127790	1742160	454050	179900	2147420
451.5	1508460	1172440	1731260	425090	163890	2131870
452.5	1485570	1219140	1720040	398030	149120	2114850
453.5	1464240	1267960	1708480	372740	135520	2096310
454.5	1444440	1318960	1696550	349120	123010	2076230
455.5	1426150	1372190	1684230	327050	111530	2054560
456.5	1409350	1427710	1671510	306440	101010	2031300
457.5	1394020	1485570	1658380	287180	91380	2006430
458.5	1380140	1545820	1644810	269200	82570	1979950
459.5	1367680	1608510	1630790	252410	74530	1951860
460.5	1356640	1673690	1616330	236720	67200	1922190
461.5	1346990	1741380	1601400	222070	60530	1890960
462.5	1338720	1811640	1586010	208390	54470	1858190
463.5	1331810	1884490	1570150	195600	48960	1823940
464.5	1326270	1959950	1553820	183660	43970	1788250
465.5	1322070	2038040	1537020	172490	39450	1751180
466.5	1319200	2118780	1519760	162060	35360	1712800
467.5	1317670	2202160	1502040	152310	31660	1673170
468.5	1317470	2288200	1483860	143180	28330	1632400
469.5	1318580	2376870	1465250	134650	25320	1590550
470.5	1321020	2468160	1446200	126670	22620	1547730
471.5	1324780	2562040	1426740	119200	20190	1504040
472.5	1329860	2658470	1406880	112200	18000	1459580
473.5	1336260	2757410	1386630	105660	16040	1414460
474.5	1343980	2858800	1366020	99520	14280	1368790
475.5	1353040	2962570	1345060	93770	12710	1322690
476.5	1363430	3068640	1323770	88380	11300	1276280
477.5	1375160	3176940	1302190	83320	10040	1229670
478.5	1388240	3287350	1280330	78580	8910	1182980
479.5	1402680	3399770	1258210	74130	7910	1136330
480.5	1418480	3514080	1235870	69950	7020	1089840
481.5	1435650	3630140	1213330	66020	6220	1043630
482.5	1454210	3747830	1190620	62330	5510	997790
483.5	1474150	3866970	1167760	58860	4880	952440
484.5	1495490	3987420	1144790	55600	4320	907690
485.5	1518230	4109010	1121730	52530	3820	863630
486.5	1542380	4231540	1098610	49640	3380	820360
487.5	1567940	4354850	1075460	46920	2990	777950
488.5	1594910	4478720	1052310	44360	2640	736510
489.5	1623300	4602970	1029190	41940	2330	696090
490.5	1653110	4727370	1006120	39670	2060	656770
491.5	1684320	4851720	983130	37520	1820	618610
492.5	1716930	4975800	960250	35490	1600	581650
493.5	1750930	5099400	937510	33580	1410	545950
494.5	1786310	5222270	914920	31770	1250	511550
495.5	1823030	5344210	892520	30070	1100	478460
496.5	1861090	5464990	870330	28460	970	446720
497.5	1900440	5584390	848360	26930	860	416340
498.5	1941050	5702170	826650	25490	750	387330
499.5	1982890	5818130	805200	24130	660	359690
500.5	2025880	5932050	784050	22840	590	333420
501.5	2069990	6043730	763210	21620	520	308500
502.5	2115150	6152950	742680	20470	460	284930
503.5	2161280	6259530	722500	19380	400	262670
504.5	2208310	6363280	702670	18340	350	241710
505.5	2256140	6464030	683210	17370	310	222010
506.5	2304670	6561600	664130	16440	270	203540
507.5	2353810	6655840	645430	15560	240	186270
508.5	2403420	6746600	627130	14730	210	170140
509.5	2453390	6833760	609230	13940	190	155120
510.5	2503580	6917190	591740	13190	170	141160
511.5	2553840	6996800	574670	12490	150	128220
512.5	2604020	7072480	558020	11810	130	116260
513.5	2653970	7144160	541790	11180	110	105210
514.5	2703500	7211780	525980	10580	100	95030
515.5	2752440	7275290	510600	10010	90	85690
516.5	2800600	7334650	495650	9470	80	77110
517.5	2847790	7389840	481120	8950	70	69270
518.5	2893820	7440860	467010	8470	60	62110
519.5	2938480	7487710	453330	8010	50	55590
520.5	2981570	7530410	440060	7570	50	49670
521.5	3022880	7569000	427210	7160	40	44290
522.5	3062200	7603530	414760	6770	40	39430
523.5	3099320	7634050	402720	6400	30	35030
524.5	3134030	7660640	391080	6050	30	31070
525.5	3166140	7683380	379820	5710	30	27510
526.5	3195440	7702370	368960	5400	20	24320
527.5	3221750	7717700	358470	5100	20	21460
528.5	3244880	7729480	348360	4820	20	18900
529.5	3264660	7737850	338610	4550	20	16620
530.5	3280930	7742920	329210	4300	10	14590
531.5	3293540	7386970	320170	4060	10	12780
532.5	3302350	7370140	311460	3840	10	11190
533.5	3307260	7350040	303090	3630	10	9770
534.5	3308150	7326800	295040	3430	0	8520
535.5	3304950	7300590	287300	3240	0	7420
536.5	3297610	7271560	279880	3060	0	6450
537.5	3286070	7239870	272750	2890	0	5600
538.5	3270310	7205680	265910	2730	0	4850
539.5	3250350	7169160	259360	2570	0	4200
540.5	3226200	7130480	253080	2430	0	3630
541.5	3197900	7089780	247060	2300	0	3130
542.5	3165540	7047240	241310	2170	0	2700
543.5	3129190	7003010	235800	2050	0	2320
544.5	3088970	6957260	230540	1940	0	2000
545.5	3045000	6910150	225510	1830	0	1720
546.5	2997440	6861820	220720	1730	0	1470
547.5	2946460	6812420	216140	1630	0	1260
548.5	2892240	6762120	211770	1540	0	1080
549.5	2834970	6711040	207620	1460	0	920
550.5	2774880	6659330	203660	1380	0	790
551.5	2712190	6607130	199900	1310	0	670
552.5	2647130	6554570	196320	1230	0	570
553.5	2579940	6501780	192930	1170	0	490
554.5	2510880	6448880	189710	1110	0	410
555.5	2440200	6395980	186660	1050	0	350
556.5	2368150	6343210	183780	990	0	300
557.5	2295000	6290670	181060	940	0	250
558.5	2220980	6238460	178490	890	0	210
559.5	2146370	6186680	176070	840	0	180
560.5	2071390	6135440	173790	800	0	150
561.5	1996290	6084810	171660	760	0	130
562.5	1921310	6034890	169660	720	0	110
563.5	1846650	5985750	167790	680	0	90
564.5	1772540	5937470	166050	650	0	80
565.5	1699170	5890130	164430	620	0	70
566.5	1626720	5843780	162940	580	0	60
567.5	1555380	5798510	161560	560	0	50
568.5	1485290	5754360	160290	530	0	40
569.5	1416610	5711390	159130	500	0	30
570.5	1349450	5669660	158080	480	0	30
571.5	1283950	5629210	157130	460	0	20
572.5	1220190	5590100	156280	440	0	20
573.5	1158280	5552360	155520	410	0	20
574.5	1098270	5516040	154870	400	0	10
575.5	1040230	5481170	154300	380	0	10
576.5	984200	5447790	153820	360	0	10
577.5	930230	5415930	153430	350	0	0
578.5	878320	5385620	153120	330	0	0
579.5	828500	5356900	152900	320	0	0
580.5	780750	5329780	152750	300	0	0
581.5	735080	5304300	152680	290	0	0
582.5	691470	5280470	152680	280	0	0
583.5	649880	5258310	152750	270	0	0
584.5	610290	5237850	152900	260	0	0
585.5	572660	5219110	153110	250	0	0
586.5	536940	5202100	153380	240	0	0
587.5	503090	5186850	153720	230	0	0
588.5	471040	5173350	154120	220	0	0
589.5	440740	5161640	154580	210	0	0
590.5	412140	5151720	155090	200	0	0
591.5	385170	5143610	155650	200	0	0
592.5	359770	5137320	156270	190	0	0
593.5	335870	2906760	156930	180	0	0
594.5	313410	2866380	157640	180	0	0
595.5	292320	2827100	158390	170	0	0
596.5	272540	2788930	159180	160	0	0
597.5	254010	2751840	160000	160	0	0
598.5	236660	2715810	160870	150	0	0
599.5	220440	2680830	161760	150	0	0
600.5	205270	2646870	162680	150	0	0
601.5	191110	2613930	163630	140	0	0
602.5	177890	2581980	164600	140	0	0
603.5	165570	2550990	165590	130	0	0
604.5	154080	2520970	166590	130	0	0
605.5	143380	2491870	167610	130	0	0
606.5	133420	2463690	168640	120	0	0
607.5	124160	2436410	169670	120	0	0
608.5	115540	2410000	170710	120	0	0
609.5	107530	2384450	171740	110	0	0
610.5	100090	2359730	172760	110	0	0
611.5	93180	2335840	173780	110	0	0
612.5	86760	2312740	174780	110	0	0
613.5	80810	2290430	175770	100	0	0
614.5	75280	2268880	176730	100	0	0
615.5	70150	2248070	177670	100	0	0
616.5	65400	2227980	178580	100	0	0
617.5	60980	2208610	179450	90	0	0
618.5	56890	2189920	180280	90	0	0
619.5	53100	2171900	181080	90	0	0
620.5	49590	2154530	181820	90	0	0
621.5	46330	2137800	182520	90	0	0
622.5	43300	2121690	183160	90	0	0
623.5	40500	2106170	183740	80	0	0
624.5	37910	2091240	184250	80	0	0
625.5	35500	2076870	184700	80	0	0
626.5	33260	2063060	185080	80	0	0
627.5	31190	2049770	185390	80	0	0
628.5	29270	2037000	185610	80	0	0
629.5	27490	2024730	185750	80	0	0
630.5	25840	2012940	185810	80	0	0
631.5	24300	2001620	185780	70	0	0
632.5	22880	1990750	185660	70	0	0
633.5	21550	1980310	185440	70	0	0
634.5	20330	1970300	185130	70	0	0
635.5	19190	1960680	184710	70	0	0
636.5	18130	1951460	184200	70	0	0
637.5	17140	1942610	183580	70	0	0
638.5	16220	1934120	182850	70	0	0
639.5	15370	1925970	182020	70	0	0
640.5	14580	1918140	181080	70	0	0
641.5	13840	1910630	180040	60	0	0
642.5	13160	1903420	178880	60	0	0
643.5	12520	1896490	177620	60	0	0
644.5	11930	1889830	176250	60	0	0
645.5	11370	1883430	174760	60	0	0
646.5	10860	1877260	173180	60	0	0
647.5	10380	1871330	171480	60	0	0
648.5	9930	1865600	169680	60	0	0
649.5	9510	1860070	167780	60	0	0
650.5	9120	1854720	165780	60	0	0
651.5	8760	1849540	163680	60	0	0
652.5	8420	1844520	161480	60	0	0
653.5	8110	1839640	159190	60	0	0
654.5	7810	1834890	156820	50	0	0
655.5	7540	1830250	154350	50	0	0
656.5	7280	1825720	151810	50	0	0
657.5	7040	1821270	149190	50	0	0
658.5	6820	1816890	146490	50	0	0
659.5	6620	1812580	143730	50	0	0
660.5	6420	1808320	140900	50	0	0
661.5	6250	1804090	138010	50	0	0
662.5	6080	1799880	135070	50	0	0
663.5	5930	1795690	132080	50	0	0
664.5	5780	1791490	129050	50	0	0
665.5	5650	1787280	125970	50	0	0
666.5	5530	1783050	122870	50	0	0
667.5	5420	1778770	119730	50	0	0
668.5	5310	1774450	116580	50	0	0
669.5	5220	1770060	113410	40	0	0
670.5	5130	1765610	110230	40	0	0
671.5	5060	1761070	107040	40	0	0
672.5	4990	1756430	103850	40	0	0
673.5	4920	1751700	100660	40	0	0
674.5	4870	1746850	97490	40	0	0
675.5	4820	1741870	94330	40	0	0
676.5	4770	1736770	91190	40	0	0
677.5	4740	1731520	88070	40	0	0
678.5	4710	1726120	84990	40	0	0
679.5	4680	1720560	81930	40	0	0
680.5	4660	1714830	78920	40	0	0
681.5	4650	1708920	75940	40	0	0
682.5	4640	1702840	73010	40	0	0
683.5	4640	1696560	70130	40	0	0
684.5	4650	1690080	67300	30	0	0
685.5	4660	1683410	64520	30	0	0
686.5	4670	1676520	61800	30	0	0
687.5	4690	1669420	59150	30	0	0
688.5	4720	1662100	56550	30	0	0
689.5	4750	1654560	54010	30	0	0
690.5	4790	1646790	51550	30	0	0
691.5	4830	1638790	49140	30	0	0
692.5	4880	1630550	46810	30	0	0
693.5	4940	1622080	44550	30	0	0
694.5	5000	1613370	42350	30	0	0
695.5	5070	1604410	40230	30	0	0
696.5	5140	1595220	38180	30	0	0
697.5	5220	1585780	36200	30	0	0
698.5	5310	1576100	34290	30	0	0
699.5	5410	1566180	32450	30	0	0
700.5	5510	1556010	30680	20	0	0
701.5	5620	1545600	28980	20	0	0
702.5	5740	1534960	27350	20	0	0
703.5	5860	1524070	25790	20	0	0
704.5	6000	1512950	24290	20	0	0
705.5	6140	1501600	22860	20	0	0
706.5	6290	1490020	21490	20	0	0
707.5	6450	1478210	20190	20	0	0
708.5	6620	1466180	18950	20	0	0
709.5	6810	1453940	17770	20	0	0
710.5	7000	1441480	16650	20	0	0
711.5	7210	1428820	15580	20	0	0
712.5	7420	1415950	14570	20	0	0
713.5	7650	1402890	13610	20	0	0
714.5	7900	1389640	12710	20	0	0
715.5	8150	1376210	11850	20	0	0
716.5	8430	1362610	11040	20	0	0
717.5	8710	1348830	10280	20	0	0
718.5	9020	1334890	9560	20	0	0
719.5	9340	1320800	8890	10	0	0
720.5	9680	1306570	8250	10	0	0
721.5	10040	1292190	7660	10	0	0
722.5	10410	1277690	7100	10	0	0
723.5	10810	1263060	6570	10	0	0
724.5	11230	1248330	6080	10	0	10
725.5	11680	1233480	5620	10	0	10
726.5	12150	1218550	5190	10	0	10
727.5	12650	1203520	4790	10	0	10
728.5	13170	1188420	4420	10	0	20
729.5	13720	1173240	4070	10	0	20
730.5	14300	1158010	3750	10	0	20
731.5	14920	1142730	3450	0	0	20
732.5	15560	1127400	3170	0	0	20
733.5	16250	1112040	2910	0	0	20
734.5	16970	1096650	2670	0	0	30
735.5	17730	1081240	2450	0	0	30
736.5	18530	1065830	2240	0	0	30
737.5	19380	1050420	2050	0	0	40
738.5	20270	1035020	1880	0	0	40
739.5	21210	1019630	1710	0	0	40
740.5	22200	1004270	1570	0	0	50
741.5	23240	988950	1430	0	0	50
742.5	24340	973660	1300	0	0	60
743.5	25500	958420	1190	0	0	60
744.5	26730	943240	1080	0	0	70
745.5	28020	928130	980	0	0	70
746.5	29370	913080	890	0	0	80
747.5	30800	898110	810	0	0	90
748.5	32310	883230	740	0	0	90
749.5	33890	868430	670	0	0	100
750.5	35560	853740	600	0	0	110
751.5	37310	839140	550	0	0	120
752.5	39160	824660	490	0	0	130
753.5	41100	810290	450	0	0	150
754.5	43150	796040	400	0	0	160
755.5	45290	781910	360	0	0	170
756.5	47550	767910	330	0	0	190
757.5	49930	754050	300	0	0	200
758.5	52420	740320	270	0	0	220
759.5	55040	726740	240	0	0	240
760.5	57790	713300	220	0	0	260
761.5	60680	700010	190	0	0	280
762.5	63710	686880	170	0	0	300
763.5	66890	673900	160	0	0	330
764.5	70230	661080	140	0	0	350
765.5	73720	648420	130	0	0	380
766.5	77380	635920	110	0	0	410
767.5	81220	623590	100	0	0	450
768.5	85240	611430	90	0	0	480
769.5	89450	599440	80	0	0	520
770.5	93850	587620	70	0	0	560
771.5	98450	575970	60	0	0	600
772.5	103260	564500	60	0	0	650
773.5	108280	553200	50	0	0	700
774.5	113530	542070	50	0	0	750
775.5	119010	531130	40	0	0	800
776.5	124730	520350	40	0	0	860
777.5	130700	509760	30	0	0	920
778.5	136910	499340	30	0	0	990
779.5	143390	489100	30	0	0	1060
780.5	150130	479030	20	0	0	1130
781.5	157150	469140	20	0	0	1210
782.5	164440	459420	20	0	0	1290
783.5	172030	449880	20	0	0	1380
784.5	179910	440520	10	0	0	1470
785.5	188090	431320	10	0	0	1570
786.5	196580	422300	10	0	0	1670
787.5	205390	413450	0	0	0	1780
788.5	214510	404770	0	0	0	1890
789.5	223960	396250	0	0	0	2010
790.5	233740	387900	0	0	0	2140
791.5	243860	379720	0	0	0	2270
792.5	254320	371700	0	0	0	2410
793.5	265120	363840	0	0	0	2560
794.5	276270	356150	0	0	0	2710
795.5	287770	348610	0	0	0	2870
796.5	299620	341230	0	0	0	3040
797.5	311830	334000	0	0	0	3210
798.5	324390	326930	0	0	0	3400
799.5	337310	320010	0	0	0	3590
800.5	350590	313230	0	0	0	3790
801.5	364220	306600	0	0	0	4000
802.5	378210	300120	0	0	0	4210
803.5	392550	293780	0	0	0	4440
804.5	407240	287580	0	0	0	4670
805.5	422280	281520	0	0	0	4910
806.5	437650	275600	0	0	0	5160
807.5	453360	269810	0	0	0	5420
808.5	469400	264150	0	0	0	5690
809.5	485750	258620	0	0	0	5970
810.5	502420	253220	0	0	0	6260
811.5	519390	247940	0	0	0	6560
812.5	536650	242790	0	0	0	6870
813.5	554190	237760	0	0	0	7190
814.5	572000	232840	0	0	0	7520
815.5	590060	228050	0	0	0	7850
816.5	608360	223370	0	0	0	8200
817.5	626880	218800	0	0	0	8550
818.5	645610	214340	0	0	0	8920
819.5	664530	209990	0	0	0	9290
820.5	683620	205750	0	0	0	9680
821.5	702860	201610	0	0	0	10070
822.5	722230	197570	0	0	0	10470
823.5	741720	193640	0	0	0	10890
824.5	761290	189800	0	0	0	11300
825.5	780920	186060	0	0	0	11730
826.5	800600	182410	0	0	0	12170
827.5	820290	178850	0	0	0	12610
828.5	839970	175390	0	0	0	13060
829.5	859620	172010	0	0	0	13520
830.5	879210	168720	0	0	0	13990
831.5	898710	165520	0	0	0	14460
832.5	918100	162400	0	0	0	14930
833.5	937350	159360	0	0	0	15420
834.5	956420	156410	0	0	0	15900
835.5	975300	153530	0	0	0	16400
836.5	993950	150720	0	0	0	16890
837.5	1012350	148000	0	0	0	17390
838.5	1030460	145340	0	0	0	17900
839.5	1048260	142760	0	0	0	18400
840.5	1065720	140250	0	0	0	18910
841.5	1082810	137810	0	0	0	19420
842.5	1099510	135440	0	0	0	19930
843.5	1115780	240770	0	0	0	20440
844.5	1131600	234310	0	0	0	20940
845.5	1146940	228090	0	0	0	21450
846.5	1161780	222110	0	0	0	21960
847.5	1176090	216360	0	0	0	22460
848.5	1189850	210830	0	0	0	22960
849.5	1203030	205510	0	0	0	23450
850.5	1215610	200390	0	0	0	23940
851.5	1227570	195460	0	0	0	24430
852.5	1238890	190720	0	0	0	24910
853.5	1249540	186170	0	0	0	25380
854.5	1259510	181790	0	0	0	25840
855.5	1268790	177580	0	0	0	26300
856.5	1277350	173530	0	0	0	26740
857.5	1285180	169640	0	0	0	27180
858.5	1292270	165900	0	0	0	27600
859.5	1298600	162310	0	0	0	28020
860.5	1304170	158850	0	0	0	28420
861.5	1308960	155540	0	0	0	28810
862.5	1312970	152360	0	0	0	29190
863.5	1316190	149300	0	0	0	29550
864.5	1318610	146370	0	0	0	29900
865.5	1320230	143560	0	0	0	30230
866.5	1321060	140860	0	0	0	30550
867.5	1321080	138280	0	0	0	30850
868.5	1320310	135800	0	0	0	31140
869.5	1318730	133430	0	0	0	31410
870.5	1316370	131160	0	0	0	31660
871.5	1313210	129000	0	0	0	31890
872.5	1309280	126920	0	0	0	32110
873.5	1304570	124950	0	0	0	32300
874.5	1299100	123060	0	0	0	32480
875.5	1292880	121260	0	0	0	32640
876.5	1285920	119550	0	0	0	32770
877.5	1278230	117930	0	0	0	32890
878.5	1269830	116380	0	0	0	32990
879.5	1260730	114920	0	0	0	33070
880.5	1250950	113540	0	0	0	33130
881.5	1240520	112230	0	0	0	33170
882.5	1229440	111000	0	0	0	33180
883.5	1217740	109840	0	0	0	33180
884.5	1205440	108760	0	0	0	33160
885.5	1192560	107750	0	0	0	33110
886.5	1179120	106810	0	0	0	33050
887.5	1165150	105950	0	0	0	32970
888.5	1150670	105150	0	0	0	32860
889.5	1135700	104420	0	0	0	32740
890.5	1120270	103760	0	0	0	32600
891.5	1104410	103170	0	0	0	32440
892.5	1088130	102650	0	0	0	32260
893.5	1071470	102190	0	0	0	32060
894.5	1054450	101800	0	0	0	31850
895.5	1037100	101480	0	0	0	31610
896.5	1019440	101230	0	0	0	31360
897.5	1001500	101050	0	0	0	31100
898.5	983300	100940	0	0	0	30820
899.5	964880	100890	0	0	0	30520
900.5	946250	100920	0	0	0	30200
901.5	927450	101020	0	0	0	29880
902.5	908490	101190	0	0	0	29530
903.5	889410	101440	0	0	0	29180
904.5	870230	101760	0	0	0	28810
905.5	850970	102160	0	0	0	28430
906.5	831660	102640	0	0	0	28040
907.5	812320	103200	0	0	0	27640
908.5	792970	103840	0	0	0	27230
909.5	773630	104570	0	0	0	26810
910.5	754340	105390	0	0	0	26380
911.5	735100	106300	0	0	0	25940
912.5	715940	107300	0	0	0	25490
913.5	696880	108410	0	0	0	25040
914.5	677940	109620	0	0	0	24580
915.5	659130	110930	0	0	0	24110
916.5	640470	112360	0	0	0	23640
917.5	621990	113910	0	0	0	23170
918.5	603690	115580	0	0	0	22690
919.5	585590	117380	0	0	0	22210
920.5	567710	119310	0	0	0	21730
921.5	550050	121390	0	0	0	21250
922.5	532640	123610	0	0	0	20760
923.5	515480	126000	0	0	0	20280
924.5	498580	128550	0	0	0	19790
925.5	481960	131280	0	0	0	19310
926.5	465630	134190	0	0	0	18820
927.5	449580	137310	0	0	0	18340
928.5	433840	140630	0	0	0	17860
929.5	418400	144190	0	0	0	17390
930.5	403280	147980	0	0	0	16910
931.5	388480	152020	0	0	0	16440
932.5	374010	156340	0	0	0	15980
933.5	359860	160950	0	0	0	15520
934.5	346050	165870	0	0	0	15060
935.5	332570	171130	0	0	0	14610
936.5	319420	176740	0	0	0	14170
937.5	306620	182730	0	0	0	13730
938.5	294150	189140	0	0	0	13290
939.5	282030	195990	0	0	0	12870
940.5	270250	203310	0	0	0	12450
941.5	258800	211150	0	0	0	12040
942.5	247690	219550	0	0	0	11630
943.5	236920	228540	0	0	0	11230
944.5	226480	238180	0	0	0	10840
945.5	216370	248520	0	0	0	10460
946.5	206590	259630	0	0	0	10090
947.5	197130	271550	0	0	0	9720
948.5	187990	284370	0	0	0	9360
949.5	179170	298160	0	0	0	9020
950.5	170650	313000	0	0	0	8670
951.5	162440	329000	0	0	0	8340
952.5	154540	346250	0	0	0	8020
953.5	146930	364870	0	0	0	7700
954.5	139600	384980	0	0	0	7390
955.5	132570	406740	0	0	0	7100
956.5	125800	430280	0	0	0	6810
957.5	119310	455780	0	0	0	6520
958.5	113090	483440	0	0	0	6250
959.5	107120	513470	0	0	0	5980
960.5	101400	546100	0	0	0	5730
961.5	95930	581590	0	0	0	5480
962.5	90700	620240	0	0	0	5240
963.5	85700	662370	0	0	0	5010
964.5	80930	708340	0	0	0	4780
965.5	76370	758580	0	0	0	4560
966.5	72020	813520	0	0	0	4350
967.5	67880	873680	0	0	0	4150
968.5	63930	939640	0	0	0	3960
969.5	60180	1012040	0	0	0	3770
970.5	56610	1091590	0	0	0	3590
971.5	53210	1179120	0	0	0	3410
972.5	49990	1275540	0	0	0	3250
973.5	46940	1381890	0	0	0	3090
974.5	44040	1499340	0	0	0	2930
975.5	41290	1629200	0	0	0	2790
976.5	38690	1772970	0	0	0	2640
977.5	36230	1932360	0	0	0	2510
978.5	33910	2109280	0	0	0	2380
979.5	31710	2305930	0	0	0	2250
980.5	29630	2524780	0	0	0	2130
981.5	27680	2768690	0	0	0	2020
982.5	25830	3040870	0	0	0	1910
983.5	24090	3345020	0	0	0	1810
984.5	22460	3854740	0	0	0	1710
985.5	20920	4247880	0	0	0	1620
986.5	19470	4688690	0	0	0	1530
987.5	18110	5183630	0	0	0	1440
988.5	16840	5740170	0	0	0	1360
989.5	15640	6366830	0	0	0	1280
990.5	14520	7073490	0	0	0	1210
991.5	13470	7871500	0	0	0	1140
992.5	12490	8773980	0	0	0	1070
993.5	11570	9796100	0	0	0	1010
994.5	10710	10955410	0	0	0	950
995.5	9910	12272270	0	0	0	890
996.5	9160	13770310	0	0	0	840
997.5	8470	15476980	0	0	0	790
998.5	7820	17424250	0	0	0	740
999.5	7210	19649360	0	0	0	690

[truncated: 2 more sheets: Fig 5g_yield, Fig 5g_purity]
