# Supplementary material for: Meso–macroporous hydrogel for direct litre-scale isolation of extracellular vesicles
Source: Nat Nanotechnol. 2025 Sep 24;20(11):1678–87. doi: 10.1038/s41565-025-02011-1 (PMC12623240; doi:10.1038/s41565-025-02011-1)
Supplement: Supplementary file 8 — Statistical source data. [file 41565_2025_2011_MOESM8_ESM.xlsx]

## Sheet: Fig 6b_size distribution
	Particle concentration [particle/mL]
	Gel			UC
Size [nm]	Technical replicate 1	Technical replicate 2	Technical replicate 3	Technical replicate 1	Technical replicate 2	Technical replicate 3
0.5	0	0	0	0	0	0
1.5	0	0	0	0	0	0
2.5	0	0	0	0	0	0
3.5	0	0	0	0	0	0
4.5	0	0	0	0	0	0
5.5	0	0	0	0	0	0
6.5	0	0	0	0	0	0
7.5	0	0	0	0	0	0
8.5	0	0	0	0	0	0
9.5	0	0	0	0	0	0
10.5	0	0	0	0	0	0
11.5	0	0	0	0	0	0
12.5	0	0	0	0	0	0
13.5	0	0	0	0	0	0
14.5	0	0	0	0	0	0
15.5	0	0	0	0	0	0
16.5	0	0	0	0	0	0
17.5	0	0	0	0	0	0
18.5	0	0	0	0	0	0
19.5	0	0	0	0	0	0
20.5	0	0	0	0	0	0
21.5	0	0	0	0	0	0
22.5	0	0	0	0	0	0
23.5	0	0	0	0	0	0
24.5	0	0	0	0	0	0
25.5	0	0	0	0	0	0
26.5	0	0	0	0	0	0
27.5	0	0	0	0	0	0
28.5	0	0	0	0	0	0
29.5	0	0	0	0	0	0
30.5	0	0	0	0	0	0
31.5	0	0	0	0	0	0
32.5	0	0	0	0	0	0
33.5	0	0	0	0	0	0
34.5	0	0	0	0	0	0
35.5	0	0	0	0	0	0
36.5	0	0	0	0	0	0
37.5	0	0	0	0	0	0
38.5	0	0	0	0	0	0
39.5	0	0	0	0	0	0.1
40.5	0	0	0	0	0	0.3
41.5	0	0	0	0	0	0.9
42.5	0	0	0	0	0	2.3
43.5	0	0	0	0	0	5.5
44.5	0	0	0	0	0	12.1
45.5	0	0	0	0	0	25
46.5	0	0	0	0	0	48.25
47.5	0	0	10	0	0	87.6
48.5	0	0	20	0	0	150
49.5	0	0	40	0	0	243.15
50.5	0	0	80	0	0	374.1
51.5	0	0	150	0	0	547.9
52.5	0	0	250	0	0.1	765.9
53.5	0	0	410	0	0.2	1024.4
54.5	0	0	660	0	0.4	1314.25
55.5	0	0	1030	0	0.75	1621.1
56.5	0	0	1550	0	1.45	1926.8
57.5	0	0	2300	0	2.55	2211.9
58.5	0	0	3330	0	4.5	2457.9
59.5	0	0	4740	0	7.6	2649.7
60.5	0	0	6640	0	12.55	2777.4
61.5	0	0	9180	0	20.2	2837.05
62.5	0	0	12530	0	31.65	2830.5
63.5	0	0	16920	0	48.45	2764.6
64.5	0	0	22640	0.1	72.5	2649.5
65.5	0	20	30030	0.4	106.15	2497.45
66.5	0	80	39550	1.6	152.15	2320.8
67.5	0	320	51740	5.6	213.8	2131.15
68.5	0	1100	67300	17.15	294.8	1938.45
69.5	0	3410	87070	47.2	399.1	1750.55
70.5	0	9510	112100	116.8	530.9	1573.15
71.5	20	23980	143670	261.25	694.45	1410.05
72.5	40	54750	183310	530.35	893.8	1263.25
73.5	80	113630	232870	982.2	1132.45	1133.55
74.5	180	215420	294530	1667.2	1413.25	1020.85
75.5	370	374960	370840	2606.35	1737.75	924.25
76.5	760	602630	464710	3770.75	2106.2	842.7
77.5	1500	899620	579420	5073.3	2517.1	774.85
78.5	2870	1255270	718560	6378.4	2966.85	719.35
79.5	5360	1647620	885980	7529.95	3450	675.05
80.5	9700	2047490	1085670	8387.25	3958.9	640.75
81.5	17060	2424510	1321590	8856.6	4484.05	615.5
82.5	29150	2752960	1597460	8908.05	5014.45	598.55
83.5	48430	3015750	1916580	8574.3	5538	589.3
84.5	78240	3205800	2281500	7934.2	6042.2	587.25
85.5	122960	3325090	2693850	7090.2	6514.85	592.15
86.5	188080	3382210	3154050	6145.7	6944.75	603.8
87.5	280120	3389590	3661180	5189.25	7322.15	622.1
88.5	406400	3360920	4212840	4286.05	7639.65	647.05
89.5	574680	3309330	4805220	3476.75	7892.3	678.75
90.5	792520	3246260	5433130	2780.4	8077.85	717.3
91.5	1066610	3181030	6090280	2200.15	8196.85	762.8
92.5	1401900	3120840	6769560	1728.65	8252.2	815.3
93.5	1800900	3070940	7463400	1352.95	8249.05	874.85
94.5	2263050	3035040	8164160	1058.05	8194.2	941.45
95.5	2784390	3015660	8864570	829.1	8095.75	1014.85
96.5	3357520	3014450	9558030	652.65	7962.25	1094.9
97.5	3972050	3032440	10238940	517.3	7802.65	1181.2
98.5	4615220	3070290	10902910	413.8	7625.65	1273.25
99.5	5272900	3128420	11546840	334.6	7439.35	1370.5
100.5	5930640	3207110	12168990	274	7251.35	1472.35
101.5	6574770	3306590	12768920	227.55	7068.2	1578.15
102.5	7193360	3427080	13347370	191.85	6895.7	1687.25
103.5	7776920	3568870	13906140	164.4	6738.85	1799.15
104.5	8318880	3732310	14447860	143.35	6601.75	1913.3
105.5	8815770	3917870	14975850	127.2	6487.95	2029.5
106.5	9267150	4126200	15493960	114.95	6400.5	2147.6
107.5	9675350	4358180	16006340	105.85	6341.95	2267.75
108.5	10045010	4614960	16517380	99.35	6314.7	2390.3
109.5	10382700	4898040	17031560	95	6320.95	2515.8
110.5	10696390	5209400	17553390	92.6	6363.05	2645.05
111.5	10995030	5551490	18087340	92.05	6443.3	2779.2
112.5	11288180	5927430	18637830	93.2	6564.4	2919.45
113.5	11585780	6341010	19209220	96.15	6729.2	3067.4
114.5	11897910	6796860	19805810	101	6941.05	3224.85
115.5	12234750	7300500	20431860	108.05	7203.85	3393.75
116.5	12606500	7858450	21091630	117.65	7521.95	3576.45
117.5	13023470	8478340	21789430	130.25	7900.4	3775.5
118.5	13496160	9168960	22529650	146.6	8344.9	3993.85
119.5	14035330	9940360	23316790	167.6	8861.9	4234.75
120.5	14652220	10803920	24155520	194.5	9458.75	4501.95
121.5	15358640	11772370	25050710	228.9	10143.5	4799.8
122.5	16167150	12859780	26007460	272.9	10925	5133.25
123.5	17091210	14081570	27031090	329.3	11813.3	5507.9
124.5	18145270	15454340	28127200	401.7	12819	5930.45
125.5	19344890	16995730	29301650	494.8	13953.9	6408.65
126.5	20706780	18724150	30560500	614.7	15230.3	6951.45
127.5	22248790	20658340	31910080	769.15	16661.7	7569.55
128.5	23989910	22816910	33356830	968.15	18262.2	8275.25
129.5	25950030	25217700	34907330	1224.2	20046.5	9083.25
130.5	28149820	27876990	36568190	1553.1	22030	10010.6
131.5	30610340	30808710	38345950	1974.3	24228.7	11077.5
132.5	33352660	34023500	40246980	2511.6	26658.5	12307.5
133.5	36397290	37527800	42277350	3193.7	29336	13728.1
134.5	39763590	41323020	44442720	4054.7	32277.2	15371.4
135.5	43469010	45404830	46748140	5134.45	35498.2	17274.4
136.5	47528340	49762690	49197940	6478.9	39014.3	19480
137.5	51952840	54379620	51795570	8139.9	42840.4	22037.3
138.5	56749460	59232430	54543420	10175.1	46989.9	25001.7
139.5	61920060	64292200	57442700	12647.5	51475.1	28435.5
140.5	67460720	69525260	60493300	15624.5	56306.4	32407.8
141.5	73361330	74894410	63693720	19177.3	61492.6	36994
142.5	79605220	80360440	67040960	23380	67039.8	42274.8
143.5	86169180	85883830	70530530	28307.8	72951.8	48334.7
144.5	93023710	91426400	74156470	34037.1	79229.6	55258.9
145.5	100133580	96952900	77911390	40643.3	85871.1	63131
146.5	107458590	102432420	81786610	48201.3	92871.1	72027.3
147.5	114954630	107839410	85772330	56783.8	100221	82012.1
148.5	122574910	113154410	89857860	66460.9	107909	93130.8
149.5	130271280	118364320	94031860	77299.5	115921	105403
150.5	137995510	123462310	98282650	89362.6	124238	118814
151.5	145700630	128447400	102598510	102708	132839	133308
152.5	153342020	133323720	106968030	117385	141700	148782
153.5	160878370	138099570	111380380	133437	150797	165079
154.5	168272370	142786390	115825680	150893	160101	181987
155.5	175491120	147397560	120295220	169769	169583	199241
156.5	182506320	151947350	124781710	190059	179212	216524
157.5	189294110	156449780	129279440	211736	188956	233478
158.5	195834810	160917740	133784460	234745	198782	249717
159.5	202112400	165362080	138294580	258995	208658	264845
160.5	208113880	169791000	142809420	284359	218550	278472
161.5	213828630	174209550	147330310	310670	228424	290235
162.5	219247660	178619220	151860230	337717	238244	299820
163.5	224363030	183017880	156403580	365243	247976	306978
164.5	229167200	187399700	160966030	392951	257583	311538
165.5	233652650	191755330	165554250	420504	267026	313416
166.5	237811530	196072210	170175600	447533	276267	312621
167.5	241635520	200334970	174837900	473646	285263	309248
168.5	245115860	204525990	179549020	498441	293972	303473
169.5	248243510	208625960	184316630	521515	302347	295538
170.5	251009440	212614630	189147840	542482	310341	285739
171.5	253405070	216471440	194048860	560990	317904	274402
172.5	255422830	220176270	199024660	576726	324984	261874
173.5	257056650	223710070	204078710	589437	331527	248498
174.5	258302620	227055510	209212600	598936	337480	234604
175.5	259159510	230197470	214425810	605110	342790	220495
176.5	259629310	233123460	219715420	607919	347402	206440
177.5	259717660	235823920	225075870	607401	351268	192668
178.5	259434110	238292400	230498740	603664	354341	179368
179.5	258792330	240525560	235972630	596879	356577	166685
180.5	257810120	242523060	241482960	587274	357942	154727
181.5	256509230	244287390	247011930	575116	358406	143567
182.5	254915160	245823510	252538490	560704	357950	133247
183.5	253056690	247138460	258038390	544358	356564	123783
184.5	250965380	248240910	263484240	526402	354246	115171
185.5	248674960	249140700	268845730	507156	351008	107391
186.5	246220680	249848260	274089890	486930	346870	100413
187.5	243638630	250374210	279181380	466013	341866	94197.8
188.5	240965050	250728820	284082940	444670	336037	88701.4
189.5	238235710	250921660	288755860	423138	329435	83878.6
190.5	235485270	250961200	293160550	401624	322122	79683.5
191.5	232746800	250854520	297257170	380307	314166	76071.4
192.5	230051290	250607120	301006240	359334	305640	72999.8
193.5	227427320	250222770	304369430	338826	296623	70428.9
194.5	224900770	249703430	307310210	318879	287196	68322.4
195.5	222494610	249049320	309794620	299567	277441	66646.6
196.5	220228810	248258950	311791950	280945	267440	65371.2
197.5	218120270	247329330	313275400	263050	257273	64468.6
198.5	216182820	246256160	314222670	245906	247017	63913.2
199.5	214427320	245034140	314616490	229526	236745	63681.7
200.5	212861690	243657260	314445000	213915	226524	63751.2
201.5	211491080	242119190	313702110	199069	216414	64099.6
202.5	210317980	240413630	312387590	184981	206473	64704.2
203.5	209342400	238534720	310507210	171640	196748	65541.5
204.5	208562010	236477430	308072580	159030	187280	66585.4
205.5	207972300	234237900	305100980	147137	178107	67807.4
206.5	207566770	231813850	301615010	135941	169255	69175.2
207.5	207337060	229204820	297642150	125426	160747	70652.8
208.5	207273160	226412450	293214230	115571	152601	72199.1
209.5	207363510	223440690	288366840	106357	144828	73768.8
210.5	207595230	220295900	283138630	97762.4	137435	75312
211.5	207954250	216986900	277570640	89767.1	130425	76774.9
212.5	208425480	213524990	271705580	82348.6	123796	78100.9
213.5	208992990	209923780	265587130	75484.5	117545	79231.6
214.5	209640200	206199130	259259250	69151.1	111664	80109.4
215.5	210350030	202368800	252765560	63324.5	106145	80679
216.5	211105110	198452280	246148740	57979.8	100977	80890
217.5	211887960	194470410	239450020	53091.9	96147.6	80699.7
218.5	212681180	190445040	232708700	48635.1	91644.5	80075.2
219.5	213467650	186398680	225961830	44583.6	87453.8	78995.6
220.5	214230690	182354120	219243880	40911.9	83561.4	77453.8
221.5	214954230	178334060	212586510	37594.6	79952.9	75456.8
222.5	215623020	174360780	206018460	34606.8	76614.3	73026.8
223.5	216222730	170455880	199565450	31924.3	73531.2	70199.2
224.5	216740120	166639920	193250160	29524.2	70690	67022.4
225.5	217163130	162932260	187092290	27384.2	68077.1	63554.4
226.5	217481000	159350870	181108630	25483.7	65679.4	59860.6
227.5	217684290	155912170	175313180	23803.1	63484.7	56010.1
228.5	217764980	152630980	169717300	22324.5	61480.7	52073.2
229.5	217716450	149520420	164329930	21031.4	59655.9	48117.9
230.5	217533520	146591940	159157720	19909	57999.5	44207.3
231.5	217212360	143855320	154205280	18943.8	56500.9	40397.2
232.5	216750480	141318740	149475360	18124.1	55150.4	36735.3
233.5	216146660	138988810	144969080	17439.6	53938.2	33259.5
234.5	215400870	136870650	140686110	16881.6	52855.4	29998.4
235.5	214514130	134968030	136624860	16442.8	51893.2	26971.1
236.5	213488470	133283370	132782690	16117.1	51043.3	24188.2
237.5	212326760	131817870	129156050	15900.1	50297.6	21652.9
238.5	211032600	130571590	125740660	15788.6	49647.9	19361.8
239.5	209610230	129543460	122531640	15780.6	49086.8	17306.9
240.5	208064400	128731370	119523630	15875.1	48606.6	15476.2
241.5	206400210	128132160	116710930	16072.7	48199.5	13855.2
242.5	204623100	127741630	114087590	16374.5	47858.1	12428
243.5	202738670	127554540	111647480	16782.9	47574.8	11177.9
244.5	200752610	127564550	109384380	17301	47341.7	10088.1
245.5	198670670	127764200	107292050	17932.6	47151.1	9142.65
246.5	196498510	128144820	105364270	18681.8	46994.9	8326.25
247.5	194241740	128696450	103594890	19553	46865.1	7624.95
248.5	191905790	129407760	101977840	20550.5	46753.2	7025.9
249.5	189495950	130265950	100507200	21677.8	46650.9	6517.85
250.5	187017270	131256710	99177190	22937.2	46549.5	6090.85
251.5	184474620	132364060	97982160	24329.7	46440.2	5736.25
252.5	181872640	133570370	96916670	25853.3	46314.6	5446.8
253.5	179215750	134856300	95975400	27502.9	46163.6	5216.45
254.5	176508160	136200770	95153220	29269.2	45978.8	5040.3
255.5	173753890	137581070	94445140	31137.5	45751.8	4914.6
256.5	170956770	138972890	93846330	33087.3	45474.5	4836.6
257.5	168120490	140350520	93352080	35091	45139.5	4804.6
258.5	165248570	141687010	92957820	37113.6	44739.8	4817.75
259.5	162344440	142954500	92659080	39112.2	44269.1	4876.3
260.5	159411440	144124510	92451470	41036.6	43722.1	4981.3
261.5	156452840	145168380	92330680	42829.3	43094.4	5134.95
262.5	153471860	146057720	92292450	44428.1	42382.8	5340.25
263.5	150471710	146764900	92332550	45767	41585.4	5601.35
264.5	147455570	147263600	92446770	46780.3	40701.5	5923.55
265.5	144426670	147529400	92630890	47405.6	39731.8	6313.3
266.5	141388230	147540270	92880660	47587.9	38678.2	6778.35
267.5	138343520	147277170	93191770	47284.3	37544.4	7327.7
268.5	135295850	146724540	93559880	46467.6	36335.2	7972
269.5	132248570	145870680	93980530	45129.9	35056.6	8723.15
270.5	129205080	144708180	94449200	43285	33715.9	9594.7
271.5	126168820	143234080	94961220	40969.3	32321.3	10601.8
272.5	123143260	141450070	95511820	38240.9	30882.1	11760.9
273.5	120131900	139362480	96096090	35177	29407.9	13089.8
274.5	117138250	136982160	96708950	31869.6	27909	14607.3
275.5	114165850	134324240	97345200	28419.8	26395.8	16333
276.5	111218180	131407770	97999470	24931.2	24879	18286.6
277.5	108298730	128255280	98666240	21503.8	23368.5	20487
278.5	105410920	124892250	99339830	18227	21874.6	22951.6
279.5	102558100	121346470	100014440	15175.7	20406.4	25695.4
280.5	99743570	117647400	100684100	12405.8	18972.6	28729.3
281.5	96970480	113825560	101342760	9953.35	17580.9	32058.7
282.5	94241890	109911830	101984240	7834.95	16238.1	35681.9
283.5	91560710	105936840	102602310	6048.95	14950	39588.8
284.5	88929690	101930430	103190660	4579.15	13721.2	43758.5
285.5	86351420	97921090	103742990	3398.1	12555.6	48158.6
286.5	83828320	93935600	104253000	2471.45	11455.5	52743.3
287.5	81362580	89998620	104714450	1761.4	10422.8	57453.6
288.5	78956220	86132470	105121200	1229.95	9457.8	62216.2
289.5	76611040	82356940	105467230	841.4	8560.6	66944.6
290.5	74328620	78689210	105746730	563.9	7730.15	71540.9
291.5	72110340	75143810	105954120	370.2	6964.8	75897.7
292.5	69957320	71732690	106084100	238.1	6262.4	79901.8
293.5	67870520	68465330	106131710	150	5620.4	83438.5
294.5	65850640	65348850	106092370	92.6	5035.75	86396.2
295.5	63898200	62388220	105961930	56	4505.2	88672.1
296.5	62013490	59586470	105736720	33.2	4025.45	90177.2
297.5	60196640	56944880	105413590	19.3	3592.95	90841.9
298.5	58447560	54463250	104989950	11	3204.15	90620.3
299.5	56766010	52140060	104463810	6.15	2855.65	89493.6
300.5	55151580	49972730	103833790	3.35	2544.05	87472.1
301.5	53603690	47957830	103099160	1.8	2266.1	84596.2
302.5	52121660	46091210	102259860	0.95	2018.65	80934.3
303.5	50704630	44368260	101316480	0.5	1798.75	76580.6
304.5	49351680	42783970	100270280	0.25	1603.7	71650.5
305.5	48061750	41333110	99123220	0.15	1431	66274.8
306.5	46833720	40010350	97877860	0.05	1278.2	60593.4
307.5	45666360	38810330	96537410	0	1143.2	54748.9
308.5	44558400	37727760	95105680	0	1024	48879.4
309.5	43508510	36757470	93587030	0	918.9	43113.3
310.5	42515320	35894440	91986350	0	826.25	37563.5
311.5	41577410	35133900	90308970	0	744.65	32324.4
312.5	40693350	34471260	88560660	0	672.75	27469.3
313.5	39861690	33902190	86747530	0	609.5	23049.5
314.5	39080970	33422630	84876000	0	553.8	19095.2
315.5	38349710	33028720	82952690	0	504.8	15616.5
316.5	37666460	32716870	80984410	0	461.65	12606.5
317.5	37029750	32483660	78978060	0	423.75	10044
318.5	36438130	32325890	76940590	0	390.4	7897.45
319.5	35890180	32240540	74878900	0	361.15	6127.55
320.5	35384460	32224670	72799830	0	335.45	4691.05
321.5	34919560	32275500	70710070	0	312.9	3543.25
322.5	34494110	32390260	68616120	0	293.2	2640.25
323.5	34106710	32566240	66524230	0	275.95	1940.7
324.5	33756010	32800690	64440400	0	261	1407.1
325.5	33440660	33090800	62370280	0	248	1006.25
326.5	33159330	33433670	60319210	0	236.8	709.7
327.5	32910680	33826220	58292130	0	227.3	493.6
328.5	32693400	34265210	56293610	0	219.25	338.55
329.5	32506160	34747130	54327810	0	212.55	228.95
330.5	32347650	35268240	52398490	0	207.1	152.7
331.5	32216530	35824440	50509000	0	202.9	100.4
332.5	32111460	36411330	48662260	0	199.75	65.1
333.5	32031110	37024120	46860810	0	197.7	41.6
334.5	31974090	37657650	45106800	0	196.7	26.2
335.5	31939010	38306360	43401990	0	196.65	16.25
336.5	31924460	38964310	41747780	0	197.65	9.95
337.5	31928990	39625180	40145230	0	199.6	6
338.5	31951100	40282280	38595070	0	202.6	3.6
339.5	31989280	40928610	37097740	0	206.65	2.1
340.5	32041960	41556900	35653390	0	211.75	1.2
341.5	32107530	42159680	34261930	0	218	0.7
342.5	32184350	42729330	32923030	0	225.4	0.4
343.5	32270710	43258200	31636160	0	234.15	0.2
344.5	32364880	43738670	30400590	0	244.2	0.1
345.5	32465060	44163320	29215440	0	255.75	0.05
346.5	32569440	44524950	28079690	0	268.85	0
347.5	32676150	44816790	26992190	0	283.75	0
348.5	32783290	45032550	25951700	0	300.5	0
349.5	32888920	45166590	24956890	0	319.35	0
350.5	32991100	45213970	24006360	0	340.45	0
351.5	33087870	45170620	23098680	0	364.05	0
352.5	33177260	45033350	22232350	0	390.4	0
353.5	33257300	44800010	21405870	0	419.75	0
354.5	33326050	44469470	20617710	0	452.4	0
355.5	33381590	44041690	19866360	0	488.7	0
356.5	33422060	43517730	19150290	0	529	0
357.5	33445620	42899740	18468000	0	573.65	0
358.5	33450550	42190900	17818000	0	623.15	0
359.5	33435180	41395410	17198830	0	677.9	0
360.5	33397950	40518380	16609070	0	738.35	0
361.5	33337410	39565760	16047320	0	805.1	0
362.5	33252260	38544200	15512230	0	878.65	0
363.5	33141320	37460960	15002470	0	959.55	0
364.5	33003580	36323770	14516780	0	1048.45	0
365.5	32838180	35140680	14053920	0	1145.95	0
366.5	32644450	33919950	13612710	0	1252.7	0
367.5	32421920	32669890	13192020	0	1369.3	0
368.5	32170290	31398760	12790730	0	1496.5	0
369.5	31889460	30114620	12407810	0	1634.9	0
370.5	31579530	28825240	12042250	0	1785.1	0
371.5	31240810	27538000	11693080	0	1947.8	0
372.5	30873800	26259830	11359390	0	2123.5	0
373.5	30479200	24997090	11040300	0	2312.75	0
374.5	30057890	23755590	10734970	0	2515.95	0
375.5	29610920	22540500	10442600	0	2733.55	0
376.5	29139530	21356370	10162450	0	2965.75	0
377.5	28645100	20207080	9893780	0	3212.7	0
378.5	28129140	19095910	9635910	0	3474.4	0
379.5	27593320	18025480	9388190	0	3750.75	0
380.5	27039370	16997850	9150000	0	4041.35	0
381.5	26469140	16014510	8920760	0	4345.7	0
382.5	25884550	15076440	8699900	0	4663.1	0
383.5	25287560	14184140	8486910	0	4992.6	0
384.5	24680170	13337670	8281280	0	5333.05	0
385.5	24064390	12536750	8082540	0	5683	0
386.5	23442220	11780740	7890240	0	6040.9	0
387.5	22815660	11068740	7703950	0	6404.9	0
388.5	22186640	10399600	7523290	0	6772.85	0
389.5	21557060	9771970	7347860	0	7142.55	0
390.5	20928760	9184390	7177320	0	7511.5	0
391.5	20303470	8635230	7011330	0	7877	0
392.5	19682850	8122820	6849560	0	8236.35	0
393.5	19068460	7645420	6691720	0	8586.65	0
394.5	18461750	7201270	6537520	0	8924.9	0
395.5	17864060	6788600	6386710	0	9248.15	0
396.5	17276610	6405660	6239040	0	9553.45	0
397.5	16700510	6050740	6094260	0	9837.85	0
398.5	16136730	5722160	5952170	0	10098.6	0
399.5	15586150	5418300	5812560	0	10333.1	0
400.5	15049510	5137600	5675230	0	10538.9	0
401.5	14527430	4878590	5540030	0	10713.7	0
402.5	14020440	4639840	5406770	0	10855.8	0
403.5	13528960	4420030	5275310	0	10963.5	0
404.5	13053280	4217890	5145520	0	11035.5	0
405.5	12593630	4032240	5017260	0	11071.1	0
406.5	12150140	3861980	4890430	0	11069.9	0
407.5	11722830	3706070	4764910	0	11031.6	0
408.5	11311690	3563570	4640630	0	10956.8	0
409.5	10916600	3433580	4517480	0	10846	0
410.5	10537390	3315280	4395420	0	10700.5	0
411.5	10173860	3207940	4274370	0	10521.6	0
412.5	9825710	3110840	4154280	0	10311.4	0
413.5	9492630	3023370	4035130	0	10071.7	0
414.5	9174260	2944950	3916870	0	9805.05	0
415.5	8870220	2875040	3799490	0	9514	0
416.5	8580090	2813180	3682990	0	9201.3	0
417.5	8303430	2758940	3567350	0	8869.9	0
418.5	8039780	2711920	3452590	0	8522.75	0
419.5	7788670	2671790	3338730	0	8162.8	0
420.5	7549610	2638230	3225790	0	7793.15	0
421.5	7322110	2610980	3113810	0	7416.65	0
422.5	7105670	2589780	3002830	0	7036.2	0
423.5	6899790	2574420	2892900	0	6654.55	0
424.5	6703970	2564730	2784080	0	6274.3	0
425.5	6517710	2560530	2676430	0	5897.8	0
426.5	6340500	2561710	2570030	0	5527.2	0
427.5	6171840	2568130	2464950	0	5164.6	0
428.5	6011260	2579710	2361270	0	4811.65	0
429.5	5858250	2596360	2259080	0	4469.9	0
430.5	5712340	2618020	2158460	0	4140.6	0
431.5	5573040	2644640	2059510	0	3824.9	0
432.5	5439900	2676180	1962330	0	3523.5	0
433.5	5312430	2712610	1867010	0	3237.1	0
434.5	5190190	2753900	1773630	0	2966.1	0
435.5	5072720	2800030	1682310	0	2710.7	0
436.5	4959570	2850980	1593130	0	2470.95	0
437.5	4850320	2906740	1506180	0	2246.8	0
438.5	4744520	2967260	1421560	0	2038	0
439.5	4641750	3032540	1339330	0	1844.15	0
440.5	4541610	3102520	1259590	0	1664.85	0
441.5	4443680	3177170	1182400	0	1499.6	0
442.5	4347570	3256410	1107830	0	1347.75	0
443.5	4252890	3340160	1035940	0	1208.65	0
444.5	4159270	3428320	966770	0	1081.6	0
445.5	4066360	3520780	900380	0	966	0
446.5	3973800	3617360	836780	0	861	0
447.5	3881270	3717900	776000	0	766	0
448.5	3788470	3822180	718050	0	680.2	0
449.5	3695120	3929950	662940	0	602.9	0
450.5	3600940	4040920	610650	0	533.55	0
451.5	3505720	4154760	561160	0	471.35	0
452.5	3409250	4271120	514460	0	415.75	0
453.5	3311350	4389580	470480	0	366.15	0
454.5	3211910	4509690	429200	0	322	0
455.5	3110810	4630950	390550	0	282.8	0
456.5	3008010	4752830	354460	0	248.05	0
457.5	2903490	4874750	320870	0	217.3	0
458.5	2797290	4996080	289680	0	190.15	0
459.5	2689480	5116170	260820	0	166.2	0
460.5	2580190	5234340	234180	0	145.15	0
461.5	2469590	5349870	209680	0	126.6	0
462.5	2357880	5462020	187210	0	110.35	0
463.5	2245330	5570050	166670	0	96.1	0
464.5	2132230	5673180	147950	0	83.65	0
465.5	2018920	5770660	130940	0	72.75	0
466.5	1905770	5861730	115550	0	63.25	0
467.5	1793170	5945650	101650	0	54.95	0
468.5	1681530	6021700	89150	0	47.75	0
469.5	1571290	6089210	77950	0	41.45	0
470.5	1462890	6147540	67940	0	35.95	0
471.5	1356750	6196100	59030	0	31.2	0
472.5	1253310	6234360	51130	0	27.1	0
473.5	1152990	6261870	44140	0	23.5	0
474.5	1056160	6278250	37980	0	20.4	0
475.5	963180	6283200	32580	0	17.7	0
476.5	874370	6276510	27850	0	15.35	0
477.5	790010	6258040	23730	0	13.3	0
478.5	710330	6227780	20150	0	11.55	0
479.5	635480	6185780	17060	0	10.05	0
480.5	565600	6132200	14390	0	8.75	0
481.5	500740	6067290	12090	0	7.6	0
482.5	440920	5991390	10130	0	6.6	0
483.5	386100	5904910	8460	0	5.75	0
484.5	336160	5808360	7040	0	5	0
485.5	290990	5702300	5840	0	4.35	0
486.5	250390	5587370	4820	0	3.8	0
487.5	214150	5464240	3970	0	3.35	0
488.5	182020	5333670	3260	0	2.9	0
489.5	153740	5196400	2660	0	2.55	0
490.5	129020	5053240	2170	0	2.25	0
491.5	107570	4905000	1760	0	1.95	0
492.5	89090	4752500	1430	0	1.7	0
493.5	73280	4596540	1150	0	1.5	0
494.5	59870	4437950	920	0	1.35	0
495.5	48580	4277490	740	0	1.15	0
496.5	39130	4115930	590	0	1.05	0
497.5	31300	3954000	470	0	0.9	0
498.5	24860	3792380	370	0	0.8	0
499.5	19600	3631720	290	0	0.7	0
500.5	15330	3472620	230	0	0.65	0
501.5	11910	3315620	180	0	0.55	0
502.5	9180	3161220	140	0	0.5	0
503.5	7020	3009880	110	0	0.45	0
504.5	5330	2861970	90	0	0.4	0
505.5	4020	2717840	70	0	0.35	0
506.5	3000	2577780	50	0	0.3	0
507.5	2230	2442030	40	0	0.3	0
508.5	1640	2310780	30	0	0.25	0
509.5	1200	2184180	20	0	0.25	0
510.5	870	2062330	20	0	0.2	0
511.5	620	1945310	10	0	0.2	0
512.5	440	1833140	0	0	0.2	0
513.5	310	1725830	0	0	0.15	0
514.5	220	1623340	0	0	0.15	0
515.5	150	1525630	0	0	0.15	0
516.5	110	1432610	0	0	0.1	0
517.5	70	1344190	0	0	0.1	0
518.5	50	1260260	0	0	0.1	0
519.5	30	1180690	0	0	0.1	0
520.5	20	1105340	0	0	0.1	0
521.5	10	1034080	0	0	0.1	0
522.5	0	966750	0	0	0.05	0
523.5	0	903190	0	0	0.05	0
524.5	0	843250	0	0	0.05	0
525.5	0	786760	0	0	0.05	0
526.5	0	733570	0	0	0.05	0
527.5	0	683520	0	0	0.05	0
528.5	0	636460	0	0	0	0
529.5	0	592230	0	0	0	0
530.5	0	550680	0	0	0	0
531.5	0	511680	0	0	0	0
532.5	0	475090	0	0	0	0
533.5	0	440760	0	0	0	0
534.5	0	408580	0	0	0	0
535.5	0	378430	0	0	0	0
536.5	0	350190	0	0	0	0
537.5	0	323740	0	0	0	0
538.5	0	298990	0	0	0	0
539.5	0	275840	0	0	0	0
540.5	0	254190	0	0	0	0
541.5	0	233960	0	0	0	0
542.5	0	215070	0	0	0	0
543.5	0	197440	0	0	0	0
544.5	0	180990	0	0	0	0
545.5	0	165660	0	0	0	0
546.5	0	151380	0	0	0	0
547.5	0	138090	0	0	0	0
548.5	0	125750	0	0	0	0
549.5	0	114290	0	0	0	0
550.5	0	103660	0	0	0	0
551.5	0	93820	0	0	0	0
552.5	0	84720	0	0	0	0
553.5	0	76320	0	0	0	0
554.5	0	68580	0	0	0	0
555.5	0	61470	0	0	0	0
556.5	0	54940	0	0	0	0
557.5	0	48960	0	0	0	0
558.5	0	43500	0	0	0	0
559.5	0	38530	0	0	0	0
560.5	0	34010	0	0	0	0
561.5	0	29920	0	0	0	0
562.5	0	26220	0	0	0	0
563.5	0	22900	0	0	0	0
564.5	0	19910	0	0	0	0
565.5	0	17250	0	0	0	0
566.5	0	14880	0	0	0	0
567.5	0	12780	0	0	0	0
568.5	0	10920	0	0	0	0
569.5	0	9290	0	0	0	0
570.5	0	7870	0	0	0	0
571.5	0	6630	0	0	0	0
572.5	0	5560	0	0	0	0
573.5	0	4630	0	0	0	0
574.5	0	3840	0	0	0	0
575.5	0	3160	0	0	0	0
576.5	0	2590	0	0	0	0
577.5	0	2110	0	0	0	0
578.5	0	1710	0	0	0	0
579.5	0	1380	0	0	0	0
580.5	0	1100	0	0	0	0
581.5	0	870	0	0	0	0
582.5	0	690	0	0	0	0
583.5	0	540	0	0	0	0
584.5	0	420	0	0	0	0
585.5	0	320	0	0	0	0
586.5	0	250	0	0	0	0
587.5	0	190	0	0	0	0
588.5	0	140	0	0	0	0
589.5	0	110	0	0	0	0
590.5	0	80	0	0	0	0
591.5	0	60	0	0	0	0
592.5	0	40	0	0	0	0
593.5	0	30	0	0	0	0
594.5	0	20	0	0	0	0
595.5	0	20	0	0	0	0
596.5	0	10	0	0	0	0
597.5	0	0	0	0	0	0
598.5	0	0	0	0	0	0
599.5	0	0	0	0	0	0
600.5	0	0	0	0	0	0
601.5	0	0	0	0	0	0
602.5	0	0	0	0	0	0
603.5	0	0	0	0	0	0
604.5	0	0	0	0	0	0
605.5	0	0	0	0	0	0
606.5	0	0	0	0	0	0
607.5	0	0	0	0	0	0
608.5	0	0	0	0	0	0
609.5	0	0	0	0	0	0
610.5	0	0	0	0	0	0
611.5	0	0	0	0	0	0
612.5	0	0	0	0	0	0
613.5	0	0	0	0	0	0
614.5	0	0	0	0	0	0
615.5	0	0	0	0	0	0
616.5	0	0	0	0	0	0
617.5	0	0	0	0	0	0
618.5	0	0	0	0	0	0
619.5	0	0	0	0	0	0
620.5	0	0	0	0	0	0
621.5	0	0	0	0	0	0
622.5	0	0	0	0	0	0
623.5	0	0	0	0	0	0
624.5	0	0	0	0	0	0
625.5	0	0	0	0	0	0
626.5	0	0	0	0	0	0
627.5	0	0	0	0	0	0
628.5	0	0	0	0	0	0
629.5	0	0	0	0	0	0
630.5	0	0	0	0	0	0
631.5	0	0	0	0	0	0
632.5	0	0	0	0	0	0
633.5	0	0	0	0	0	0
634.5	0	0	0	0	0	0
635.5	0	0	0	0	0	0
636.5	0	0	0	0	0	0
637.5	0	0	0	0	0	0
638.5	0	0	0	0	0	0
639.5	0	0	0	0	0	0
640.5	0	0	0	0	0	0
641.5	0	0	0	0	0	0
642.5	0	0	0	0	0	0
643.5	0	0	0	0	0	0
644.5	0	0	0	0	0	0
645.5	0	0	0	0	0	0
646.5	0	0	0	0	0	0
647.5	0	0	0	0	0	0
648.5	0	0	0	0	0	0
649.5	0	0	0	0	0	0
650.5	0	0	0	0	0	0
651.5	0	0	0	0	0.05	0
652.5	0	0	0	0	0.05	0
653.5	0	0	0	0	0.05	0
654.5	0	0	0	0	0.05	0
655.5	0	0	0	0	0.05	0
656.5	0	0	0	0	0.05	0
657.5	0	0	0	0	0.05	0
658.5	0	0	0	0	0.05	0
659.5	0	0	0	0	0.05	0
660.5	0	0	0	0	0.05	0
661.5	0	0	0	0	0.05	0
662.5	0	0	0	0	0.05	0
663.5	0	0	0	0	0.05	0
664.5	0	0	0	0	0.05	0
665.5	0	0	0	0	0.05	0
666.5	0	0	0	0	0.05	0
667.5	0	0	0	0	0.05	0
668.5	0	0	0	0	0.05	0
669.5	0	0	0	0	0.05	0
670.5	0	0	0	0	0.05	0
671.5	0	0	0	0	0.05	0
672.5	0	0	0	0	0.05	0
673.5	0	0	0	0	0.05	0
674.5	0	0	0	0	0.05	0
675.5	0	0	0	0	0.05	0
676.5	0	0	0	0	0.05	0
677.5	0	0	0	0	0.05	0
678.5	0	0	0	0	0.05	0
679.5	0	0	0	0	0.05	0
680.5	0	0	0	0	0.05	0
681.5	0	0	0	0	0.05	0
682.5	0	0	0	0	0.05	0
683.5	0	0	0	0	0.05	0
684.5	0	0	0	0	0.05	0
685.5	0	0	0	0	0.05	0
686.5	0	0	0	0	0.05	0
687.5	0	0	0	0	0.05	0
688.5	0	0	0	0	0.05	0
689.5	0	0	0	0	0.05	0
690.5	0	0	0	0	0.05	0
691.5	0	0	0	0	0.05	0
692.5	0	0	0	0	0.05	0
693.5	0	0	0	0	0.05	0
694.5	0	0	0	0	0.05	0
695.5	0	0	0	0	0.05	0
696.5	0	0	0	0	0.05	0
697.5	0	0	0	0	0.05	0
698.5	0	0	0	0	0.05	0
699.5	0	0	0	0	0.05	0
700.5	0	0	0	0	0.05	0
701.5	0	0	0	0	0.05	0
702.5	0	0	0	0	0.05	0
703.5	0	0	0	0	0.05	0
704.5	0	0	0	0	0.05	0
705.5	0	0	0	0	0.05	0
706.5	0	0	0	0	0.05	0
707.5	0	0	0	0	0.05	0
708.5	0	0	0	0	0.05	0
709.5	0	0	0	0	0.05	0
710.5	0	0	0	0	0.05	0
711.5	0	0	0	0	0.05	0
712.5	0	0	0	0	0.05	0
713.5	0	0	0	0	0.05	0
714.5	0	0	0	0	0.05	0
715.5	0	0	0	0	0.05	0
716.5	0	0	0	0	0.05	0
717.5	0	0	0	0	0.05	0
718.5	0	0	0	0	0.05	0
719.5	0	0	0	0	0.05	0
720.5	0	0	0	0	0.05	0
721.5	0	0	0	0	0.05	0
722.5	0	0	0	0	0.05	0
723.5	0	0	0	0	0.05	0
724.5	0	0	0	0	0.05	0
725.5	0	0	0	0	0.05	0
726.5	0	0	0	0	0.05	0
727.5	0	0	0	0	0	0
728.5	0	0	0	0	0	0
729.5	0	0	0	0	0	0
730.5	0	0	0	0	0	0
731.5	0	0	0	0	0	0
732.5	0	0	0	0	0	0
733.5	0	0	0	0	0	0
734.5	0	0	0	0	0	0
735.5	0	0	0	0	0	0
736.5	0	0	0	0	0	0
737.5	0	0	0	0	0	0
738.5	0	0	0	0	0	0
739.5	0	0	0	0	0	0
740.5	0	0	0	0	0	0
741.5	0	0	0	0	0	0
742.5	0	0	0	0	0	0
743.5	0	0	0	0	0	0
744.5	0	0	0	0	0	0
745.5	0	0	0	0	0	0
746.5	0	0	0	0	0	0
747.5	0	0	0	0	0	0
748.5	0	0	0	0	0	0
749.5	0	0	0	0	0	0
750.5	0	0	0	0	0	0
751.5	0	0	0	0	0	0
752.5	0	0	0	0	0	0
753.5	0	0	0	0	0	0
754.5	0	0	0	0	0	0
755.5	0	0	0	0	0	0
756.5	0	0	0	0	0	0
757.5	0	0	0	0	0	0
758.5	0	0	0	0	0	0
759.5	0	0	0	0	0	0
760.5	0	0	0	0	0	0
761.5	0	0	0	0	0	0
762.5	0	0	0	0	0	0
763.5	0	0	0	0	0	0
764.5	0	0	0	0	0	0
765.5	0	0	0	0	0	0
766.5	0	0	0	0	0	0
767.5	0	0	0	0	0	0
768.5	0	0	0	0	0	0
769.5	0	0	0	0	0	0
770.5	0	0	0	0	0	0
771.5	0	0	0	0	0	0
772.5	0	0	0	0	0	0
773.5	0	0	0	0	0	0
774.5	0	0	0	0	0	0
775.5	0	0	0	0	0	0
776.5	0	0	0	0	0	0
777.5	0	0	0	0	0	0
778.5	0	0	0	0	0	0
779.5	0	0	0	0	0	0
780.5	0	0	0	0	0	0
781.5	0	0	0	0	0	0
782.5	0	0	0	0	0	0
783.5	0	0	0	0	0	0
784.5	0	0	0	0	0	0
785.5	0	0	0	0	0	0
786.5	0	0	0	0	0	0
787.5	0	0	0	0	0	0
788.5	0	0	0	0	0	0
789.5	0	0	0	0	0	0
790.5	0	0	0	0	0	0
791.5	0	0	0	0	0	0
792.5	0	0	0	0	0	0
793.5	0	0	0	0	0	0
794.5	0	0	0	0	0	0
795.5	0	0	0	0	0	0
796.5	0	0	0	0	0	0
797.5	0	0	0	0	0	0
798.5	0	0	0	0	0	0
799.5	0	0	0	0	0	0
800.5	0	0	0	0	0	0
801.5	0	0	0	0	0	0
802.5	0	0	0	0	0	0
803.5	0	0	0	0	0	0
804.5	0	0	0	0	0	0
805.5	0	0	0	0	0	0
806.5	0	0	0	0	0	0
807.5	0	0	0	0	0	0
808.5	0	0	0	0	0	0
809.5	0	0	0	0	0	0
810.5	0	0	0	0	0	0
811.5	0	0	0	0	0	0
812.5	0	0	0	0	0	0
813.5	0	0	0	0	0	0
814.5	0	0	0	0	0	0
815.5	0	0	0	0	0	0
816.5	0	0	0	0	0	0
817.5	0	0	0	0	0	0
818.5	0	0	0	0	0	0
819.5	0	0	0	0	0	0
820.5	0	0	0	0	0	0
821.5	0	0	0	0	0	0
822.5	0	0	0	0	0	0
823.5	0	0	0	0	0	0
824.5	0	0	0	0	0	0
825.5	0	0	0	0	0	0
826.5	0	0	0	0	0	0
827.5	0	0	0	0	0	0
828.5	0	0	0	0	0	0
829.5	0	0	0	0	0	0
830.5	0	0	0	0	0	0
831.5	0	0	0	0	0	0
832.5	0	0	0	0	0	0
833.5	0	0	0	0	0	0
834.5	0	0	0	0	0	0
835.5	0	0	0	0	0	0
836.5	0	0	0	0	0	0
837.5	0	0	0	0	0	0
838.5	0	0	0	0	0	0
839.5	0	0	0	0	0	0
840.5	0	0	0	0	0	0
841.5	0	0	0	0	0	0
842.5	0	0	0	0	0	0
843.5	0	0	0	0	0	0
844.5	0	0	0	0	0	0
845.5	0	0	0	0	0	0
846.5	0	0	0	0	0	0
847.5	0	0	0	0	0	0
848.5	0	0	0	0	0	0
849.5	0	0	0	0	0	0
850.5	0	0	0	0	0	0
851.5	0	0	0	0	0	0
852.5	0	0	0	0	0	0
853.5	0	0	0	0	0	0
854.5	0	0	0	0	0	0
855.5	0	0	0	0	0	0
856.5	0	0	0	0	0	0
857.5	0	0	0	0	0	0
858.5	0	0	0	0	0	0
859.5	0	0	0	0	0	0
860.5	0	0	0	0	0	0
861.5	0	0	0	0	0	0
862.5	0	0	0	0	0	0
863.5	0	0	0	0	0	0
864.5	0	0	0	0	0	0
865.5	0	0	0	0	0	0
866.5	0	0	0	0	0	0
867.5	0	0	0	0	0	0
868.5	0	0	0	0	0	0
869.5	0	0	0	0	0	0
870.5	0	0	0	0	0	0
871.5	0	0	0	0	0	0
872.5	0	0	0	0	0	0
873.5	0	0	0	0	0	0
874.5	0	0	0	0	0	0
875.5	0	0	0	0	0	0
876.5	0	0	0	0	0	0
877.5	0	0	0	0	0	0
878.5	0	0	0	0	0	0
879.5	0	0	0	0	0	0
880.5	0	0	0	0	0	0
881.5	0	0	0	0	0	0
882.5	0	0	0	0	0	0
883.5	0	0	0	0	0	0
884.5	0	0	0	0	0	0
885.5	0	0	0	0	0	0
886.5	0	0	0	0	0	0
887.5	0	0	0	0	0	0
888.5	0	0	0	0	0	0
889.5	0	0	0	0	0	0
890.5	0	0	0	0	0	0
891.5	0	0	0	0	0	0
892.5	0	0	0	0	0	0
893.5	0	0	0	0	0	0
894.5	0	0	0	0	0	0
895.5	0	0	0	0	0	0
896.5	0	0	0	0	0	0
897.5	0	0	0	0	0	0
898.5	0	0	0	0	0	0
899.5	0	0	0	0	0	0
900.5	0	0	0	0	0	0
901.5	0	0	0	0	0	0
902.5	0	0	0	0	0	0
903.5	0	0	0	0	0	0
904.5	0	0	0	0	0	0
905.5	0	0	0	0	0	0
906.5	0	0	0	0	0	0
907.5	0	0	0	0	0	0
908.5	0	0	0	0	0	0
909.5	0	0	0	0	0	0
910.5	0	0	0	0	0	0
911.5	0	0	0	0	0	0
912.5	0	0	0	0	0	0
913.5	0	0	0	0	0	0
914.5	0	0	0	0	0	0
915.5	0	0	0	0	0	0
916.5	0	0	0	0	0	0
917.5	0	0	0	0	0	0
918.5	0	0	0	0	0	0
919.5	0	0	0	0	0	0
920.5	0	0	0	0	0	0
921.5	0	0	0	0	0	0
922.5	0	0	0	0	0	0
923.5	0	0	0	0	0	0
924.5	0	0	0	0	0	0
925.5	0	0	0	0	0	0
926.5	0	0	0	0	0	0
927.5	0	0	0	0	0	0
928.5	0	0	0	0	0	0
929.5	0	0	0	0	0	0
930.5	0	0	0	0	0	0
931.5	0	0	0	0	0	0
932.5	0	0	0	0	0	0
933.5	0	0	0	0	0	0
934.5	0	0	0	0	0	0
935.5	0	0	0	0	0	0
936.5	0	0	0	0	0	0
937.5	0	0	0	0	0	0
938.5	0	0	0	0	0	0
939.5	0	0	0	0	0	0
940.5	0	0	0	0	0	0
941.5	0	0	0	0	0	0
942.5	0	0	0	0	0	0
943.5	0	0	0	0	0	0
944.5	0	0	0	0	0	0
945.5	0	0	0	0	0	0
946.5	0	0	0	0	0	0
947.5	0	0	0	0	0	0
948.5	0	0	0	0	0	0
949.5	0	0	0	0	0	0
950.5	0	0	0	0	0	0
951.5	0	0	0	0	0	0
952.5	0	0	0	0	0	0
953.5	0	0	0	0	0	0
954.5	0	0	0	0	0	0
955.5	0	0	0	0	0	0
956.5	0	0	0	0	0	0
957.5	0	0	0	0	0	0
958.5	0	0	0	0	0	0
959.5	0	0	0	0	0	0
960.5	0	0	0	0	0	0
961.5	0	0	0	0	0	0
962.5	0	0	0	0	0	0
963.5	0	0	0	0	0	0
964.5	0	0	0	0	0	0
965.5	0	0	0	0	0	0
966.5	0	0	0	0	0	0
967.5	0	0	0	0	0	0
968.5	0	0	0	0	0	0
969.5	0	0	0	0	0	0
970.5	0	0	0	0	0	0
971.5	0	0	0	0	0	0
972.5	0	0	0	0	0	0
973.5	0	0	0	0	0	0
974.5	0	0	0	0	0	0
975.5	0	0	0	0	0	0
976.5	0	0	0	0	0	0
977.5	0	0	0	0	0	0
978.5	0	0	0	0	0	0
979.5	0	0	0	0	0	0
980.5	0	0	0	0	0	0
981.5	0	0	0	0	0	0
982.5	0	0	0	0	0	0
983.5	0	0	0	0	0	0
984.5	0	0	0	0	0	0
985.5	0	0	0	0	0	0
986.5	0	0	0	0	0	0
987.5	0	0	0	0	0	0
988.5	0	0	0	0	0	0
989.5	0	0	0	0	0	0
990.5	0	0	0	0	0	0
991.5	0	0	0	0	0	0
992.5	0	0	0	0	0	0
993.5	0	0	0	0	0	0
994.5	0	0	0	0	0	0
995.5	0	0	0	0	0	0
996.5	0	0	0	0	0	0
997.5	0	0	0	0	0	0
998.5	0	0	0	0	0	0
999.5	0	0	0	0	0	0

## Sheet: Fig 6b_yield
Yield [particle/mL]
Gel	UC
32786836480	2.44225e+07
29975000000	2.17512e+07
31388000000	1.50153e+07

## Sheet: Fig 6b_purity
Purity [particle/μg protein]
Gel	UC
675738592	122112715
617786480	108756150
646908491	75076719

## Sheet: Fig 6c
hDFs
identical milk volume
Cell proliferation [%]
Gel	UC	Control
155.678	124.908	98.9011
146.52	124.542	101.832
141.026	120.879	97.0696
157.875	121.612	102.198

## Sheet: Fig 6d
hDFs
equal-particle-number analysis
Cell proliferation [%]
Gel	UC	Control
100.456	135.106	91.3374
102.28	117.781	110.942
104.559	132.371	89.5137
117.781	135.562	106.839
114.134	126.444	110.942
127.356	156.991	90.8815
129.635	127.356	99.5441

## Sheet: Fig 6f
HaCaT cells
equal-particle-number analysis
Cell proliferation [%]
Gel	UC	Control
107.201	125.433	99.5442
110.848	130.538	102.097
109.754	123.245	102.097
111.942	125.068	96.2625

## Sheet: Fig 6h_size distribution
	Particle concentration [particle/mL]
	Gel			UC
Size [nm]	Technical replicate 1	Technical replicate 2	Technical replicate 3	Technical replicate 1	Technical replicate 2	Technical replicate 3
0.5	0	0	0	0	0	0
1.5	0	0	0	0	0	0
2.5	0	0	0	0	0	0
3.5	0	0	0	0	0	0
4.5	0	0	0	0	0	0
5.5	0	0	0	0	0	0
6.5	0	0	0	0	0	0
7.5	0	0	0	0	0	0
8.5	0	0	0	0	0	0
9.5	0	0	0	0	0	0
10.5	0	0	0	0	0	0
11.5	0	0	0	0	0	0
12.5	0	0	0	0	0	0
13.5	0	0	0	0	0	0
14.5	0	0	0	0	0	0
15.5	0	0	0	0	0	0
16.5	0	0	0	0	0	0
17.5	0	0	0	0	0	0
18.5	0	0	0	0	0	0
19.5	0	0	0	0	0	0
20.5	0	0	0	0	0	0
21.5	0	0	0	0	0	0
22.5	0	0	0	0	0	0
23.5	0	0	0	0	0	0
24.5	0	0	0	0	0	0
25.5	0	0	0	0	0	0
26.5	0	0	0	0	0	0
27.5	0	0	0	0	0	0
28.5	0	0	0	0	0	0
29.5	0	0	0	0	0	0
30.5	0	0	0	0	0	0
31.5	0	0	0	0	0	0
32.5	0	0	0	0	0	0
33.5	0	0	0	0	0	0
34.5	0	0	0	0	0	0
35.5	0	0	0	0	0	0
36.5	0	0	0	0	0	0
37.5	0	0	0	0	0	0
38.5	0	0	0	0	0	0
39.5	0	0	0	0	0	0
40.5	0	0	0	0	0	0
41.5	0	0	0	0	0	0
42.5	0	0	0	0	0	0
43.5	0	0	0	0	0	0
44.5	4	4	0	0	0	0
45.5	8	16	0	0	0	0
46.5	20	56	0	0	0	0
47.5	44	164	8	0	0	0
48.5	84	456	20	0	0	0
49.5	152	1184	52	0	0	0
50.5	268	2892	128	0	0	0
51.5	452	6644	288	0	0	0
52.5	732	14336	628	0	0	0
53.5	1144	29096	1308	0	0	0
54.5	1732	55556	2616	0	0	0
55.5	2544	99928	5024	0	0	0
56.5	3640	169572	9316	0	0	0
57.5	5088	272008	16684	0	0	0
58.5	6960	413500	28920	0	0	0
59.5	9340	597444	48548	0	0	0
60.5	12316	823172	79016	0	0	0
61.5	15984	1085492	124752	0	0	2
62.5	20456	1375256	191156	0	0	4
63.5	25840	1680720	284392	0	0	10
64.5	32264	1989384	410952	0	0	24
65.5	39844	2289760	576984	0	0	55
66.5	48724	2572688	787436	0	0	120
67.5	59032	2832012	1045092	0	0	251
68.5	70904	3064636	1349692	0	0	504
69.5	84464	3270080	1697292	0	0	977
70.5	99844	3449800	2080084	0	2	1826
71.5	117148	3606424	2486708	0	6	3301
72.5	136472	3743052	2903116	0	16	5773
73.5	157884	3862728	3313868	0	39	9785
74.5	181440	3968028	3703644	1	89	16091
75.5	207152	4060876	4058712	3	198	25707
76.5	235024	4142436	4368160	8	421	39945
77.5	265008	4213152	4624720	19	863	60441
78.5	297056	4272832	4825092	45	1706	89160
79.5	331088	4320836	4969764	101	3253	128373
80.5	367020	4356260	5062532	218	5995	180605
81.5	404772	4378156	5109700	452	10688	248551
82.5	444276	4385740	5119264	907	18457	334971
83.5	485508	4378584	5100080	1757	30904	442550
84.5	528492	4356764	5061180	3290	50222	573771
85.5	573328	4320972	5011236	5961	79301	730768
86.5	620212	4272536	4958220	10453	121785	915214
87.5	669460	4213420	4909224	17761	182089	1128221
88.5	721508	4146140	4870400	29260	265322	1370283
89.5	776964	4073656	4847008	46775	377129	1641258
90.5	836596	3999244	4843520	72620	523425	1940382
91.5	901376	3926368	4863776	109594	710047	2266328
92.5	972476	3858544	4911100	160923	942330	2617288
93.5	1051316	3799276	4988444	230130	1224664	2991073
94.5	1139560	3751968	5098508	320850	1560061	3385230
95.5	1239152	3719924	5243796	436585	1949788	3797154
96.5	1352352	3706356	5426668	580449	2393114	4224197
97.5	1481736	3714436	5649340	754900	2887196	4663764
98.5	1630228	3747364	5913840	961528	3427126	5113392
99.5	1801104	3808464	6221936	1200906	4006141	5570814
100.5	1997996	3901268	6574996	1472530	4615963	6034000
101.5	2224848	4029612	6973864	1774862	5247254	6501187
102.5	2485864	4197740	7418668	2105456	5890120	6970894
103.5	2785396	4410344	7908632	2461157	6534642	7441922
104.5	3127796	4672612	8441884	2838345	7171364	7913347
105.5	3517192	4990204	9015300	3233194	7791728	8384509
106.5	3957228	5369176	9624376	3641910	8388407	8854991
107.5	4450716	5815820	10263168	4060948	8955543	9324598
108.5	4999280	6336388	10924316	4487166	9488867	9793332
109.5	5602948	6936732	11599164	4917927	9985733	10261363
110.5	6259784	7621764	12277984	5351150	10445054	10729000
111.5	6965580	8394856	12950300	5785303	10867175	11196658
112.5	7713616	9257084	13605284	6219359	11253700	11664824
113.5	8494640	10206452	14232216	6652717	11607293	12134018
114.5	9296964	11237116	14820964	7085110	11931456	12604757
115.5	10106808	12338752	15362456	7516494	12230328	13077512
116.5	10908844	13496132	15849084	7946936	12508482	13552670
117.5	11686912	14689068	16275024	8376513	12770745	14030493
118.5	12424836	15892780	16636472	8805209	13022052	14511084
119.5	13107344	17078792	16931716	9232830	13267309	14994354
120.5	13720904	18216268	17161124	9658936	13511293	15479997
121.5	14254476	19273792	17327012	10082785	13758564	15967473
122.5	14700112	20221344	17433396	10503299	14013401	16456000
123.5	15053292	21032312	17485708	10919044	14279748	16944559
124.5	15313048	21685328	17490464	11328239	14561169	17431909
125.5	15481844	22165656	17454916	11728779	14860816	17916611
126.5	15565252	22466040	17386720	12118275	15181391	18397075
127.5	15571456	22586872	17293612	12494116	15525109	18871602
128.5	15510692	22535800	17183172	12853552	15893669	19338446
129.5	15394584	22326724	17062600	13193777	16288204	19795875
130.5	15235544	21978460	16938536	13512034	16709246	20242240
131.5	15046216	21513208	16816964	13805715	17156671	20676036
132.5	14838972	20954956	16703132	14072463	17629657	21095966
133.5	14625560	20328048	16601516	14310268	18126633	21500990
134.5	14416840	19655956	16515816	14517551	18645238	21890365
135.5	14222604	18960368	16448960	14693224	19182287	22263675
136.5	14051512	18260548	16403160	14836737	19733757	22620838
137.5	13911104	17573024	16379924	14948101	20294783	22962107
138.5	13807820	16911476	16380128	15027882	20859690	23288049
139.5	13747116	16286844	16404052	15077176	21422048	23599513
140.5	13733532	15707548	16451436	15097563	21974766	23897588
141.5	13770808	15179808	16521540	15091041	22510218	24183547
142.5	13861936	14707976	16613200	15059950	23020405	24458794
143.5	14009240	14294892	16724868	15006886	23497158	24724798
144.5	14214384	13942200	16854696	14934611	23932358	24983036
145.5	14478368	13650652	17000576	14845969	24318182	25234930
146.5	14801464	13420340	17160220	14743799	24647362	25481799
147.5	15183152	13250904	17331220	14630864	24913430	25724806
148.5	15622004	13141672	17511120	14509786	25110960	25964921
149.5	16115536	13091776	17697488	14382998	25235769	26202889
150.5	16660092	13100212	17887980	14252699	25285083	26439208
151.5	17250696	13165872	18080396	14120833	25257650	26674111
152.5	17880936	13287532	18272752	13989070	25153789	26907566
153.5	18542900	13463832	18463316	13858802	24975386	27139272
154.5	19227176	13693204	18650644	13731149	24725821	27368671
155.5	19922900	13973816	18833596	13606970	24409844	27594961
156.5	20617956	14303448	19011344	13486877	24033396	27817116
157.5	21299204	14679424	19183364	13371265	23603406	28033910
158.5	21952872	15098484	19349400	13260329	23127547	28243943
159.5	22565000	15556700	19509436	13154099	22613998	28445671
160.5	23121964	16049368	19663640	13052466	22071192	28637434
161.5	23611016	16570968	19812300	12955209	21507589	28817488
162.5	24020848	17115108	19955764	12862030	20931467	28984036
163.5	24342100	17674532	20094376	12772572	20350748	29135252
164.5	24567772	18241180	20228400	12686454	19772845	29269312
165.5	24693548	18806288	20357960	12603287	19204567	29384420
166.5	24717944	19360548	20482980	12522698	18652037	29478827
167.5	24642324	19894316	20603128	12444345	18120663	29550858
168.5	24470772	20397868	20717776	12367932	17615126	29598926
169.5	24209812	20861708	20825988	12293221	17139395	29621552
170.5	23868028	21276868	20926472	12220036	16696768	29617383
171.5	23455612	21635220	21017600	12148268	16289923	29585201
172.5	22983876	21929776	21097420	12077876	15920973	29523943
173.5	22464748	22154956	21163660	12008885	15591538	29432711
174.5	21910312	22306764	21213812	11941380	15302807	29310783
175.5	21332396	22382944	21245148	11875497	15055601	29157631
176.5	20742224	22383020	21254820	11811419	14850431	28972925
177.5	20150168	22308268	21239928	11749362	14687552	28756549
178.5	19565544	22161624	21197624	11689565	14567000	28508608
179.5	18996536	21947496	21125196	11632279	14488625	28229438
180.5	18450116	21671536	21020188	11577754	14452117	27919612
181.5	17932100	21340400	20880492	11526229	14457009	27579942
182.5	17447184	20961436	20704436	11477925	14502684	27211483
183.5	16999036	20542420	20490876	11433028	14588363	26815529
184.5	16590400	20091276	20239256	11391686	14713086	26393607
185.5	16223216	19615832	19949668	11354000	14875683	25947465
186.5	15898732	19123608	19622864	11320020	15074740	25479062
187.5	15617612	18621652	19260260	11289736	15308560	24990542
188.5	15380044	18116400	18863932	11263077	15575112	24484219
189.5	15185808	17613612	18436540	11239911	15871992	23962544
190.5	15034360	17118292	17981296	11220039	16196373	23428078
191.5	14924896	16634704	17501852	11203200	16544964	22883461
192.5	14856372	16166368	17002216	11189070	16913982	22331378
193.5	14827552	15716088	16486640	11177266	17299128	21774524
194.5	14837020	15286020	15959520	11167347	17695581	21215572
195.5	14883180	14877716	15425276	11158822	18098012	20657140
196.5	14964264	14492196	14888256	11151155	18500623	20101758
197.5	15078304	14130004	14352648	11143769	18897206	19551848
198.5	15223132	13791296	13822396	11136055	19281227	19009689
199.5	15396352	13475876	13301132	11127378	19645942	18477409
200.5	15595332	13183272	12792152	11117090	19984530	17956957
201.5	15817168	12912788	12298348	11104533	20290250	17450103
202.5	16058688	12663540	11822228	11089051	20556612	16958419
203.5	16316424	12434508	11365888	11070000	20777555	16483285
204.5	16586628	12224556	10931032	11046754	20947628	16025884
205.5	16865280	12032492	10518996	11018716	21062158	15587210
206.5	17148088	11857056	10130764	10985329	21117400	15168070
207.5	17430552	11696980	9767008	10946078	21110669	14769097
208.5	17707984	11550972	9428132	10900502	21040424	14390759
209.5	17975584	11417764	9114288	10848198	20906324	14033373
210.5	18228496	11296092	8825428	10788829	20709240	13697119
211.5	18461912	11184740	8561348	10722125	20451215	13382051
212.5	18671152	11082520	8321700	10647888	20135395	13088116
213.5	18851752	10988300	8106040	10565993	19765914	12815163
214.5	18999584	10901000	7913856	10476389	19347750	12562959
215.5	19110944	10819600	7744580	10379100	18886564	12331204
216.5	19182640	10743148	7597624	10274218	18388511	12119535
217.5	19212080	10670756	7472388	10161906	17860066	11927546
218.5	19197340	10601600	7368268	10042390	17307832	11754791
219.5	19137208	10534928	7284684	9915958	16738379	11600794
220.5	19031220	10470060	7221072	9782949	16158083	11465058
221.5	18879660	10406388	7176896	9643752	15573001	11347069
222.5	18683552	10343368	7151656	9498798	14988762	11246302
223.5	18444628	10280520	7144872	9348552	14410490	11162227
224.5	18165264	10217432	7156100	9193507	13842747	11094305
225.5	17848400	10153748	7184916	9034179	13289507	11042001
226.5	17497472	10089172	7230920	8871098	12754147	11004775
227.5	17116308	10023460	7293728	8704803	12239461	10982090
228.5	16709004	9956420	7372964	8535837	11747681	10973411
229.5	16279856	9887900	7468248	8364740	11280522	10978200
230.5	15833232	9817788	7579204	8192046	10839224	10995922
231.5	15373480	9746008	7705424	8018278	10424607	11026039
232.5	14904848	9672528	7846492	7843943	10037120	11068012
233.5	14431396	9597324	8001944	7669532	9676901	11121298
234.5	13956952	9520416	8171276	7495515	9343823	11185347
235.5	13485036	9441832	8353936	7322341	9037547	11259602
236.5	13018848	9361624	8549308	7150433	8757564	11343498
237.5	12561228	9279864	8756704	6980193	8503237	11436459
238.5	12114644	9196636	8975372	6811995	8273833	11537893
239.5	11681208	9112028	9204468	6646187	8068555	11647198
240.5	11262664	9026152	9443072	6483093	7886567	11763752
241.5	10860412	8939124	9690176	6323011	7727010	11886917
242.5	10475532	8851072	9944688	6166214	7589024	12016036
243.5	10108796	8762128	10205428	6012950	7471753	12150429
244.5	9760720	8672436	10471132	5863446	7374359	12289398
245.5	9431560	8582148	10740468	5717903	7296023	12432222
246.5	9121380	8491428	11012028	5576502	7235949	12578155
247.5	8830044	8400440	11284344	5439402	7193364	12726431
248.5	8557264	8309364	11555900	5306744	7167517	12876261
249.5	8302624	8218384	11825148	5178648	7157673	13026833
250.5	8065596	8127700	12090516	5055217	7163109	13177315
251.5	7845564	8037508	12350428	4936537	7183108	13326853
252.5	7641852	7948020	12603304	4822678	7216956	13474580
253.5	7453716	7859460	12847612	4713695	7263926	13619608
254.5	7280380	7772044	13081848	4609631	7323280	13761039
255.5	7121040	7686008	13304572	4510512	7394257	13897966
256.5	6974868	7601588	13514420	4416355	7476065	14029475
257.5	6841032	7519032	13710116	4327164	7567876	14154650
258.5	6718692	7438580	13890492	4242934	7668821	14272582
259.5	6607000	7360480	14054500	4163650	7777983	14382367
260.5	6505124	7284988	14201208	4089286	7894395	14483118
261.5	6412232	7212352	14329836	4019809	8017039	14573969
262.5	6327504	7142824	14439736	3955181	8144843	14654080
263.5	6250132	7076656	14530416	3895352	8276684	14722647
264.5	6179328	7014088	14601532	3840269	8411392	14778907
265.5	6114316	6955368	14652888	3789871	8547755	14822147
266.5	6054348	6900736	14684440	3744091	8684525	14851708
267.5	5998684	6850420	14696296	3702859	8820433	14866996
268.5	5946628	6804648	14688700	3666095	8954191	14867485
269.5	5897496	6763640	14662024	3633716	9084517	14852727
270.5	5850648	6727604	14616776	3605635	9210137	14822357
271.5	5805472	6696748	14553572	3581754	9329812	14776094
272.5	5761392	6671264	14473136	3561975	9442344	14713753
273.5	5717880	6651336	14376284	3546189	9546598	14635244
274.5	5674448	6637140	14263916	3534283	9641518	14540574
275.5	5630660	6628836	14137000	3526134	9726138	14429851
276.5	5586124	6626576	13996564	3521612	9799601	14303282
277.5	5540508	6630504	13843676	3520579	9861167	14161176
278.5	5493532	6640748	13679436	3522886	9910225	14003938
279.5	5444968	6657416	13504972	3528376	9946301	13832067
280.5	5394652	6680616	13321416	3536879	9969063	13646153
281.5	5342468	6710432	13129900	3548214	9978323	13446869
282.5	5288364	6746928	12931548	3562188	9974036	13234968
283.5	5232336	6790156	12727464	3578596	9956301	13011271
284.5	5174432	6840148	12518724	3597218	9925350	12776663
285.5	5114748	6896908	12306368	3617823	9881542	12532081
286.5	5053420	6960420	12091400	3640166	9825356	12278505
287.5	4990628	7030644	11874776	3663988	9757373	12016952
288.5	4926592	7107512	11657400	3689019	9678270	11748460
289.5	4861552	7190912	11440132	3714976	9588798	11474081
290.5	4795772	7280716	11223764	3741566	9489774	11194872
291.5	4729548	7376744	11009036	3768487	9382063	10911886
292.5	4663180	7478784	10796628	3795430	9266560	10626159
293.5	4596980	7586576	10587160	3822081	9144183	10338705
294.5	4531260	7699812	10381196	3848121	9015854	10050509
295.5	4466336	7818144	10179236	3873235	8882486	9762516
296.5	4402524	7941160	9981724	3897107	8744975	9475629
297.5	4340128	8068400	9789052	3919430	8604190	9190702
298.5	4279440	8199344	9601556	3939905	8460959	8908533
299.5	4220740	8333424	9419516	3958249	8316068	8629866
300.5	4164300	8470004	9243164	3974193	8170253	8355384
301.5	4110364	8608392	9072692	3987490	8024195	8085711
302.5	4059172	8747840	8908232	3997916	7878518	7821408
303.5	4010932	8887544	8749892	4005274	7733785	7562973
304.5	3965852	9026652	8597724	4009395	7590501	7310845
305.5	3924100	9164252	8451748	4010145	7449108	7065401
306.5	3885848	9299404	8311960	4007422	7309991	6826963
307.5	3851236	9431116	8178308	4001158	7173476	6595793
308.5	3820396	9558376	8050720	3991325	7039834	6372105
309.5	3793440	9680152	7929092	3977928	6909284	6156059
310.5	3770472	9795396	7813296	3961009	6781994	5947772
311.5	3751576	9903064	7703176	3940647	6658084	5747314
312.5	3736820	10002112	7598564	3916953	6537635	5554720
313.5	3726280	10091536	7499256	3890069	6420682	5369987
314.5	3719996	10170352	7405044	3860169	6307229	5193078
315.5	3718016	10237636	7315696	3827452	6197243	5023930
316.5	3720368	10292520	7230964	3792139	6090664	4862455
317.5	3727084	10334204	7150580	3754472	5987403	4708540
318.5	3738168	10361984	7074272	3714710	5887349	4562058
319.5	3753636	10375240	7001744	3673122	5790370	4422862
320.5	3773480	10373464	6932700	3629987	5696317	4290794
321.5	3797688	10356264	6866828	3585589	5605026	4165686
322.5	3826248	10323364	6803800	3540213	5516320	4047363
323.5	3859120	10274612	6743288	3494142	5430013	3935641
324.5	3896276	10209992	6684956	3447654	5345911	3830336
325.5	3937652	10129608	6628460	3401020	5263815	3731260
326.5	3983200	10033700	6573452	3354500	5183523	3638225
327.5	4032832	9922632	6519584	3308342	5104832	3551045
328.5	4086468	9796888	6466496	3262781	5027538	3469534
329.5	4144004	9657060	6413844	3218034	4951441	3393512
330.5	4205320	9503856	6361272	3174303	4876347	3322800
331.5	4270280	9338076	6308440	3131772	4802064	3257228
332.5	4338728	9160600	6255012	3090608	4728411	3196626
333.5	4410496	8972380	6200652	3050958	4655214	3140834
334.5	4485388	8774432	6145048	3012950	4582310	3089697
335.5	4563196	8567816	6087892	2976695	4509547	3043065
336.5	4643680	8353624	6028896	2942284	4436786	3000795
337.5	4726592	8132968	5967796	2909792	4363902	2962752
338.5	4811652	7906960	5904340	2879272	4290783	2928806
339.5	4898560	7676712	5838304	2850764	4217334	2898832
340.5	4987000	7443312	5769488	2824288	4143475	2872712
341.5	5076628	7207828	5697724	2799846	4069142	2850334
342.5	5167088	6971276	5622872	2777427	3994288	2831591
343.5	5258000	6734636	5544824	2756999	3918882	2816379
344.5	5348968	6498832	5463496	2738518	3842911	2804601
345.5	5439580	6264720	5378856	2721920	3766376	2796162
346.5	5529420	6033104	5290888	2707128	3689296	2790969
347.5	5618048	5804708	5199624	2694046	3611702	2788933
348.5	5705024	5580196	5105120	2682564	3533644	2789967
349.5	5789904	5360156	5007476	2672554	3455180	2793982
350.5	5872240	5145104	4906812	2663873	3376386	2800893
351.5	5951588	4935492	4803296	2656360	3297345	2810611
352.5	6027512	4731696	4697108	2649838	3218152	2823046
353.5	6099580	4534032	4588468	2644113	3138911	2838105
354.5	6167376	4342752	4477612	2638975	3059731	2855693
355.5	6230500	4158052	4364804	2634197	2980730	2875708
356.5	6288572	3980068	4250324	2629538	2902028	2898043
357.5	6341240	3808892	4134460	2624739	2823749	2922585
358.5	6388172	3644564	4017524	2619531	2746017	2949212
359.5	6429068	3487088	3899824	2613630	2668958	2977794
360.5	6463664	3336420	3781684	2606741	2592696	3008190
361.5	6491724	3192492	3663424	2598563	2517351	3040249
362.5	6513056	3055208	3545352	2588787	2443042	3073808
363.5	6527500	2924440	3427784	2577102	2369882	3108691
364.5	6534936	2800044	3311024	2563200	2297977	3144710
365.5	6535288	2681852	3195356	2546775	2227430	3181661
366.5	6528520	2569696	3081064	2527533	2158333	3219328
367.5	6514624	2463376	2968400	2505195	2090773	3257477
368.5	6493648	2362704	2857616	2479499	2024829	3295863
369.5	6465668	2267468	2748932	2450212	1960570	3334224
370.5	6430800	2177468	2642544	2417130	1898058	3372283
371.5	6389188	2092488	2538644	2380083	1837346	3409750
372.5	6341024	2012324	2437384	2338946	1778479	3446324
373.5	6286516	1936764	2338904	2293638	1721492	3481691
374.5	6225904	1865608	2243324	2244128	1666415	3515525
375.5	6159456	1798648	2150736	2190440	1613267	3547494
376.5	6087460	1735692	2061212	2132654	1562061	3577260
377.5	6010220	1676544	1974812	2070905	1512804	3604481
378.5	5928064	1621020	1891568	2005390	1465496	3628814
379.5	5841328	1568940	1811500	1936361	1420130	3649918
380.5	5750352	1520136	1734608	1864122	1376694	3667460
381.5	5655500	1474436	1660880	1789032	1335172	3681113
382.5	5557120	1431684	1590288	1711491	1295542	3690566
383.5	5455576	1391724	1522792	1631942	1257781	3695523
384.5	5351228	1354416	1458344	1550856	1221859	3695710
385.5	5244424	1319620	1396884	1468729	1187746	3690879
386.5	5135520	1287204	1338344	1386070	1155409	3680809
387.5	5024852	1257044	1282648	1303395	1124814	3665312
388.5	4912756	1229024	1229716	1221214	1095923	3644235
389.5	4799548	1203024	1179464	1140022	1068700	3617466
390.5	4685544	1178948	1131800	1060292	1043107	3584934
391.5	4571032	1156684	1086636	982468	1019107	3546612
392.5	4456300	1136144	1043872	906952	996663	3502516
393.5	4341604	1117236	1003424	834107	975737	3452713
394.5	4227204	1099868	965192	764243	956293	3397315
395.5	4113324	1083964	929084	697623	938298	3336479
396.5	4000192	1069448	895004	634453	921716	3270411
397.5	3888000	1056240	862864	574886	906517	3199358
398.5	3776936	1044272	832576	519025	892668	3123611
399.5	3667172	1033480	804048	466919	880144	3043498
400.5	3558860	1023792	777200	418573	868915	2959383
401.5	3452132	1015152	751944	373945	858959	2871661
402.5	3347120	1007496	728208	332957	850252	2780750
403.5	3243924	1000772	705908	295498	842776	2687093
404.5	3142648	994924	684980	261428	836511	2591147
405.5	3043368	989892	665344	230583	831443	2493377
406.5	2946156	985628	646936	202786	827559	2394257
407.5	2851068	982076	629692	177844	824849	2294256
408.5	2758152	979196	613552	155557	823303	2193839
409.5	2667448	976928	598460	135725	822917	2093460
410.5	2578976	975228	584356	118144	823688	1993555
411.5	2492764	974048	571188	102618	825613	1894540
412.5	2408816	973344	558908	88954	828695	1796809
413.5	2327140	973064	547468	76969	832937	1700727
414.5	2247728	973164	536824	66491	838345	1606627
415.5	2170576	973600	526936	57356	844926	1514812
416.5	2095660	974324	517756	49415	852690	1425550
417.5	2022968	975292	509256	42530	861647	1339075
418.5	1952472	976456	501392	36574	871812	1255585
419.5	1884148	977780	494136	31433	883198	1175243
420.5	1817960	979212	487456	27003	895821	1098179
421.5	1753872	980712	481316	23195	909697	1024489
422.5	1691852	982240	475692	19924	924843	954236
423.5	1631856	983752	470560	17120	941276	887457
424.5	1573848	985208	465888	14717	959014	824157
425.5	1517780	986568	461652	12662	978074	764319
426.5	1463612	987796	457836	10904	998471	707902
427.5	1411296	988856	454412	9401	1020221	654844
428.5	1360792	989712	451364	8117	1043335	605068
429.5	1312052	990328	448668	7021	1067824	558479
430.5	1265028	990676	446308	6083	1093694	514970
431.5	1219676	990728	444268	5283	1120948	474424
432.5	1175948	990456	442532	4598	1149585	436718
433.5	1133804	989836	441080	4013	1179597	401720
434.5	1093192	988844	439896	3511	1210969	369296
435.5	1054072	987468	438976	3082	1243681	339308
436.5	1016396	985684	438296	2714	1277703	311620
437.5	980124	983488	437848	2398	1312996	286095
438.5	945212	980860	437620	2126	1349509	262597
439.5	911616	977804	437600	1893	1387182	240997
440.5	879296	974308	437776	1691	1425940	221164
441.5	848212	970376	438144	1518	1465697	202977
442.5	818324	966008	438684	1368	1506349	186316
443.5	789592	961216	439400	1239	1547778	171069
444.5	761984	955996	440272	1127	1589850	157128
445.5	735452	950372	441304	1030	1632413	144391
446.5	709972	944352	442476	946	1675295	132764
447.5	685500	937956	443792	873	1718308	122155
448.5	662008	931200	445240	810	1761244	112482
449.5	639460	924108	446820	756	1803876	103667
450.5	617824	916700	448524	709	1845959	95636
451.5	597068	909004	450344	669	1887230	88323
452.5	577160	901044	452284	634	1927408	81665
453.5	558076	892856	454336	605	1966196	75605
454.5	539788	884460	456500	580	2003286	70091
455.5	522260	875892	458768	560	2038353	65074
456.5	505472	867180	461148	543	2071068	60510
457.5	489392	858356	463628	530	2101093	56358
458.5	474004	849452	466220	520	2128087	52582
459.5	459272	840500	468912	513	2151711	49147
460.5	445184	831536	471712	510	2171633	46024
461.5	431708	822584	474616	509	2187529	43184
462.5	418828	813680	477632	511	2199093	40602
463.5	406520	804856	480756	516	2206036	38255
464.5	394768	796136	483996	525	2208097	36122
465.5	383544	787552	487348	536	2205048	34184
466.5	372832	779132	490816	551	2196694	32425
467.5	362620	770904	494412	569	2182882	30830
468.5	352880	762892	498132	591	2163508	29383
469.5	343604	755124	501980	617	2138513	28074
470.5	334768	747624	505968	647	2107897	26890
471.5	326364	740412	510092	683	2071713	25821
472.5	318368	733512	514368	724	2030072	24859
473.5	310776	726944	518792	771	1983145	23996
474.5	303564	720724	523376	825	1931162	23224
475.5	296728	714876	528124	887	1874409	22537
476.5	290248	709420	533040	958	1813228	21929
477.5	284112	704364	538136	1039	1748010	21395
478.5	278316	699728	543420	1132	1679195	20931
479.5	272840	695532	548892	1238	1607260	20532
480.5	267680	691780	554564	1359	1532718	20196
481.5	262824	688496	560444	1497	1456106	19919
482.5	258260	685688	566536	1655	1377980	19700
483.5	253980	683364	572848	1836	1298904	19535
484.5	249976	681544	579392	2043	1219442	19424
485.5	246244	680240	586176	2279	1140149	19365
486.5	242768	679452	593200	2551	1061564	19358
487.5	239548	679204	600476	2862	984199	19401
488.5	236576	679496	608016	3219	908533	19494
489.5	233840	680344	615820	3628	835005	19637
490.5	231340	681756	623896	4097	764011	19831
491.5	229072	683740	632256	4636	695895	20077
492.5	227024	686312	640904	5255	630948	20374
493.5	225200	689472	649844	5964	569408	20725
494.5	223584	693236	659084	6779	511455	21131
495.5	222184	697612	668632	7713	457217	21593
496.5	220988	702604	678488	8783	406765	22114
497.5	219996	708228	688664	10010	360121	22696
498.5	219204	714484	699156	11414	317262	23341
499.5	218612	721380	709972	13020	278119	24053
500.5	218212	728932	721116	14855	242586	24835
501.5	218008	737136	732584	16949	210528	25690
502.5	217996	746000	744384	19335	181779	26622
503.5	218168	755532	756512	22049	156153	27635
504.5	218532	765736	768968	25133	133450	28733
505.5	219084	776608	781752	28630	113457	29922
506.5	219820	788152	794860	32587	95958	31206
507.5	220740	800368	808284	37055	80734	32591
508.5	221844	813252	822024	42088	67568	34082
509.5	223132	826804	836068	47745	56252	35686
510.5	224608	841008	850412	54086	46584	37408
511.5	226264	855860	865044	61175	38373	39254
512.5	228104	871344	879948	69076	31442	41233
513.5	230128	887448	895112	77856	25625	43350
514.5	232336	904144	910524	87582	20774	45613
515.5	234728	921420	926164	98319	16752	48029
516.5	237308	939240	942012	110132	13436	50605
517.5	240068	957572	958044	123081	10720	53350
518.5	243016	976384	974240	137221	8507	56271
519.5	246148	995624	990572	152603	6715	59375
520.5	249464	1015256	1007008	169265	5273	62671
521.5	252968	1035216	1023520	187238	4119	66165
522.5	256656	1055448	1040080	206542	3200	69864
523.5	260528	1075888	1056640	227178	2473	73777
524.5	264584	1096464	1073172	249137	1902	77908
525.5	268828	1117096	1089632	272388	1455	82265
526.5	273256	1137700	1105980	296882	1107	86852
527.5	277864	1158184	1122164	322552	838	91675
528.5	282656	1178456	1138144	349306	631	96738
529.5	287624	1198404	1153864	377033	473	102044
530.5	292772	1217924	1169280	405598	353	107594
531.5	298092	1236900	1184336	434846	262	113391
532.5	303584	1255216	1198976	464600	193	119434
533.5	309248	1272748	1213140	494663	142	125721
534.5	315076	1289368	1226780	524824	104	132249
535.5	321060	1304948	1239828	554852	76	139015
536.5	327200	1319360	1252232	584507	55	146011
537.5	333492	1332468	1263932	613539	40	153231
538.5	339924	1344148	1274860	641695	28	160664
539.5	346492	1354268	1284968	668719	20	168300
540.5	353192	1362704	1294188	694359	14	176125
541.5	360008	1369340	1302464	718371	10	184124
542.5	366932	1374056	1309740	740523	7	192280
543.5	373956	1376752	1315964	760598	5	200575
544.5	381072	1377332	1321080	778403	4	208988
545.5	388264	1375704	1325036	793763	2	217497
546.5	395520	1371800	1327788	806535	2	226077
547.5	402832	1365560	1329288	816602	1	234704
548.5	410176	1356936	1329500	823881	0	243351
549.5	417548	1345900	1328384	828319	0	251989
550.5	424924	1332436	1325912	829897	0	260590
551.5	432288	1316556	1322052	828631	0	269123
552.5	439628	1298276	1316788	824566	0	277558
553.5	446924	1277644	1310100	817779	0	285863
554.5	454156	1254712	1301980	808378	0	294008
555.5	461304	1229564	1292424	796493	0	301960
556.5	468356	1202292	1281432	782282	0	309688
557.5	475280	1173012	1269012	765918	0	317162
558.5	482064	1141852	1255180	747594	0	324353
559.5	488684	1108956	1239956	727514	0	331230
560.5	495116	1074480	1223368	705891	0	337767
561.5	501344	1038596	1205452	682944	0	343937
562.5	507344	1001480	1186244	658893	0	349715
563.5	513096	963324	1165796	633957	0	355080
564.5	518576	924316	1144160	608349	0	360009
565.5	523764	884660	1121388	582277	0	364485
566.5	528640	844552	1097548	555936	0	368492
567.5	533184	804188	1072708	529512	0	372014
568.5	537372	763768	1046944	503176	0	375043
569.5	541192	723480	1020328	477085	0	377567
570.5	544620	683508	992940	451381	0	379582
571.5	547640	644028	964868	426189	0	381083
572.5	550236	605200	936196	401618	0	382070
573.5	552392	567184	907016	377761	0	382543
574.5	554096	530116	877408	354698	0	382508
575.5	555332	494124	847472	332490	0	381970
576.5	556092	459320	817292	311186	0	380937
577.5	556364	425796	786960	290824	0	379420
578.5	556144	393636	756564	271425	0	377433
579.5	555420	362900	726192	253003	0	374988
580.5	554188	333644	695928	235560	0	372103
581.5	552448	305904	665860	219091	0	368795
582.5	550196	279692	636060	203581	0	365083
583.5	547436	255024	606604	189012	0	360987
584.5	544168	231892	577572	175358	0	356528
585.5	540392	210280	549024	162589	0	351727
586.5	536124	190156	521024	150672	0	346608
587.5	531364	171492	493632	139572	0	341193
588.5	526124	154236	466904	129249	0	335506
589.5	520420	138340	440880	119667	0	329569
590.5	514256	123748	415608	110784	0	323406
591.5	507656	110400	391124	102562	0	317041
592.5	500628	98228	367460	94961	0	310495
593.5	493196	87164	344640	87942	0	303791
594.5	485376	77144	322684	81468	0	296952
595.5	477188	68096	301616	75502	0	289998
596.5	468660	59956	281440	70010	0	282951
597.5	459804	52652	262160	64957	0	275830
598.5	450648	46120	243784	60312	0	268654
599.5	441220	40300	226304	56044	0	261441
600.5	431540	35124	209716	52125	0	254210
601.5	421636	30536	194008	48528	0	246975
602.5	411532	26484	179168	45229	0	239754
603.5	401252	22916	165176	42203	0	232560
604.5	390824	19780	152012	39429	0	225406
605.5	380272	17032	139656	36887	0	218306
606.5	369628	14636	128084	34557	0	211272
607.5	358908	12544	117268	32423	0	204313
608.5	348144	10732	107176	30469	0	197440
609.5	337356	9156	97784	28680	0	190662
610.5	326572	7800	89064	27042	0	183987
611.5	315812	6628	80980	25543	0	177422
612.5	305096	5620	73504	24171	0	170973
613.5	294452	4756	66600	22917	0	164647
614.5	283896	4016	60244	21771	0	158449
615.5	273444	3388	54400	20724	0	152382
616.5	263120	2848	49036	19768	0	146451
617.5	252940	2392	44128	18896	0	140658
618.5	242916	2008	39644	18102	0	135006
619.5	233068	1680	35556	17380	0	129498
620.5	223408	1404	31832	16723	0	124134
621.5	213944	1168	28452	16129	0	118916
622.5	204692	972	25388	15591	0	113844
623.5	195656	808	22616	15107	0	108919
624.5	186852	672	20112	14672	0	104140
625.5	178284	556	17856	14283	0	99507
626.5	169956	460	15828	13939	0	95019
627.5	161876	380	14004	13635	0	90676
628.5	154044	316	12372	13371	0	86475
629.5	146468	260	10912	13143	0	82416
630.5	139148	212	9608	12951	0	78496
631.5	132084	176	8444	12792	0	74714
632.5	125276	144	7412	12666	0	71068
633.5	118724	120	6496	12572	0	67555
634.5	112428	96	5684	12508	0	64173
635.5	106384	80	4964	12475	0	60920
636.5	100588	64	4328	12471	0	57793
637.5	95040	52	3768	12496	0	54790
638.5	89728	44	3276	12550	0	51907
639.5	84656	36	2844	12634	0	49143
640.5	79816	28	2464	12747	0	46493
641.5	75204	24	2132	12890	0	43956
642.5	70808	20	1840	13062	0	41528
643.5	66628	16	1588	13266	0	39207
644.5	62656	12	1368	13501	0	36990
645.5	58888	12	1176	13769	0	34873
646.5	55312	8	1012	14070	0	32853
647.5	51920	8	868	14405	0	30929
648.5	48716	4	740	14777	0	29096
649.5	45680	4	636	15187	0	27351
650.5	42816	0	540	15635	0	25693
651.5	40108	0	460	16125	0	24118
652.5	37556	0	392	16657	0	22622
653.5	35152	0	332	17235	0	21204
654.5	32884	0	284	17860	0	19860
655.5	30752	0	240	18534	0	18587
656.5	28748	0	204	19260	0	17383
657.5	26864	0	172	20041	0	16246
658.5	25096	0	144	20880	0	15171
659.5	23436	0	124	21779	0	14157
660.5	21876	0	104	22740	0	13202
661.5	20420	0	88	23769	0	12302
662.5	19052	0	72	24866	0	11455
663.5	17772	0	60	26036	0	10658
664.5	16576	0	52	27281	0	9910
665.5	15456	0	44	28606	0	9209
666.5	14408	0	36	30012	0	8550
667.5	13432	0	28	31504	0	7934
668.5	12520	0	24	33083	0	7357
669.5	11668	0	20	34754	0	6817
670.5	10872	0	16	36517	0	6313
671.5	10132	0	16	38377	0	5842
672.5	9440	0	12	40334	0	5403
673.5	8796	0	8	42391	0	4994
674.5	8196	0	8	44549	0	4614
675.5	7640	0	8	46809	0	4259
676.5	7120	0	4	49170	0	3930
677.5	6632	0	4	51632	0	3624
678.5	6184	0	0	54194	0	3341
679.5	5764	0	0	56853	0	3078
680.5	5372	0	0	59608	0	2834
681.5	5012	0	0	62454	0	2608
682.5	4672	0	0	65385	0	2400
683.5	4360	0	0	68397	0	2207
684.5	4068	0	0	71481	0	2029
685.5	3796	0	0	74630	0	1864
686.5	3544	0	0	77833	0	1713
687.5	3308	0	0	81080	0	1573
688.5	3092	0	0	84358	0	1444
689.5	2888	0	0	87655	0	1326
690.5	2700	0	0	90955	0	1217
691.5	2524	0	0	94243	0	1117
692.5	2360	0	0	97502	0	1025
693.5	2208	0	0	100713	0	940
694.5	2068	0	0	103859	0	862
695.5	1936	0	0	106919	0	791
696.5	1816	0	0	109873	0	726
697.5	1700	0	0	112700	0	666
698.5	1596	0	0	115381	0	611
699.5	1500	0	0	117894	0	561
700.5	1408	0	0	120218	0	515
701.5	1320	0	0	122334	0	473
702.5	1244	0	0	124224	0	434
703.5	1168	0	0	125867	0	399
704.5	1100	0	0	127249	0	366
705.5	1036	0	0	128354	0	337
706.5	976	0	0	129168	0	310
707.5	920	0	0	129681	0	285
708.5	868	0	0	129882	0	263
709.5	820	0	0	129767	0	242
710.5	776	0	0	129329	0	223
711.5	732	0	0	128569	0	206
712.5	692	0	0	127488	0	190
713.5	656	0	0	126089	0	176
714.5	620	0	0	124380	0	162
715.5	588	0	0	122371	0	150
716.5	560	0	0	120073	0	139
717.5	532	0	0	117501	0	129
718.5	504	0	0	114673	0	120
719.5	480	0	0	111608	0	112
720.5	456	0	0	108326	0	104
721.5	436	0	0	104849	0	97
722.5	416	0	0	101203	0	90
723.5	396	0	0	97411	0	84
724.5	376	0	0	93498	0	79
725.5	360	0	0	89491	0	74
726.5	344	0	0	85414	0	69
727.5	328	0	0	81293	0	65
728.5	316	0	0	77153	0	61
729.5	304	0	0	73017	0	58
730.5	292	0	0	68908	0	54
731.5	280	0	0	64847	0	52
732.5	268	0	0	60853	0	49
733.5	256	0	0	56945	0	46
734.5	248	0	0	53140	0	44
735.5	240	0	0	49450	0	42
736.5	232	0	0	45889	0	40
737.5	224	0	0	42466	0	38
738.5	216	0	0	39191	0	37
739.5	208	0	0	36070	0	35
740.5	200	0	0	33107	0	34
741.5	196	0	0	30306	0	33
742.5	188	0	0	27668	0	31
743.5	184	0	0	25193	0	30
744.5	176	0	0	22879	0	30
745.5	172	0	0	20723	0	29
746.5	168	0	0	18723	0	28
747.5	164	0	0	16872	0	27
748.5	156	0	0	15167	0	27
749.5	152	0	0	13600	0	26
750.5	148	0	0	12165	0	26
751.5	148	0	0	10855	0	25
752.5	144	0	0	9663	0	25
753.5	140	0	0	8582	0	25
754.5	136	0	0	7605	0	25
755.5	132	0	0	6723	0	25
756.5	132	0	0	5931	0	25
757.5	128	0	0	5220	0	25
758.5	124	0	0	4585	0	25
759.5	124	0	0	4019	0	25
760.5	120	0	0	3515	0	25
761.5	120	0	0	3069	0	25
762.5	116	0	0	2674	0	26
763.5	116	0	0	2325	0	26
764.5	112	0	0	2018	0	26
765.5	112	0	0	1749	0	27
766.5	108	0	0	1512	0	27
767.5	108	0	0	1306	0	28
768.5	108	0	0	1125	0	29
769.5	104	0	0	969	0	30
770.5	104	0	0	832	0	31
771.5	104	0	0	714	0	32
772.5	104	0	0	612	0	33
773.5	100	0	0	523	0	34
774.5	100	0	0	447	0	36
775.5	100	0	0	382	0	37
776.5	100	0	0	325	0	39
777.5	96	0	0	277	0	41
778.5	96	0	0	235	0	43
779.5	96	0	0	200	0	46
780.5	96	0	0	170	0	48
781.5	96	0	0	144	0	51
782.5	96	0	0	122	0	54
783.5	96	0	0	103	0	57
784.5	92	0	0	87	0	61
785.5	92	0	0	74	0	65
786.5	92	0	0	62	0	70
787.5	92	0	0	53	0	75
788.5	92	0	0	44	0	80
789.5	92	0	0	37	0	86
790.5	92	0	0	32	0	93
791.5	92	0	0	27	0	100
792.5	92	0	0	22	0	108
793.5	92	0	0	19	0	117
794.5	92	0	0	16	0	127
795.5	92	0	0	13	0	138
796.5	92	0	0	11	0	150
797.5	92	0	0	9	0	163
798.5	92	0	0	8	0	177
799.5	92	0	0	7	0	194
800.5	92	0	0	6	0	212
801.5	92	0	0	5	0	231
802.5	92	0	0	4	0	253
803.5	92	0	0	3	0	278
804.5	92	0	0	3	0	305
805.5	92	0	0	2	0	335
806.5	92	0	0	2	0	368
807.5	92	0	0	2	0	405
808.5	92	0	0	1	0	445
809.5	90	0	0	1	0	491
810.5	84	0	0	1	0	541
811.5	79	0	0	0	0	596
812.5	74	0	0	0	0	658
813.5	69	0	0	0	0	726
814.5	65	0	0	0	0	802
815.5	61	0	0	0	0	885
816.5	58	0	0	0	0	978
817.5	54	0	0	0	0	1080
818.5	52	0	0	0	0	1194
819.5	49	0	0	0	0	1319
820.5	46	0	0	0	0	1457
821.5	44	0	0	0	0	1610
822.5	42	0	0	0	0	1779
823.5	40	0	0	0	0	1964
824.5	38	0	0	0	0	2169
825.5	37	0	0	0	0	2393
826.5	35	0	0	0	0	2640
827.5	34	0	0	0	0	2912
828.5	33	0	0	0	0	3209
829.5	31	0	0	0	0	3534
830.5	30	0	0	0	0	3890
831.5	30	0	0	0	0	4278
832.5	29	0	0	0	0	4702
833.5	28	0	0	0	0	5163
834.5	27	0	0	0	0	5665
835.5	27	0	0	0	0	6209
836.5	26	0	0	0	0	6798
837.5	26	0	0	0	0	7435
838.5	25	0	0	0	0	8123
839.5	25	0	0	0	0	8864
840.5	25	0	0	0	0	9660
841.5	25	0	0	0	0	10514
842.5	25	0	0	0	0	11428
843.5	25	0	0	0	0	12404
844.5	25	0	0	0	0	13443
845.5	25	0	0	0	0	14548
846.5	25	0	0	0	0	15718
847.5	25	0	0	0	0	16955
848.5	0	0	0	0	0	18258
849.5	0	0	0	0	0	19628
850.5	0	0	0	0	0	21063
851.5	0	0	0	0	0	22561
852.5	0	0	0	0	0	24121
853.5	0	0	0	0	0	25739
854.5	0	0	0	0	0	27412
855.5	0	0	0	0	0	29134
856.5	0	0	0	0	0	30901
857.5	0	0	0	0	0	32706
858.5	0	0	0	0	0	34542
859.5	0	0	0	0	0	36401
860.5	0	0	0	0	0	38275
861.5	0	0	0	0	0	40153
862.5	0	0	0	0	0	42025
863.5	0	0	0	0	0	43881
864.5	0	0	0	0	0	45709
865.5	0	0	0	0	0	47497
866.5	0	0	0	0	0	49233
867.5	0	0	0	0	0	50904
868.5	0	0	0	0	0	52498
869.5	0	0	0	0	0	54001
870.5	0	0	0	0	0	55401
871.5	0	0	0	0	0	56687
872.5	0	0	0	0	0	57847
873.5	0	0	0	0	0	58869
874.5	0	0	0	0	0	59744
875.5	0	0	0	0	0	60463
876.5	0	0	0	0	0	61018
877.5	0	0	0	0	0	61402
878.5	0	0	0	0	0	61610
879.5	0	0	0	0	0	61640
880.5	0	0	0	0	0	61488
881.5	0	0	0	0	0	61154
882.5	0	0	0	0	0	60639
883.5	0	0	0	0	0	59947
884.5	0	0	0	0	0	59083
885.5	0	0	0	0	0	58051
886.5	0	0	0	0	0	56861
887.5	0	0	0	0	0	55521
888.5	0	0	0	0	0	54042
889.5	0	0	0	0	0	52435
890.5	0	0	0	0	0	50714
891.5	0	0	0	0	0	48891
892.5	0	0	0	0	0	46981
893.5	0	0	0	0	0	44999
894.5	0	0	0	0	0	42959
895.5	0	0	0	0	0	40876
896.5	0	0	0	0	0	38764
897.5	0	0	0	0	0	36639
898.5	0	0	0	0	0	34515
899.5	0	0	0	0	0	32403
900.5	0	0	0	0	0	30318
901.5	0	0	0	0	0	28270
902.5	0	0	0	0	0	26270
903.5	0	0	0	0	0	24328
904.5	0	0	0	0	0	22451
905.5	0	0	0	0	0	20647
906.5	0	0	0	0	0	18922
907.5	0	0	0	0	0	17280
908.5	0	0	0	0	0	15726
909.5	0	0	0	0	0	14260
910.5	0	0	0	0	0	12886
911.5	0	0	0	0	0	11602
912.5	0	0	0	0	0	10409
913.5	0	0	0	0	0	9306
914.5	0	0	0	0	0	8289
915.5	0	0	0	0	0	7357
916.5	0	0	0	0	0	6506
917.5	0	0	0	0	0	5733
918.5	0	0	0	0	0	5033
919.5	0	0	0	0	0	4403
920.5	0	0	0	0	0	3838
921.5	0	0	0	0	0	3333
922.5	0	0	0	0	0	2883
923.5	0	0	0	0	0	2486
924.5	0	0	0	0	0	2135
925.5	0	0	0	0	0	1827
926.5	0	0	0	0	0	1557
927.5	0	0	0	0	0	1323
928.5	0	0	0	0	0	1119
929.5	0	0	0	0	0	944
930.5	0	0	0	0	0	793
931.5	0	0	0	0	0	663
932.5	0	0	0	0	0	553
933.5	0	0	0	0	0	459
934.5	0	0	0	0	0	380
935.5	0	0	0	0	0	313
936.5	0	0	0	0	0	257
937.5	0	0	0	0	0	211
938.5	0	0	0	0	0	172
939.5	0	0	0	0	0	139
940.5	0	0	0	0	0	113
941.5	0	0	0	0	0	91
942.5	0	0	0	0	0	73
943.5	0	0	0	0	0	58
944.5	0	0	0	0	0	47
945.5	0	0	0	0	0	37
946.5	0	0	0	0	0	29
947.5	0	0	0	0	0	23
948.5	0	0	0	0	0	18
949.5	0	0	0	0	0	14
950.5	0	0	0	0	0	11
951.5	0	0	0	0	0	9
952.5	0	0	0	0	0	7
953.5	0	0	0	1	0	5
954.5	0	0	0	1	0	4
955.5	0	0	0	2	0	3
956.5	0	0	0	2	0	2
957.5	0	0	0	3	0	2
958.5	0	0	0	3	0	1
959.5	0	0	0	4	0	0
960.5	0	0	0	5	0	0
961.5	0	0	0	6	0	0
962.5	0	0	0	8	0	0
963.5	0	0	0	10	0	0
964.5	0	0	0	13	0	0
965.5	0	0	0	17	0	0
966.5	0	0	0	21	0	0
967.5	0	0	0	28	0	0
968.5	0	0	0	36	0	0
969.5	0	0	0	47	0	0
970.5	0	0	0	60	0	0
971.5	0	0	0	79	0	0
972.5	0	0	0	103	0	0
973.5	0	0	0	136	0	0
974.5	0	0	0	179	0	0
975.5	0	0	0	236	0	0
976.5	0	0	0	312	0	0
977.5	0	0	0	415	0	0
978.5	0	0	0	552	0	0
979.5	0	0	0	738	0	0
980.5	0	0	0	988	0	0
981.5	0	0	0	1327	0	0
982.5	0	0	0	1788	0	0
983.5	0	0	0	2416	0	0
984.5	0	0	0	3274	0	0
985.5	0	0	0	4448	0	0
986.5	0	0	0	6060	0	0
987.5	0	0	0	8280	0	0
988.5	0	0	0	11344	0	0
989.5	0	0	0	15585	0	0
990.5	0	0	0	21468	0	0
991.5	0	0	0	29654	0	0
992.5	0	0	0	41071	0	0
993.5	0	0	0	57035	0	0
994.5	0	0	0	79415	0	0
995.5	0	0	0	110869	0	0
996.5	0	0	0	155188	0	0
997.5	0	0	0	217788	0	0
998.5	0	0	0	306430	0	0
999.5	0	0	0	432256	0	0

## Sheet: Fig 6h_purity
Purity [particle/μg protein]
Gel	UC
4.51722e+06	3.15336e+06
4.61642e+06	5.02189e+06
4.94036e+06	6.08552e+06

## Sheet: Fig 6i
Ratiometric fluorescence signal (ImiR-6090/ImiR-3665)
Healthy control	Patient
0.731227	1.92158
0.606629	1.8953
0.556374	1.62364
0.74204	1.47421
0.644617	1.78324
0.795371	1.45181
0.582761	1.89456
0.624084	1.86767
0.641804	1.94621
0.707729	1.45223
0.672566	1.83577
0.687289	1.8944
0.591353	2.36337
0.55443	1.5672
0.684963	1.47608
0.657269	1.46379
0.595589	1.90318
0.720924	2.0209
0.780645	1.94991
0.700163	1.94418
0.690371	2.19431
0.687721	1.87333
0.699547	2.07567
0.702776	1.51348
0.573398	1.72823
0.687465	1.34695
