# Supplementary material for: Meso–macroporous hydrogel for direct litre-scale isolation of extracellular vesicles
Source: Nat Nanotechnol. 2025 Sep 24;20(11):1678–87. doi: 10.1038/s41565-025-02011-1 (PMC12623240; doi:10.1038/s41565-025-02011-1)
Supplement: Supplementary file 9 — Unprocessed western blots. [file 41565_2025_2011_MOESM9_ESM.zip]

Archive with 5 entries (4 files):
- Source Data Fig 6g/
- Source Data Fig 6g/Fig 6g_GAPDH_Chemiluminescence.tif
- Source Data Fig 6g/Fig 6g_GAPDH_Colorimetric.tif
- Source Data Fig 6g/Fig 6g_GSH_Chemiluminescence.tif
- Source Data Fig 6g/Fig 6g_GSH_Colorimetric.tif
