# Supplementary material for: Meso–macroporous hydrogel for direct litre-scale isolation of extracellular vesicles
Source: Nat Nanotechnol. 2025 Sep 24;20(11):1678–87. doi: 10.1038/s41565-025-02011-1 (PMC12623240; doi:10.1038/s41565-025-02011-1)
Supplement: Supplementary file 10 — Statistical source data. [file 41565_2025_2011_MOESM10_ESM.xlsx]

## Sheet: Extended Data Fig 1a
	Yield [particle/mL]
PEG700DA [%, v/v]	Technical replicate 1	Technical replicate 2	Technical replicate 3
5	924000000	782000000	710000000
10	1290000000	1390000000	1370000000
20	1290000000	1050000000	966000000
40	801000000	749000000	626000000
80	233000000	183000000	158000000

## Sheet: Extended Data Fig 1b
	Yield [particle/mL]
Input plasma per batch [μL]	Technical replicate 1	Technical replicate 2	Technical replicate 3
0	0	513688	0
50	182086466	208025512	217306472
100	567869588	629994128	578016870
200	1363798648	783442164	1178426910
250	1456000000	1814000000	1606000000
300	2100000000	1732000000	1932000000
350	1910000000	1956000000	1984000000
400	1798117788	1847349222	1899962320
800	2178067322	2006514008	1.86271

## Sheet: Extended Data Fig 1c
	Yield [particle/mL]
Input hydrogel per batch [μL]	Technical replicate 1	Technical replicate 2	Technical replicate 3
0	1975589500	2991368850	2971877840
80	5158360770	4931347100	4286167030
120	6349209800	6862054670	5463840630
200	7049386550	6718308530	7616090040

## Sheet: Extended Data Fig 1d_yield
	Yield [particle/mL]
NaCl [M]	Technical replicate 1	Technical replicate 2	Technical replicate 3
0.5	637396972	621022967	160260943
1.5	2443454601	2413408608	1863706337
2.5	856481811	731131852	637315988

## Sheet: Extended Data Fig 1d_purity
	Purity [particle/μg protein]
NaCl [M]	Technical replicate 1	Technical replicate 2	Technical replicate 3
0.5	1.31663e+06	1.28281e+06	331042
1.5	5.22853e+06	5.16424e+06	3.98798e+06
2.5	1.38719e+06	1.18417e+06	1.03222e+06

## Sheet: Extended Data Fig 1e
	Yield [particle/mL]
In-gel capture time [h]	Technical replicate 1	Technical replicate 2	Technical replicate 3
0.08	454000000	387000000	412000000
0.25	649000000	623000000	478000000
0.5	682000000	774000000	819000000
1	1360000000	1230000000	1290000000
2	1410000000	1350000000	1170000000
24	1700000000	1400000000	1700000000

## Sheet: Extended Data Fig 1f_purity
	Purity [particle/μg protein]
Number of washes	Technical replicate 1	Technical replicate 2	Technical replicate 3
1	2.59658e+06	2.81155e+06	2.16466e+06
2	3.29709e+06	2.84164e+06	3.20985e+06
3	6.2403e+06	6.06112e+06	6.54814e+06
4	6.12042e+06	5.92772e+06	5.40426e+06
5	5.2919e+06	6.58636e+06	7.43949e+06

## Sheet: Extended Data Fig 1f_yield
	Yield [particle/mL]
Number of washes	Technical replicate 1	Technical replicate 2	Technical replicate 3
1	4972248084	5383899272	4145164172
2	6116435032	5271536540	5954595816
3	2949055186	2864378640	3094536068
4	2444912244	2367936928	2158832132
5	566298572	704821664	796117316

## Sheet: Extended Data Fig 1g
	Yield [particle/mL]
Off-gel recovery time [min]	mean	s.d.	n
0	976000000	32520000	3
3	1066000000	95520000	3
5	1290000000	108000000	3
10	1320000000	106000000	3
30	1200000000	162000000	3
60	1450000000	91700000	3
