# Supplementary material for: Meso–macroporous hydrogel for direct litre-scale isolation of extracellular vesicles
Source: Nat Nanotechnol. 2025 Sep 24;20(11):1678–87. doi: 10.1038/s41565-025-02011-1 (PMC12623240; doi:10.1038/s41565-025-02011-1)
Supplement: Supplementary file 11 — Statistical source data. [file 41565_2025_2011_MOESM11_ESM.xlsx]

## Sheet: Extended Data Fig 2a
	Particle concentration [particle/mL]
Size [nm]	Batch 1	Batch 2	Batch 3	Batch 4	Batch 5
0.5	0	0	0	0	0
1.5	0	0	0	0	0
2.5	0	0	0	0	0
3.5	0	0	0	0	0
4.5	0	0	0	0	0
5.5	0	0	0	0	0
6.5	0	0	0	0	0
7.5	0	0	0	0	0
8.5	0	0	0	0	0
9.5	0	0	0	0	0
10.5	0	0	0	0	0
11.5	0	0	0	0	0
12.5	0	0	0	0	0
13.5	0	0	0	0	0
14.5	0	0	0	0	0
15.5	0	0	0	0	0
16.5	0	0	0	0	0
17.5	0	0	0	0	0
18.5	0	0	0	0	0
19.5	0	0	0	0	0
20.5	0	0	0	0	0
21.5	0	0	0	0	0
22.5	0	0	0	0	0
23.5	0	0	0	0	0
24.5	0	0	0	0	0
25.5	0	0	0	0	0
26.5	0	0	0	0	0
27.5	0	0	0	0	0
28.5	0	0	0	0	0
29.5	0	0	0	0	0
30.5	0	0	0	0	0
31.5	0	0	0	0	0
32.5	0	0	0	0	0
33.5	0	0	0	0	0
34.5	0	0	0	0	0
35.5	0	0	0	0	0
36.5	0	0	0	0	0
37.5	0	0	0	0	0
38.5	0	0	0	0	0
39.5	0	0	0	0	0
40.5	4	0	0	0	0
41.5	10	0	0	0	0
42.5	20	0	0	0	0
43.5	38	0	0	0	4
44.5	74	0	0	0	6
45.5	136	0	0	0	12
46.5	248	0	0	0	22
47.5	438	0	2	0	40
48.5	756	2	6	0	66
49.5	1274	6	12	0	112
50.5	2102	10	22	0	182
51.5	3398	18	42	0	288
52.5	5386	34	78	0	450
53.5	8388	58	138	0	686
54.5	12832	100	238	0	1026
55.5	19304	166	402	0	1506
56.5	28554	270	660	0	2168
57.5	41542	428	1062	0	3068
58.5	59428	670	1672	0	4268
59.5	83576	1028	2576	0	5842
60.5	115506	1546	3890	0	7874
61.5	156824	2290	5758	4	10458
62.5	209088	3334	8364	8	13692
63.5	273662	4780	11932	16	17690
64.5	351534	6750	16724	32	22562
65.5	443142	9396	23048	60	28432
66.5	548228	12900	31256	112	35420
67.5	665760	17484	41732	202	43646
68.5	793936	23404	54892	354	53232
69.5	930284	30958	71176	604	64300
70.5	1071846	40492	91036	1008	76962
71.5	1215428	52398	114916	1636	91332
72.5	1357868	67112	143248	2594	107514
73.5	1496288	85124	176432	4018	125614
74.5	1628310	106962	214822	6078	145730
75.5	1752186	133206	258710	8996	167960
76.5	1866854	164468	308326	13036	192394
77.5	1971930	201386	363810	18506	219128
78.5	2067634	244624	425224	25762	248254
79.5	2154676	294842	492538	35194	279866
80.5	2234136	352686	565634	47220	314066
81.5	2307330	418768	644310	62274	350952
82.5	2375700	493642	728288	80790	390638
83.5	2440712	577780	817214	103184	433236
84.5	2503784	671538	910684	129832	478878
85.5	2566230	775144	1008242	161068	527698
86.5	2629230	888672	1109406	197152	579848
87.5	2693810	1012016	1213674	238270	635494
88.5	2760824	1144892	1320540	284518	694822
89.5	2830972	1286822	1429514	335902	758030
90.5	2904790	1437144	1540128	392338	825344
91.5	2982666	1595026	1651954	453648	897008
92.5	3064850	1759482	1764608	519584	973290
93.5	3151466	1929408	1877770	589818	1054482
94.5	3242518	2103612	1991186	663970	1140896
95.5	3337906	2280854	2104672	741614	1232866
96.5	3437440	2459894	2218126	822300	1330738
97.5	3540844	2639528	2331518	905560	1434872
98.5	3647774	2818624	2444908	990930	1545626
99.5	3757828	2996164	2558426	1077964	1663348
100.5	3870560	3171264	2672282	1166238	1788364
101.5	3985498	3343198	2786748	1255374	1920962
102.5	4102150	3511414	2902160	1345032	2061376
103.5	4220034	3675530	3018900	1434934	2209768
104.5	4338676	3835344	3137390	1524856	2366204
105.5	4457646	3990818	3258076	1614642	2530646
106.5	4576552	4142070	3381412	1704198	2702922
107.5	4695072	4289362	3507848	1793494	2882732
108.5	4812960	4433068	3637810	1882568	3069620
109.5	4930050	4573676	3771692	1971520	3262986
110.5	5046272	4711744	3909830	2060508	3462086
111.5	5161656	4847904	4052500	2149752	3666046
112.5	5276332	4982824	4199890	2239518	3873884
113.5	5390530	5117204	4352102	2330128	4084546
114.5	5504570	5251758	4509136	2421946	4296930
115.5	5618870	5387190	4670892	2515380	4509938
116.5	5733920	5524198	4837156	2610870	4722516
117.5	5850288	5663450	5007614	2708894	4933702
118.5	5968592	5805578	5181850	2809960	5142662
119.5	6089498	5951170	5359362	2914602	5348728
120.5	6213702	6100764	5539576	3023380	5551426
121.5	6341918	6254834	5721862	3136874	5750498
122.5	6474862	6413794	5905558	3255688	5945896
123.5	6613242	6577982	6089994	3380440	6137798
124.5	6757744	6747664	6274512	3511774	6326582
125.5	6909022	6923026	6458500	3650340	6512806
126.5	7067686	7104170	6641404	3796812	6697182
127.5	7234292	7291120	6822756	3951874	6880538
128.5	7409336	7483810	7002186	4116230	7063786
129.5	7593250	7682102	7179436	4290588	7247878
130.5	7786390	7885772	7354368	4475674	7433762
131.5	7989034	8094534	7526966	4672222	7622362
132.5	8201380	8308030	7697328	4880978	7814524
133.5	8423542	8525856	7865666	5102688	8010992
134.5	8655556	8747566	8032286	5338108	8212388
135.5	8897370	8972690	8197584	5587986	8419178
136.5	9148852	9200744	8362024	5853072	8631660
137.5	9409796	9431256	8526116	6134100	8849948
138.5	9679920	9663780	8690406	6431790	9073964
139.5	9958878	9897908	8855458	6746838	9303440
140.5	10246264	10133300	9021834	7079902	9537910
141.5	10541620	10369690	9190080	7431602	9776730
142.5	10844440	10606906	9360718	7802502	10019078
143.5	11154192	10844880	9534228	8193098	10263980
144.5	11470310	11083656	9711052	8603806	10510338
145.5	11792216	11323402	9891574	9034952	10756940
146.5	12119322	11564406	10076128	9486746	11002514
147.5	12451044	11807082	10264992	9959278	11245740
148.5	12786802	12051956	10458384	10452498	11485308
149.5	13126030	12299672	10656476	10966196	11719936
150.5	13468186	12550970	10859384	11499996	11948420
151.5	13812750	12806680	11067176	12053338	12169660
152.5	14159230	13067704	11279880	12625468	12382702
153.5	14507162	13335002	11497490	13215426	12586754
154.5	14856114	13609568	11719962	13822048	12781210
155.5	15205678	13892418	11947230	14443956	12965676
156.5	15555482	14184564	12179206	15079566	13139968
157.5	15905168	14486994	12415784	15727092	13304120
158.5	16254408	14800656	12656850	16384554	13458382
159.5	16602886	15126438	12902276	17049808	13603208
160.5	16950298	15465138	13151934	17720548	13739240
161.5	17296348	15817456	13405686	18394352	13867294
162.5	17640740	16183968	13663400	19068696	13988336
163.5	17983172	16565110	13924938	19740998	14103454
164.5	18323332	16961160	14190158	20408654	14213834
165.5	18660894	17372216	14458922	21069072	14320730
166.5	18995506	17798188	14731082	21719714	14425444
167.5	19326796	18238782	15006488	22358130	14529292
168.5	19654358	18693482	15284980	22982000	14633588
169.5	19977754	19161544	15566382	23589166	14739614
170.5	20296508	19641990	15850506	24177658	14848606
171.5	20610106	20133600	16137144	24745720	14961730
172.5	20918000	20634906	16426062	25291826	15080080
173.5	21219596	21144208	16717000	25814698	15204644
174.5	21514264	21659564	17009670	26313302	15336316
175.5	21801344	22178814	17303742	26786854	15475870
176.5	22080132	22699584	17598852	27234808	15623962
177.5	22349906	23219314	17894596	27656844	15781126
178.5	22609912	23735282	18190526	28052844	15947762
179.5	22859384	24244628	18486146	28422876	16124142
180.5	23097540	24744390	18780920	28767164	16310404
181.5	23323600	25231542	19074262	29086054	16506556
182.5	23536780	25703032	19365542	29379982	16712474
183.5	23736316	26155822	19654086	29649450	16927904
184.5	23921460	26586932	19939186	29894988	17152468
185.5	24091494	26993488	20220088	30117120	17385662
186.5	24245740	27372756	20496014	30316346	17626868
187.5	24383564	27722186	20766154	30493106	17875360
188.5	24504386	28039454	21029684	30647768	18130306
189.5	24607690	28322490	21285762	30780602	18390782
190.5	24693026	28569514	21533546	30891772	18655774
191.5	24760012	28779050	21772196	30981322	18924202
192.5	24808352	28949960	22000886	31049182	19194920
193.5	24837826	29081444	22218814	31095160	19466730
194.5	24848300	29173050	22425206	31118950	19738402
195.5	24839724	29224678	22619330	31120150	20008682
196.5	24812134	29236570	22800506	31098266	20276310
197.5	24765650	29209302	22968110	31052740	20540026
198.5	24700476	29143764	23121582	30982968	20798600
199.5	24616898	29041144	23260434	30888332	21050824
200.5	24515276	28902896	23384260	30768218	21295550
201.5	24396044	28730720	23492732	30622058	21531678
202.5	24259702	28526528	23585606	30449348	21758182
203.5	24106816	28292408	23662730	30249688	21974120
204.5	23938008	28030604	23724038	30022808	22178632
205.5	23753946	27743468	23769550	29768594	22370952
206.5	23555350	27433438	23799372	29487108	22550414
207.5	23342974	27103006	23813694	29178618	22716456
208.5	23117604	26754688	23812778	28843610	22868614
209.5	22880054	26390992	23796966	28482794	23006530
210.5	22631158	26014404	23766658	28097118	23129944
211.5	22371766	25627354	23722320	27687762	23238692
212.5	22102738	25232204	23664464	27256134	23332704
213.5	21824934	24831228	23593646	26803860	23411996
214.5	21539222	24426600	23510460	26332764	23476656
215.5	21246458	24020378	23415524	25844852	23526852
216.5	20947498	23614504	23309478	25342280	23562806
217.5	20643176	23210784	23192972	24827328	23584802
218.5	20334322	22810896	23066654	24302374	23593164
219.5	20021740	22416384	22931176	23769850	23588256
220.5	19706218	22028652	22787180	23232220	23570468
221.5	19388520	21648970	22635284	22691940	23540216
222.5	19069382	21278480	22476096	22151432	23497924
223.5	18749518	20918186	22310190	21613048	23444026
224.5	18429612	20568976	22138120	21079054	23378958
225.5	18110316	20231612	21960400	20551596	23303146
226.5	17792250	19906744	21777516	20032684	23217014
227.5	17476008	19594910	21589918	19524178	23120968
228.5	17162142	19296546	21398024	19027780	23015404
229.5	16851174	19011998	21202208	18545012	22900696
230.5	16543596	18741510	21002820	18077228	22777200
231.5	16239856	18485250	20800170	17625602	22645256
232.5	15940374	18243302	20594536	17191130	22505182
233.5	15645532	18015678	20386168	16774644	22357278
234.5	15355674	17802322	20175290	16376804	22201830
235.5	15071110	17603114	19962098	15998118	22039104
236.5	14792118	17417872	19746766	15638950	21869358
237.5	14518936	17246360	19529452	15299524	21692834
238.5	14251772	17088290	19310294	14979936	21509770
239.5	13990798	16943324	19089418	14680176	21320398
240.5	13736152	16811080	18866942	14400120	21124946
241.5	13487942	16691126	18642974	14139560	20923646
242.5	13246242	16582998	18417620	13898200	20716730
243.5	13011096	16486182	18190984	13675670	20504436
244.5	12782522	16400134	17963166	13471534	20287012
245.5	12560506	16324266	17734276	13285300	20064718
246.5	12345008	16257962	17504424	13116420	19837820
247.5	12135960	16200570	17273728	12964300	19606604
248.5	11933276	16151404	17042314	12828304	19371370
249.5	11736840	16109748	16810314	12707760	19132432
250.5	11546516	16074860	16577872	12601954	18890118
251.5	11362150	16045970	16345142	12510142	18644776
252.5	11183566	16022282	16112284	12431550	18396768
253.5	11010574	16002980	15879472	12365368	18146470
254.5	10842962	15987232	15646886	12310760	17894270
255.5	10680510	15974186	15414716	12266856	17640570
256.5	10522984	15962980	15183160	12232762	17385778
257.5	10370134	15952746	14952420	12207554	17130316
258.5	10221704	15942616	14722702	12190278	16874606
259.5	10077428	15931718	14494222	12179956	16619072
260.5	9937036	15919196	14267188	12175588	16364142
261.5	9800250	15904202	14041820	12176146	16110240
262.5	9666792	15885912	13818328	12180590	15857784
263.5	9536378	15863524	13596920	12187858	15607184
264.5	9408728	15836276	13377806	12196880	15358838
265.5	9283562	15803438	13161184	12206582	15113134
266.5	9160602	15764332	12947246	12215888	14870444
267.5	9039578	15718328	12736176	12223730	14631118
268.5	8920226	15664854	12528148	12229054	14395494
269.5	8802290	15603406	12323326	12230834	14163882
270.5	8685522	15533542	12121860	12228074	13936570
271.5	8569692	15454898	11923888	12219818	13713826
272.5	8454576	15367180	11729534	12205162	13495888
273.5	8339970	15270180	11538910	12183264	13282972
274.5	8225682	15163764	11352112	12153352	13075262
275.5	8111542	15047882	11169220	12114732	12872924
276.5	7997394	14922570	10990304	12066798	12676086
277.5	7883102	14787934	10815414	12009038	12484858
278.5	7768554	14644170	10644590	11941038	12299318
279.5	7653654	14491540	10477854	11862494	12119522
280.5	7538328	14330380	10315218	11773210	11945498
281.5	7422526	14161098	10156682	11673096	11777246
282.5	7306218	13984154	10002226	11562180	11614748
283.5	7189394	13800070	9851828	11440596	11457960
284.5	7072064	13609414	9705448	11308590	11306816
285.5	6954264	13412796	9563038	11166502	11161226
286.5	6836040	13210860	9424540	11014776	11021084
287.5	6717464	13004280	9289890	10853940	10886264
288.5	6598620	12793744	9159012	10684606	10756620
289.5	6479614	12579958	9031826	10507452	10631994
290.5	6360558	12363632	8908244	10323220	10512206
291.5	6241580	12145474	8788176	10132698	10397068
292.5	6122824	11926182	8671524	9936710	10286376
293.5	6004436	11706446	8558188	9736112	10179914
294.5	5886572	11486932	8448066	9531766	10077454
295.5	5769392	11268286	8341052	9324544	9978764
296.5	5653064	11051126	8237042	9115312	9883598
297.5	5537752	10836034	8135930	8904916	9791708
298.5	5423624	10623564	8037608	8694180	9702836
299.5	5310844	10414232	7941972	8483896	9616722
300.5	5199578	10208516	7848918	8274818	9533102
301.5	5089980	10006852	7758342	8067652	9451714
302.5	4982204	9809638	7670146	7863058	9372290
303.5	4876396	9617236	7584232	7661646	9294564
304.5	4772692	9429964	7500508	7463970	9218278
305.5	4671220	9248102	7418880	7270528	9143172
306.5	4572100	9071892	7339266	7081762	9068990
307.5	4475442	8901542	7261580	6898060	8995488
308.5	4381344	8737222	7185744	6719758	8922426
309.5	4289892	8579072	7111686	6547136	8849570
310.5	4201168	8427198	7039334	6380424	8776706
311.5	4115234	8281680	6968626	6219808	8703620
312.5	4032148	8142564	6899498	6065424	8630118
313.5	3951954	8009878	6831896	5917374	8556020
314.5	3874688	7883622	6765768	5775714	8481156
315.5	3800376	7763776	6701068	5640474	8405376
316.5	3729032	7650304	6637752	5511646	8328544
317.5	3660664	7543144	6575782	5389196	8250544
318.5	3595270	7442224	6515122	5273068	8171276
319.5	3532838	7347456	6455742	5163178	8090658
320.5	3473354	7258738	6397614	5059432	8008630
321.5	3416792	7175956	6340712	4961712	7925146
322.5	3363122	7098986	6285018	4869890	7840182
323.5	3312306	7027696	6230510	4783826	7753732
324.5	3264304	6961940	6177174	4703372	7665808
325.5	3219068	6901570	6124996	4628366	7576440
326.5	3176544	6846424	6073964	4558650	7485674
327.5	3136682	6796342	6024068	4494054	7393574
328.5	3099416	6751148	5975298	4434404	7300218
329.5	3064688	6710668	5927650	4379530	7205700
330.5	3032430	6674718	5881116	4329254	7110126
331.5	3002572	6643110	5835688	4283400	7013614
332.5	2975044	6615652	5791366	4241792	6916292
333.5	2949770	6592144	5748140	4204254	6818300
334.5	2926674	6572384	5706010	4170606	6719784
335.5	2905678	6556162	5664968	4140678	6620896
336.5	2886700	6543268	5625012	4114292	6521794
337.5	2869658	6533480	5586136	4091274	6422640
338.5	2854466	6526578	5548334	4071456	6323594
339.5	2841038	6522336	5511598	4054664	6224824
340.5	2829284	6520520	5475924	4040728	6126492
341.5	2819112	6520896	5441304	4029480	6028758
342.5	2810432	6523222	5407728	4020756	5931786
343.5	2803146	6527256	5375188	4014388	5835726
344.5	2797160	6532750	5343674	4010212	5740730
345.5	2792376	6539454	5313172	4008066	5646944
346.5	2788692	6547114	5283672	4007788	5554502
347.5	2786006	6555476	5255160	4009218	5463538
348.5	2784218	6564282	5227620	4012200	5374172
349.5	2783220	6573276	5201040	4016578	5286522
350.5	2782906	6582204	5175400	4022198	5200690
351.5	2783172	6590806	5150684	4028910	5116774
352.5	2783906	6598830	5126876	4036564	5034864
353.5	2785002	6606026	5103954	4045014	4955038
354.5	2786350	6612146	5081900	4054118	4877364
355.5	2787840	6616952	5060692	4063740	4801904
356.5	2789364	6620204	5040310	4073740	4728710
357.5	2790814	6621680	5020730	4083992	4657824
358.5	2792082	6621158	5001932	4094368	4589282
359.5	2793062	6618432	4983890	4104748	4523108
360.5	2793654	6613304	4966582	4115014	4459320
361.5	2793752	6605590	4949984	4125058	4397932
362.5	2793262	6595118	4934072	4134776	4338942
363.5	2792086	6581732	4918822	4144070	4282350
364.5	2790136	6565288	4904206	4152850	4228142
365.5	2787324	6545666	4890204	4161028	4176304
366.5	2783570	6522754	4876786	4168530	4126810
367.5	2778798	6496462	4863928	4175284	4079634
368.5	2772936	6466722	4851606	4181228	4034740
369.5	2765922	6433476	4839794	4186306	3992088
370.5	2757700	6396694	4828468	4190470	3951636
371.5	2748218	6356356	4817602	4193676	3913336
372.5	2737432	6312470	4807170	4195892	3877134
373.5	2725310	6265054	4797148	4197092	3842972
374.5	2711824	6214150	4787510	4197254	3810790
375.5	2696952	6159818	4778234	4196364	3780528
376.5	2680682	6102130	4769294	4194416	3752112
377.5	2663012	6041178	4760668	4191410	3725476
378.5	2643944	5977072	4752328	4187348	3700546
379.5	2623490	5909930	4744252	4182240	3677244
380.5	2601666	5839890	4736416	4176104	3655492
381.5	2578500	5767094	4728796	4168958	3635206
382.5	2554026	5691704	4721370	4160824	3616304
383.5	2528278	5613884	4714114	4151730	3598698
384.5	2501304	5533812	4707004	4141710	3582300
385.5	2473154	5451670	4700018	4130792	3567020
386.5	2443882	5367644	4693130	4119018	3552762
387.5	2413550	5281924	4686320	4106420	3539434
388.5	2382220	5194708	4679564	4093042	3526942
389.5	2349960	5106192	4672836	4078924	3515184
390.5	2316840	5016568	4666118	4064106	3504064
391.5	2282932	4926032	4659380	4048632	3493482
392.5	2248310	4834780	4652604	4032544	3483340
393.5	2213050	4742996	4645762	4015880	3473534
394.5	2177226	4650870	4638832	3998686	3463964
395.5	2140916	4558578	4631790	3981000	3454532
396.5	2104192	4466296	4624610	3962862	3445134
397.5	2067132	4374192	4617268	3944310	3435672
398.5	2029808	4282424	4609738	3925382	3426048
399.5	1992290	4191146	4601996	3906110	3416166
400.5	1954648	4100500	4594014	3886528	3405928
401.5	1916950	4010622	4585770	3866668	3395244
402.5	1879260	3921640	4577232	3846560	3384022
403.5	1841638	3833672	4568378	3826230	3372176
404.5	1804142	3746824	4559180	3805700	3359624
405.5	1766830	3661200	4549608	3784998	3346284
406.5	1729748	3576886	4539638	3764140	3332082
407.5	1692950	3493964	4529242	3743144	3316948
408.5	1656476	3412510	4518390	3722028	3300814
409.5	1620370	3332588	4507056	3700806	3283622
410.5	1584666	3254252	4495210	3679486	3265320
411.5	1549400	3177550	4482828	3658080	3245856
412.5	1514602	3102524	4469880	3636594	3225190
413.5	1480298	3029206	4456338	3615034	3203288
414.5	1446514	2957624	4442176	3593400	3180120
415.5	1413266	2887798	4427366	3571698	3155664
416.5	1380574	2819738	4411882	3549926	3129910
417.5	1348450	2753454	4395698	3528080	3102846
418.5	1316910	2688948	4378788	3506156	3074476
419.5	1285958	2626218	4361130	3484152	3044806
420.5	1255602	2565256	4342698	3462062	3013848
421.5	1225848	2506050	4323470	3439874	2981626
422.5	1196696	2448586	4303424	3417582	2948168
423.5	1168146	2392844	4282542	3395176	2913506
424.5	1140196	2338804	4260802	3372644	2877680
425.5	1112842	2286440	4238190	3349978	2840738
426.5	1086082	2235724	4214686	3327160	2802732
427.5	1059906	2186628	4190280	3304182	2763718
428.5	1034308	2139122	4164958	3281030	2723758
429.5	1009280	2093170	4138708	3257688	2682914
430.5	984812	2048740	4111524	3234144	2641260
431.5	960892	2005794	4083398	3210382	2598866
432.5	937512	1964300	4054328	3186390	2555806
433.5	914658	1924216	4024310	3162152	2512158
434.5	892320	1885510	3993346	3137656	2468002
435.5	870484	1848138	3961438	3112888	2423414
436.5	849138	1812066	3928592	3087832	2378480
437.5	828270	1777256	3894816	3062476	2333274
438.5	807868	1743666	3860120	3036806	2287882
439.5	787918	1711260	3824516	3010814	2242380
440.5	768408	1680000	3788018	2984482	2196846
441.5	749326	1649850	3750648	2957804	2151358
442.5	730658	1620770	3712424	2930768	2105990
443.5	712394	1592724	3673368	2903366	2060812
444.5	694522	1565678	3633508	2875584	2015896
445.5	677030	1539594	3592868	2847420	1971308
446.5	659908	1514438	3551478	2818864	1927110
447.5	643144	1490176	3509372	2789912	1883364
448.5	626728	1466774	3466582	2760556	1840126
449.5	610654	1444198	3423144	2730794	1797446
450.5	594908	1422418	3379096	2700622	1755378
451.5	579482	1401400	3334478	2670040	1713966
452.5	564372	1381116	3289328	2639046	1673250
453.5	549564	1361536	3243690	2607640	1633268
454.5	535056	1342630	3197608	2575824	1594056
455.5	520836	1324368	3151122	2543602	1555644
456.5	506902	1306726	3104282	2510976	1518058
457.5	493248	1289674	3057132	2477954	1481322
458.5	479864	1273188	3009718	2444538	1445458
459.5	466748	1257244	2962088	2410740	1410478
460.5	453896	1241814	2914286	2376566	1376398
461.5	441302	1226878	2866362	2342026	1343228
462.5	428962	1212410	2818360	2307130	1310976
463.5	416872	1198392	2770330	2271894	1279646
464.5	405030	1184798	2722314	2236330	1249242
465.5	393432	1171610	2674360	2200450	1219762
466.5	382076	1158806	2626510	2164272	1191206
467.5	370958	1146368	2578812	2127812	1163568
468.5	360074	1134280	2531304	2091086	1136840
469.5	349426	1122520	2484028	2054116	1111020
470.5	339010	1111072	2437026	2016922	1086094
471.5	328822	1099920	2390338	1979520	1062052
472.5	318864	1089048	2343996	1941936	1038884
473.5	309130	1078442	2298040	1904192	1016576
474.5	299620	1068084	2252502	1866308	995114
475.5	290334	1057964	2207416	1828312	974482
476.5	281268	1048066	2162810	1790226	954668
477.5	272422	1038380	2118714	1752076	935654
478.5	263792	1028890	2075156	1713888	917422
479.5	255380	1019588	2032160	1675688	899960
480.5	247180	1010460	1989748	1637504	883246
481.5	239192	1001498	1947942	1599364	867266
482.5	231414	992692	1906762	1561292	852002
483.5	223844	984032	1866224	1523320	837436
484.5	216480	975510	1826346	1485474	823550
485.5	209320	967118	1787142	1447780	810330
486.5	202360	958846	1748620	1410270	797756
487.5	195600	950692	1710794	1372970	785812
488.5	189036	942644	1673674	1335906	774480
489.5	182666	934700	1637262	1299110	763746
490.5	176486	926852	1601568	1262606	753592
491.5	170494	919096	1566594	1226422	744002
492.5	164686	911428	1532344	1190584	734962
493.5	159062	903844	1498816	1155118	726456
494.5	153614	896340	1466014	1120050	718468
495.5	148344	888912	1433932	1085404	710984
496.5	143244	881556	1402572	1051202	703990
497.5	138314	874274	1371926	1017470	697472
498.5	133548	867062	1341992	984230	691416
499.5	128944	859916	1312764	951500	685808
500.5	124498	852838	1284234	919302	680636
501.5	120206	845828	1256396	887654	675888
502.5	116064	838882	1229240	856574	671548
503.5	112068	832002	1202760	826080	667608
504.5	108216	825188	1176942	796188	664054
505.5	104504	818440	1151780	766908	660874
506.5	100926	811760	1127260	738256	658056
507.5	97480	805150	1103372	710244	655590
508.5	94164	798608	1080104	682880	653466
509.5	90970	792140	1057446	656174	651670
510.5	87896	785744	1035384	630132	650192
511.5	84940	779424	1013906	604762	649022
512.5	82096	773182	992998	580068	648150
513.5	79362	728294	972650	556054	647564
514.5	76734	720546	952846	532722	647252
515.5	74208	712828	933574	510072	647204
516.5	71782	705140	914822	488102	647412
517.5	69452	697484	896574	466814	647862
518.5	67212	689864	878820	446204	648546
519.5	65062	682278	861544	426264	649450
520.5	62998	674732	844736	406994	650564
521.5	61018	667224	828380	388386	651878
522.5	59116	659760	812466	370432	653378
523.5	57292	652342	796980	353122	655056
524.5	55540	644968	781908	336452	656898
525.5	53860	637644	767240	320406	658892
526.5	52250	630370	752962	304978	661028
527.5	50704	623150	739064	290154	663290
528.5	49222	615984	725532	275922	665666
529.5	47800	608876	712356	262272	668146
530.5	46436	601826	699524	249186	670714
531.5	45128	594838	687026	236654	673358
532.5	43874	587912	674850	224658	676062
533.5	42672	581052	662984	213188	678814
534.5	41520	574256	651420	202228	681598
535.5	40414	567530	640148	191762	684400
536.5	39356	560874	629158	181774	687206
537.5	38340	554288	618438	172252	689998
538.5	37366	547774	607982	163178	692764
539.5	36432	541334	597778	154536	695486
540.5	35536	534968	587820	146314	698150
541.5	34678	528680	578098	138492	700738
542.5	33856	522466	568604	131060	703234
543.5	33068	516332	559330	124000	705622
544.5	32310	510274	550268	117300	707886
545.5	31586	504296	541412	110942	710010
546.5	30890	498398	532752	104912	711978
547.5	30224	492578	524284	99198	713770
548.5	29584	486838	516000	93788	715374
549.5	28972	481180	507894	88664	716770
550.5	28384	475600	499958	83816	717946
551.5	27820	470100	492190	79230	718882
552.5	27280	464680	484580	74894	719566
553.5	26762	459338	477124	70798	719982
554.5	26266	454076	469818	66928	720116
555.5	25790	448892	462656	63274	719950
556.5	25334	443784	455632	59824	719476
557.5	24896	438754	448742	56570	718676
558.5	24476	433800	441984	53500	717542
559.5	24074	428920	435350	50604	716060
560.5	23688	424112	428838	47874	714218
561.5	23318	419380	422442	45302	712010
562.5	22964	414716	416162	42880	709424
563.5	22624	410124	409992	40596	706452
564.5	22298	405600	403928	38446	703090
565.5	21986	401142	397968	36422	699328
566.5	21686	396750	392108	34516	695164
567.5	21400	392422	386346	32722	690594
568.5	21126	388154	380680	31034	685616
569.5	20862	383948	375104	29446	680228
570.5	20610	379800	369618	27950	674428
571.5	20370	375708	364220	26544	668222
572.5	20140	371670	358908	25222	661612
573.5	19918	367684	353676	23978	654598
574.5	19708	363748	348526	22806	647188
575.5	19506	359860	343454	21706	639390
576.5	19312	356018	338460	20670	631210
577.5	19128	352220	333538	19698	622658
578.5	18952	348462	328692	18782	613746
579.5	18784	344744	323916	17920	604482
580.5	18624	341064	319210	17110	594882
581.5	18472	337418	314572	16350	584958
582.5	18326	333804	310002	15634	574726
583.5	18188	330220	305498	14960	564202
584.5	18056	326664	301056	14326	553404
585.5	17932	323132	296678	13732	542348
586.5	17814	319624	292362	13172	531054
587.5	17702	316138	288108	12646	519540
588.5	17594	312670	283910	12150	507830
589.5	17494	309218	279772	11684	495940
590.5	17400	305780	275692	11248	483892
591.5	17310	302354	271668	10836	471710
592.5	17226	298938	267698	10450	459414
593.5	17148	295528	263784	10086	447024
594.5	17074	292126	259922	9746	434566
595.5	17006	288728	256112	9426	422060
596.5	16942	285332	252352	9124	409526
597.5	16882	281934	248644	8842	396988
598.5	16828	278536	244986	8576	384466
599.5	16778	275134	241376	8328	371984
600.5	16734	271728	237814	8094	359558
601.5	16692	268314	234298	7876	347210
602.5	16656	264894	230830	7672	334960
603.5	16624	261464	227406	7482	322826
604.5	16596	258024	224026	7302	310826
605.5	16572	254572	220690	7136	298976
606.5	16552	251108	217396	6980	287294
607.5	16536	247632	214144	6836	275794
608.5	16524	244142	210934	6702	264492
609.5	16514	240636	207764	6578	253400
610.5	16510	237116	204632	6462	242530
611.5	16510	233580	201540	6356	231894
612.5	16512	230030	198486	6260	221500
613.5	16520	226464	195468	6170	211362
614.5	16530	222882	192486	6090	201484
615.5	16544	219286	189540	6016	191874
616.5	16562	215674	186630	5950	182540
617.5	16582	212050	183752	5890	173484
618.5	16608	208410	180908	5838	164710
619.5	16636	204758	178096	5794	156224
620.5	16668	201094	175316	5754	148026
621.5	16704	197420	172566	5722	140116
622.5	16744	193736	169848	5696	132498
623.5	16786	190044	167158	5676	125166
624.5	16832	186344	164498	5662	118122
625.5	16882	182640	161864	5652	111364
626.5	16936	178932	159260	5650	104888
627.5	16992	175222	156682	5654	98690
628.5	17052	171512	154128	5662	92766
629.5	17116	167804	151602	5676	87110
630.5	17184	164100	149100	5696	81720
631.5	17256	160402	146622	5722	76588
632.5	17330	156712	144168	5752	71708
633.5	17408	153034	141736	5790	67074
634.5	17490	149368	139328	5832	62678
635.5	17576	145718	136942	5878	58514
636.5	17666	142084	134578	5932	54574
637.5	17760	138472	132234	5990	50850
638.5	17856	134882	129912	6056	47336
639.5	17958	131318	127610	6126	44022
640.5	18062	127780	125328	6202	40902
641.5	18170	124272	123064	6284	37968
642.5	18282	120798	120822	6370	35212
643.5	18398	117358	118598	6464	32626
644.5	18520	113954	116392	6564	30202
645.5	18644	110590	114204	6670	27932
646.5	18772	107268	112036	6782	25810
647.5	18904	103988	109886	6900	23828
648.5	19040	100754	107752	7026	21978
649.5	19180	97568	105638	7158	20254
650.5	19326	94432	103540	7296	18650
651.5	19474	91348	101460	7440	17158
652.5	19628	88316	99398	7592	15772
653.5	19786	85338	97354	7752	14484
654.5	19948	82416	95328	7918	13292
655.5	20114	79552	93318	8090	12188
656.5	20286	76748	91326	8272	11166
657.5	20460	74002	89354	8460	10220
658.5	20640	71316	87398	8656	9348
659.5	20826	68692	85460	8858	8544
660.5	21016	66132	83540	9070	7802
661.5	21210	63634	81640	9290	7120
662.5	21410	61198	79758	9516	6492
663.5	21614	58826	77894	9752	5916
664.5	21822	56520	76050	9994	5386
665.5	22036	54276	74226	10246	4900
666.5	22256	52096	72420	10504	4456
667.5	22480	49982	70634	10772	4048
668.5	22710	47930	68870	11048	3676
669.5	22944	45940	67126	11332	3334
670.5	23186	44016	65402	11624	3024
671.5	23430	42152	63700	11924	2740
672.5	23682	40350	62018	12232	2480
673.5	23940	38610	60360	12550	2244
674.5	24202	36930	58722	12874	2030
675.5	24470	35308	57108	13206	1834
676.5	24744	33746	55516	13544	1658
677.5	25024	32240	53948	13892	1496
678.5	25310	30792	52404	14246	1350
679.5	25602	29398	50882	14606	1218
680.5	25900	28058	49386	14974	1096
681.5	26206	26770	47912	15348	988
682.5	26516	25534	46464	15728	890
683.5	26832	24348	45042	16114	800
684.5	27156	23212	43644	16504	720
685.5	27486	22122	42272	16900	648
686.5	27824	21078	40926	17300	582
687.5	28166	20080	39604	17704	522
688.5	28516	19126	38310	18112	470
689.5	28874	18212	37042	18522	420
690.5	29238	17340	35800	18934	378
691.5	29608	16508	34584	19348	338
692.5	29986	15712	33394	19762	304
693.5	30372	14954	32232	20176	272
694.5	30764	14230	31096	20590	244
695.5	31164	13542	29988	21002	218
696.5	31572	12886	28904	21414	196
697.5	31988	12260	27848	21822	174
698.5	32410	11664	26820	22226	156
699.5	32840	11098	25816	22624	140
700.5	33278	10560	24840	23018	126
701.5	33724	10048	23890	23406	112
702.5	34178	9562	22966	23788	100
703.5	34640	9100	22068	24160	90
704.5	35110	8662	21196	24524	80
705.5	35588	8246	20350	24878	72
706.5	36076	7850	19528	25222	64
707.5	36570	7474	18730	25554	56
708.5	37074	7118	17958	25874	50
709.5	37586	6782	17210	26180	46
710.5	38106	6462	16488	26474	40
711.5	38634	6158	15788	26752	36
712.5	39172	5870	15110	27014	32
713.5	39718	5598	14456	27260	28
714.5	40274	5340	13824	27490	26
715.5	40836	5096	13216	27700	22
716.5	41410	4864	12628	27894	20
717.5	41992	4644	12062	28070	18
718.5	42582	4438	11516	28224	16
719.5	43182	4240	10990	28360	14
720.5	43790	4054	10486	28476	12
721.5	44408	3878	10000	28572	12
722.5	45034	3712	9532	28646	10
723.5	45670	3554	9084	28698	10
724.5	46316	3406	8652	28730	8
725.5	46970	3264	8240	28742	8
726.5	47634	3130	7842	28732	6
727.5	48306	3004	7462	28700	6
728.5	48986	2884	7098	28646	6
729.5	49678	2772	6750	28572	4
730.5	50376	2664	6416	28476	4
731.5	51086	2564	6098	28360	4
732.5	51802	2468	5794	28224	4
733.5	52528	2378	5502	28068	2
734.5	53264	2292	5224	27892	2
735.5	54008	2212	4958	27698	2
736.5	54760	2134	4704	27484	2
737.5	55522	2062	4464	27252	0
738.5	56290	1994	4234	27004	0
739.5	57068	1930	4014	26738	0
740.5	57854	1868	3804	26458	0
741.5	58650	1810	3606	26160	0
742.5	59452	1756	3416	25850	0
743.5	60260	1706	3238	25524	0
744.5	61078	1656	3066	25188	0
745.5	61904	1610	2904	24838	0
746.5	62736	1568	2750	24476	0
747.5	63574	1528	2602	24106	0
748.5	64420	1488	2464	23726	0
749.5	65272	1452	2332	23336	0
750.5	66130	1420	2206	22938	0
751.5	66994	1388	2088	22536	0
752.5	67866	1358	1974	22126	0
753.5	68740	1330	1868	21710	0
754.5	69622	1304	1768	21292	0
755.5	70506	1278	1672	20868	0
756.5	71396	1256	1582	20442	0
757.5	72290	1234	1496	20016	0
758.5	73186	1214	1414	19586	0
759.5	74088	1196	1338	19158	0
760.5	74990	1178	1266	18728	0
761.5	75896	1164	1196	18300	0
762.5	76804	1148	1132	17874	0
763.5	77712	1136	1070	17450	0
764.5	78622	1124	1012	17028	0
765.5	79532	1114	958	16610	0
766.5	80442	1104	906	16196	0
767.5	81352	1094	858	15786	0
768.5	82260	1088	812	15382	0
769.5	83168	1082	768	14982	0
770.5	84072	1076	728	14588	0
771.5	84974	1072	688	14200	0
772.5	85872	1068	652	13816	0
773.5	86766	1066	618	13442	0
774.5	87654	1064	584	13072	0
775.5	88538	1064	554	12712	0
776.5	89416	1064	526	12356	0
777.5	90286	1066	498	12010	0
778.5	91150	1068	472	11670	0
779.5	92004	1072	448	11338	0
780.5	92850	1076	424	11014	0
781.5	93688	1080	404	10698	0
782.5	94514	1086	382	10390	0
783.5	95328	1094	364	10090	0
784.5	96132	1102	346	9798	0
785.5	96922	1110	328	9514	0
786.5	97700	1120	312	9238	0
787.5	98462	1132	296	8968	0
788.5	99210	1144	282	8708	0
789.5	99942	1156	268	8456	0
790.5	100658	1170	256	8210	0
791.5	101356	1184	244	7972	0
792.5	102038	1200	232	7742	0
793.5	102700	1218	222	7520	0
794.5	103342	1236	212	7304	0
795.5	103962	1254	202	7096	0
796.5	104564	1274	194	6894	0
797.5	105142	1296	184	6700	0
798.5	105698	1318	176	6514	0
799.5	106232	1342	170	6332	0
800.5	106740	1366	162	6158	0
801.5	107224	1394	156	5990	0
802.5	107682	1420	148	5828	0
803.5	108114	1450	142	5672	0
804.5	108520	1480	138	5522	0
805.5	108898	1512	132	5378	0
806.5	109248	1544	126	5238	0
807.5	109570	1578	122	5106	0
808.5	109862	1614	118	4976	0
809.5	110124	1652	112	4854	0
810.5	110356	1692	108	4736	0
811.5	110558	1732	106	4622	0
812.5	110728	1774	102	4514	0
813.5	110866	1818	98	4410	0
814.5	110972	1864	94	4312	0
815.5	111046	1912	92	4216	0
816.5	111086	1962	88	4126	0
817.5	111094	2012	86	4038	0
818.5	111068	2066	84	3956	0
819.5	111008	2120	82	3876	0
820.5	110914	2178	78	3802	0
821.5	110786	2238	76	3730	0
822.5	110624	2298	74	3662	0
823.5	110428	2362	72	3598	0
824.5	110198	2428	72	3536	0
825.5	109932	2496	70	3478	0
826.5	109632	2566	68	3422	0
827.5	109300	2640	66	3372	0
828.5	108932	2714	64	3322	0
829.5	108530	2792	64	3276	0
830.5	108094	2872	62	3234	0
831.5	107624	2954	62	3192	0
832.5	107122	3040	60	3156	0
833.5	106586	3126	60	3120	0
834.5	106016	3216	58	3088	0
835.5	105416	3310	58	3058	0
836.5	104782	3406	56	3032	0
837.5	104118	3504	56	3006	0
838.5	103424	3604	56	2984	0
839.5	102698	3708	54	2964	0
840.5	101942	3814	54	2948	0
841.5	101156	3922	54	2932	0
842.5	100344	4034	54	2920	0
843.5	99502	4148	54	2910	0
844.5	98634	4266	52	2902	0
845.5	97738	4384	52	2896	0
846.5	96818	4508	52	2892	0
847.5	95872	4632	52	2892	0
848.5	94902	4760	52	2892	0
849.5	93908	4890	52	2896	0
850.5	92892	5024	52	2902	0
851.5	91856	5158	52	2910	0
852.5	90798	5296	52	2920	0
853.5	89720	5436	52	2934	0
854.5	88624	5580	52	2948	0
855.5	87508	5724	54	2966	0
856.5	86378	5870	54	2988	0
857.5	85230	6020	54	3010	0
858.5	84068	6170	54	3036	0
859.5	82892	6324	56	3064	0
860.5	81704	6478	56	3094	0
861.5	80504	6634	56	3128	0
862.5	79292	6792	58	3164	0
863.5	78070	6950	58	3204	0
864.5	76840	7110	60	3246	0
865.5	75602	7272	60	3292	0
866.5	74356	7434	62	3340	0
867.5	73106	7596	62	3392	0
868.5	71850	7760	64	3448	0
869.5	70590	7922	64	3506	0
870.5	69326	8086	66	3568	0
871.5	68062	8250	68	3636	0
872.5	66796	8412	70	3706	0
873.5	65530	8576	72	3780	0
874.5	64266	8738	74	3858	0
875.5	63002	8898	76	3940	0
876.5	61742	9058	78	4028	0
877.5	60486	9216	80	4120	0
878.5	59232	9372	82	4216	0
879.5	57986	9526	84	4318	0
880.5	56744	9678	88	4426	0
881.5	55508	9828	90	4538	0
882.5	54282	9976	94	4656	0
883.5	53062	10120	96	4782	0
884.5	51852	10260	100	4912	0
885.5	50650	10398	104	5050	0
886.5	49460	10530	108	5194	0
887.5	48280	10660	112	5346	0
888.5	47112	10786	116	5504	0
889.5	45956	10906	122	5670	0
890.5	44812	11022	126	5844	0
891.5	43682	11132	132	6028	0
892.5	42566	11238	138	6220	0
893.5	41462	11338	144	6420	0
894.5	40374	11434	150	6630	0
895.5	39300	11522	158	6852	0
896.5	38242	11604	166	7082	0
897.5	37200	11682	174	7324	0
898.5	36172	11750	182	7576	0
899.5	35162	11814	192	7842	0
900.5	34168	11870	202	8118	0
901.5	33190	11920	212	8408	0
902.5	32230	11962	222	8712	0
903.5	31286	11998	236	9030	0
904.5	30360	12024	248	9362	0
905.5	29450	12046	262	9708	0
906.5	28560	12058	276	10070	0
907.5	27686	12064	292	10450	0
908.5	26830	12060	310	10846	0
909.5	25992	12050	328	11260	0
910.5	25170	12032	348	11692	0
911.5	24368	12008	368	12142	0
912.5	23582	11974	390	12614	0
913.5	22816	11934	414	13104	0
914.5	22066	11886	440	13618	0
915.5	21334	11830	468	14152	0
916.5	20618	11766	498	14710	0
917.5	19922	11696	532	15290	0
918.5	19242	11618	566	15896	0
919.5	18580	11532	604	16526	0
920.5	17934	11440	644	17182	0
921.5	17304	11342	688	17866	0
922.5	16692	11236	734	18578	0
923.5	16096	11124	786	19316	0
924.5	15516	11006	840	20086	0
925.5	14954	10882	898	20884	0
926.5	14406	10752	962	21716	0
927.5	13874	10616	1032	22576	0
928.5	13358	10474	1106	23472	0
929.5	12856	10328	1186	24400	0
930.5	12370	10176	1274	25362	0
931.5	11898	10020	1368	26358	0
932.5	11442	9860	1468	27392	0
933.5	10998	9696	1580	28460	0
934.5	10568	9528	1698	29566	0
935.5	10154	9356	1828	30710	0
936.5	9750	9180	1968	31892	0
937.5	9362	9002	2120	33112	0
938.5	8986	8822	2284	34370	0
939.5	8622	8640	2462	35670	0
940.5	8270	8454	2656	37008	0
941.5	7930	8268	2866	38386	0
942.5	7602	8080	3094	39806	0
943.5	7286	7890	3340	41264	0
944.5	6980	7700	3610	42764	0
945.5	6684	7508	3902	44304	0
946.5	6400	7316	4218	45884	0
947.5	6126	7126	4562	47504	0
948.5	5862	6934	4938	49162	0
949.5	5608	6742	5344	50860	0
950.5	5364	6552	5788	52596	0
951.5	5128	6364	6270	54368	0
952.5	4902	6174	6794	56178	0
953.5	4684	5988	7364	58024	0
954.5	4474	5802	7986	59902	0
955.5	4272	5620	8662	61814	0
956.5	4078	5438	9398	63756	0
957.5	3892	5258	10200	65730	0
958.5	3714	5082	11072	67730	0
959.5	3542	4908	12024	69756	0
960.5	3378	4736	13062	71806	0
961.5	3220	4566	14192	73878	0
962.5	3070	4400	15424	75968	0
963.5	2924	4238	16766	78074	0
964.5	2786	4078	18230	80194	0
965.5	2652	3922	19826	82324	0
966.5	2526	3768	21566	84460	0
967.5	2404	3618	23466	86602	0
968.5	2286	3472	25536	88744	0
969.5	2176	3330	27796	90884	0
970.5	2068	3190	30262	93016	0
971.5	1966	3056	32952	95138	0
972.5	1868	2924	35888	97246	0
973.5	1776	2796	39092	99336	0
974.5	1686	2672	42588	101404	0
975.5	1602	2552	46404	103444	0
976.5	1520	2434	50570	105454	0
977.5	1444	2322	55118	107428	0
978.5	1370	2212	60082	109362	0
979.5	1298	2106	65502	111250	0
980.5	1232	2004	71420	113092	0
981.5	1168	1906	77882	114880	0
982.5	1106	1812	84936	116610	0
983.5	1048	1720	92640	118278	0
984.5	994	1632	101052	119878	0
985.5	940	1548	110236	121410	0
986.5	890	1468	120266	122864	0
987.5	844	1390	131218	124242	0
988.5	798	1316	143176	125534	0
989.5	754	1244	156234	126740	0
990.5	714	1176	170494	127856	0
991.5	676	1110	186064	128878	0
992.5	638	1048	203064	129802	0
993.5	604	988	221626	130624	0
994.5	570	932	241894	131344	0
995.5	538	876	264024	131958	0
996.5	508	826	288182	132462	0
997.5	480	776	314558	132858	0
998.5	452	730	343350	133138	0
999.5	428	686	374780	133306	0

## Sheet: Extended Data Fig 2b
	Particle concentration [particle/mL]
	Individual A					Individual B					Individual C
Size [nm]	Technical replicate 1	Technical replicate 2	Technical replicate 3	Technical replicate 4	Technical replicate 5	Technical replicate 1	Technical replicate 2	Technical replicate 3	Technical replicate 4	Technical replicate 5	Technical replicate 1	Technical replicate 2	Technical replicate 3	Technical replicate 4	Technical replicate 5
0.5	0	0	0	0	0	0	0	0	0	0	0	0	0	0	0
1.5	0	0	0	0	0	0	0	0	0	0	0	0	0	0	0
2.5	0	0	0	0	0	0	0	0	0	0	0	0	0	0	0
3.5	0	0	0	0	0	0	0	0	0	0	0	0	0	0	0
4.5	0	0	0	0	0	0	0	0	0	0	0	0	0	0	0
5.5	0	0	0	0	0	0	0	0	0	0	0	0	0	0	0
6.5	0	0	0	0	0	0	0	0	0	0	0	0	0	0	0
7.5	0	0	0	0	0	0	0	0	0	0	0	0	0	0	0
8.5	0	0	0	0	0	0	0	0	0	0	0	0	0	0	0
9.5	0	0	0	0	0	0	0	0	0	0	0	0	0	0	0
10.5	0	0	0	0	0	0	0	0	0	0	0	0	0	0	0
11.5	0	0	0	0	0	0	0	0	0	0	0	0	0	0	0
12.5	0	0	0	0	0	0	0	0	0	0	0	0	0	0	0
13.5	0	0	0	0	0	0	0	0	0	0	0	0	0	0	0
14.5	0	0	0	0	0	0	0	0	0	0	0	0	0	0	0
15.5	0	0	0	0	0	0	0	0	0	0	0	0	0	0	0
16.5	0	0	0	0	0	0	0	0	0	0	0	0	0	0	0
17.5	0	0	0	0	0	0	0	0	0	0	0	0	0	0	0
18.5	0	0	0	0	0	0	0	0	0	0	0	0	0	0	0
19.5	0	0	0	0	0	0	0	0	0	0	0	0	0	0	0
20.5	0	0	0	0	0	0	0	0	0	0	0	0	0	0	0
21.5	0	0	0	0	0	0	0	0	0	0	0	0	0	0	0
22.5	0	0	0	0	0	0	0	0	0	0	0	0	0	0	0
23.5	0	0	0	0	0	0	0	0	0	0	0	0	0	0	0
24.5	0	0	0	0	0	0	0	0	0	0	0	0	0	0	0
25.5	0	0	0	0	0	0	0	0	0	0	0	0	0	0	0
26.5	0	0	0	0	0	0	0	0	0	0	0	0	0	0	0
27.5	0	0	0	0	0	0	0	0	0	0	0	0	0	0	0
28.5	0	0	0	0	0	0	0	0	0	0	0	0	0	0	0
29.5	0	0	0	0	0	0	0	0	0	0	0	0	0	0	0
30.5	0	0	0	0	0	0	0	0	0	0	0	0	0	0	0
31.5	0	0	0	0	0	0	0	0	0	0	0	0	0	0	0
32.5	0	0	0	0	0	0	0	0	0	0	0	0	0	0	0
33.5	0	0	0	0	0	0	0	0	0	0	0	0	0	0	0
34.5	0	0	0	0	0	0	0	0	0	0	0	0	0	0	0
35.5	0	0	0	0	0	0	0	0	0	0	0	0	0	0	0
36.5	0	0	0	0	0	0	0	0	0	0	0	0	0	0	0
37.5	0	0	0	0	0	0	0	0	0	0	0	0	0	0	0
38.5	0	0	0	0	0	0	0	0	0	0	0	0	0	0	0
39.5	0	0	0	0	0	0	0	0	0	0	0	0	0	0	0
40.5	4	0	0	0	0	0	0	0	0	0	0	0	0	0	0
41.5	10	0	0	0	0	0	0	0	0	0	0	0	0	0	0
42.5	20	0	0	0	0	0	0	0	0	0	0	0	0	0	0
43.5	38	0	0	0	4	0	0	0	0	0	0	0	0	0	0
44.5	74	0	0	0	6	0	0	0	0	0	0	0	0	0	0
45.5	136	0	0	0	12	0	0	0	0	0	0	0	0	0	0
46.5	248	0	0	0	22	0	0	0	0	0	0	0	0	0	0
47.5	438	0	2	0	40	0	0	0	0	0	0	0	0	0	0
48.5	756	2	6	0	66	0	0	0	0	0	0	0	0	0	0
49.5	1274	6	12	0	112	0	0	0	0	0	0	0	0	0	0
50.5	2102	10	22	0	182	0	0	0	0	0	0	0	0	0	0
51.5	3398	18	42	0	288	0	0	0	0	0	0	0	0	0	0
52.5	5386	34	78	0	450	0	0	0	0	0	0	0	0	0	0
53.5	8388	58	138	0	686	0	0	0	0	0	0	0	0	0	0
54.5	12832	100	238	0	1026	0	3	0	3	0	0	0	0	0	4
55.5	19304	166	402	0	1506	0	6	0	6	0	0	0	0	0	6
56.5	28554	270	660	0	2168	0	9	0	9	0	0	0	0	0	12
57.5	41542	428	1062	0	3068	0	18	0	15	0	0	0	0	0	22
58.5	59428	670	1672	0	4268	0	30	0	24	0	0	0	0	0	38
59.5	83576	1028	2576	0	5842	0	51	0	36	0	0	0	0	0	68
60.5	115506	1546	3890	0	7874	0	87	0	54	0	0	0	0	2	114
61.5	156824	2290	5758	4	10458	0	138	0	78	0	0	0	0	4	190
62.5	209088	3334	8364	8	13692	0	216	3	114	0	0	0	0	8	306
63.5	273662	4780	11932	16	17690	0	330	6	165	3	0	0	0	12	486
64.5	351534	6750	16724	32	22562	0	498	12	231	6	0	0	0	20	758
65.5	443142	9396	23048	60	28432	0	735	18	324	12	0	0	0	30	1156
66.5	548228	12900	31256	112	35420	0	1071	30	444	24	4	0	0	48	1736
67.5	665760	17484	41732	202	43646	0	1530	45	600	45	12	0	0	76	2562
68.5	793936	23404	54892	354	53232	0	2157	69	807	84	32	0	2	116	3720
69.5	930284	30958	71176	604	64300	0	2994	105	1068	147	84	2	6	174	5318
70.5	1071846	40492	91036	1008	76962	0	4101	156	1401	258	200	4	12	258	7490
71.5	1215428	52398	114916	1636	91332	0	5541	231	1821	441	464	10	24	376	10404
72.5	1357868	67112	143248	2594	107514	0	7398	333	2346	732	1022	18	46	544	14254
73.5	1496288	85124	176432	4018	125614	0	9759	474	2997	1197	2160	36	88	774	19274
74.5	1628310	106962	214822	6078	145730	0	12735	669	3804	1917	4372	64	166	1090	25736
75.5	1752186	133206	258710	8996	167960	3	16449	939	4794	3003	8482	112	300	1516	33946
76.5	1866854	164468	308326	13036	192394	9	21033	1299	6006	4617	15772	192	524	2086	44250
77.5	1971930	201386	363810	18506	219128	15	26643	1785	7482	6966	28128	316	892	2840	57022
78.5	2067634	244624	425224	25762	248254	27	33453	2433	9273	10308	48134	510	1474	3828	72666
79.5	2154676	294842	492538	35194	279866	48	41646	3288	11439	14982	79064	802	2372	5108	91598
80.5	2234136	352686	565634	47220	314066	87	51429	4413	14049	21387	124724	1232	3714	6754	114242
81.5	2307330	418768	644310	62274	350952	150	63024	5883	17187	30006	189078	1848	5676	8848	141018
82.5	2375700	493642	728288	80790	390638	255	76662	7791	20952	41397	275658	2712	8470	11488	172312
83.5	2440712	577780	817214	103184	433236	423	92589	10248	25449	56184	386826	3902	12362	14790	208474
84.5	2503784	671538	910684	129832	478878	684	111063	13392	30816	75057	523018	5510	17664	18882	249784
85.5	2566230	775144	1008242	161068	527698	1086	132342	17394	37197	98742	682144	7638	24740	23912	296446
86.5	2629230	888672	1109406	197152	579848	1695	156684	22452	44769	127995	859328	10412	34004	30040	348558
87.5	2693810	1012016	1213674	238270	635494	2589	184344	28803	53727	163566	1047114	13970	45912	37446	406106
88.5	2760824	1144892	1320540	284518	694822	3879	215565	36720	64299	206166	1236146	18468	60966	46326	468946
89.5	2830972	1286822	1429514	335902	758030	5706	250572	46521	76734	256458	1416216	24078	79690	56890	536794
90.5	2904790	1437144	1540128	392338	825344	8241	289560	58566	91317	315000	1577502	30986	102636	69356	609232
91.5	2982666	1595026	1651954	453648	897008	11691	332697	73266	108360	382239	1711716	39396	130366	83960	685704
92.5	3064850	1759482	1764608	519584	973290	16299	380103	91068	128211	458472	1812984	49530	163438	100936	765530
93.5	3151466	1929408	1877770	589818	1054482	22350	431865	112467	151239	543846	1878320	61620	202400	120530	847920
94.5	3242518	2103612	1991186	663970	1140896	30150	488004	137985	177852	638331	1907626	75918	247766	142990	931998
95.5	3337906	2280854	2104672	741614	1232866	40047	548499	168180	208479	741735	1903350	92692	300014	168558	1016824
96.5	3437440	2459894	2218126	822300	1330738	52401	613266	203631	243564	853689	1869852	112226	359562	197484	1101424
97.5	3540844	2639528	2331518	905560	1434872	67590	682173	244914	283572	973677	1812684	134826	426760	230010	1184824
98.5	3647774	2818624	2444908	990930	1545626	86001	755025	292608	328983	1101060	1737886	160816	501870	266378	1266068
99.5	3757828	2996164	2558426	1077964	1663348	108015	831591	347268	380262	1235082	1651388	190536	585064	306832	1344262
100.5	3870560	3171264	2672282	1166238	1788364	134007	911595	409419	437880	1374912	1558582	224354	676412	351622	1418588
101.5	3985498	3343198	2786748	1255374	1920962	164334	994731	479532	502284	1519689	1464068	262660	775872	401002	1488334
102.5	4102150	3511414	2902160	1345032	2061376	199338	1080672	558006	573888	1668531	1371548	305862	883292	455246	1552898
103.5	4220034	3675530	3018900	1434934	2209768	239337	1169088	645180	653076	1820589	1283828	354398	998416	514640	1611818
104.5	4338676	3835344	3137390	1524856	2366204	284631	1259649	741288	740184	1975071	1202916	408726	1120882	579500	1664758
105.5	4457646	3990818	3258076	1614642	2530646	335493	1352046	846483	835488	2131269	1130150	469326	1250250	650172	1711524
106.5	4576552	4142070	3381412	1704198	2702922	392184	1446000	960813	939201	2288589	1066340	536704	1386008	727036	1752054
107.5	4695072	4289362	3507848	1793494	2882732	454950	1541265	1084230	1051473	2446566	1011924	611380	1527606	810510	1786408
108.5	4812960	4433068	3637810	1882568	3069620	524031	1637652	1216587	1172370	2604876	967094	693886	1674476	901048	1814766
109.5	4930050	4573676	3771692	1971520	3262986	599646	1735035	1357656	1301892	2763360	931902	784774	1826060	999136	1837402
110.5	5046272	4711744	3909830	2060508	3462086	682023	1833339	1507116	1439961	2922009	906366	884594	1981848	1105286	1854674
111.5	5161656	4847904	4052500	2149752	3666046	771369	1932567	1664589	1586418	3080976	890536	993896	2141398	1220024	1867016
112.5	5276332	4982824	4199890	2239518	3873884	867891	2032791	1829634	1741041	3240576	884568	1113220	2304370	1343866	1874910
113.5	5390530	5117204	4352102	2330128	4084546	971778	2134155	2001765	1903527	3401259	888768	1243090	2470540	1477302	1878876
114.5	5504570	5251758	4509136	2421946	4296930	1083198	2236875	2180472	2073513	3563625	903644	1384000	2639812	1620768	1879460
115.5	5618870	5387190	4670892	2515380	4509938	1202295	2341233	2365227	2250579	3728394	929956	1536406	2812240	1774604	1877218
116.5	5733920	5524198	4837156	2610870	4722516	1329168	2447577	2555502	2434242	3896391	968758	1700706	2988014	1939024	1872708
117.5	5850288	5663450	5007614	2708894	4933702	1463868	2556318	2750769	2623968	4068546	1021442	1877238	3167460	2114074	1866476
118.5	5968592	5805578	5181850	2809960	5142662	1606386	2667924	2950524	2819178	4245861	1089804	2066258	3351020	2299582	1859054
119.5	6089498	5951170	5359362	2914602	5348728	1756635	2782905	3154293	3019251	4429407	1176084	2267922	3539240	2495134	1850954
120.5	6213702	6100764	5539576	3023380	5551426	1914453	2901831	3361629	3223521	4620291	1283032	2482280	3732728	2700024	1842660
121.5	6341918	6254834	5721862	3136874	5750498	2079579	3025296	3572121	3431298	4819662	1413952	2709254	3932128	2913238	1834628
122.5	6474862	6413794	5905558	3255688	5945896	2251659	3153942	3785403	3641853	5028666	1572758	2948618	4138080	3133438	1827290
123.5	6613242	6577982	6089994	3380440	6137798	2430240	3288423	4001148	3854430	5248449	1763986	3199994	4351172	3358964	1821048
124.5	6757744	6747664	6274512	3511774	6326582	2614773	3429420	4219077	4068264	5480121	1992796	3462828	4571896	3587856	1816274
125.5	6909022	6923026	6458500	3650340	6512806	2804625	3577629	4438953	4282566	5724753	2264920	3736384	4800596	3817896	1813318
126.5	7067686	7104170	6641404	3796812	6697182	2999079	3733749	4660581	4496550	5983332	2586534	4019732	5037416	4046670	1812508
127.5	7234292	7291120	6822756	3951874	6880538	3197373	3898467	4883814	4709424	6256758	2964054	4311744	5282256	4271650	1814156
128.5	7409336	7483810	7002186	4116230	7063786	3398694	4072473	5108547	4920417	6545799	3403818	4611092	5534722	4490286	1818554
129.5	7593250	7682102	7179436	4290588	7247878	3602226	4256421	5334720	5128779	6851085	3911646	4916250	5794080	4700108	1825986
130.5	7786390	7885772	7354368	4475674	7433762	3807162	4450944	5562318	5333799	7173060	4492284	5225502	6059230	4898838	1836730
131.5	7989034	8094534	7526966	4672222	7622362	4012746	4656627	5791374	5534811	7511964	5148722	5536964	6328680	5084482	1851062
132.5	8201380	8308030	7697328	4880978	7814524	4218285	4874001	6021972	5731215	7867809	5881450	5848592	6600546	5255420	1869256
133.5	8423542	8525856	7865666	5102688	8010992	4423194	5103537	6254253	5922480	8240343	6687690	6158226	6872560	5410476	1891598
134.5	8655556	8747566	8032286	5338108	8212388	4627008	5345622	6488409	6108168	8629035	7560702	6463610	7142104	5548966	1918382
135.5	8897370	8972690	8197584	5587986	8419178	4829400	5600559	6724701	6287928	9033051	8489280	6762438	7406278	5670706	1949924
136.5	9148852	9200744	8362024	5853072	8631660	5030211	5868549	6963462	6461517	9451248	9457526	7052398	7661968	5776018	1986554
137.5	9409796	9431256	8526116	6134100	8849948	5229447	6149688	7205097	6628800	9882165	10445020	7331220	7905956	5865700	2028638
138.5	9679920	9663780	8690406	6431790	9073964	5427285	6443949	7450098	6789750	10324029	11427452	7596724	8135038	5940968	2076568
139.5	9958878	9897908	8855458	6746838	9303440	5624085	6751194	7699050	6944463	10774773	12377716	7846870	8346156	6003402	2130776
140.5	10246264	10133300	9021834	7079902	9537910	5820363	7071150	7952631	7093131	11232054	13267416	8079804	8536534	6054876	2191738
141.5	10541620	10369690	9190080	7431602	9776730	6016800	7403424	8211627	7236063	11693298	14068668	8293906	8703804	6097474	2259986
142.5	10844440	10606906	9360718	7802502	10019078	6214218	7747506	8476932	7373658	12155748	14755996	8487828	8846132	6133426	2336104
143.5	11154192	10844880	9534228	8193098	10263980	6413565	8102766	8749560	7506405	12616518	15308126	8660522	8962302	6165034	2420738
144.5	11470310	11083656	9711052	8603806	10510338	6615900	8468484	9030639	7634865	13072653	15709466	8811264	9051788	6194624	2514616
145.5	11792216	11323402	9891574	9034952	10756940	6822366	8843841	9321414	7759665	13521216	15951106	8939678	9114784	6224484	2618532
146.5	12119322	11564406	10076128	9486746	11002514	7034166	9227961	9623259	7881474	13959348	16031218	9045720	9152204	6256840	2733378
147.5	12451044	11807082	10264992	9959278	11245740	7252560	9619917	9937653	8000997	14384346	15954874	9129696	9165636	6293820	2860134
148.5	12786802	12051956	10458384	10452498	11485308	7478817	10018755	10266198	8118957	14793741	15733288	9192230	9157282	6337448	2999884
149.5	13126030	12299672	10656476	10966196	11719936	7714209	10423521	10610595	8236083	15185352	15382666	9234250	9129866	6389622	3153820
150.5	13468186	12550970	10859384	11499996	11948420	7959990	10833282	10972638	8353092	15557349	14922768	9256956	9086526	6452124	3323256
151.5	13812750	12806680	11067176	12053338	12169660	8217366	11247144	11354208	8470677	15908286	14375404	9261790	9030698	6526614	3509618
152.5	14159230	13067704	11279880	12625468	12382702	8487477	11664282	11757237	8589504	16237146	13762992	9250384	8966002	6614644	3714464
153.5	14507162	13335002	11497490	13215426	12586754	8771376	12083937	12183702	8710191	16543344	13107302	9224538	8896136	6717656	3939480
154.5	14856114	13609568	11719962	13822048	12781210	9070005	12505452	12635592	8833311	16826745	12428482	9186162	8824782	6836994	4186480
155.5	15205678	13892418	11947230	14443956	12965676	9384174	12928257	13114875	8959377	17087634	11744364	9137242	8755524	6973906	4457398
156.5	15555482	14184564	12179206	15079566	13139968	9714537	13351884	13623453	9088842	17326707	11070080	9079806	8691790	7129548	4754288
157.5	15905168	14486994	12415784	15727092	13304120	10061568	13775964	14163135	9222096	17545026	10417928	9015882	8636818	7304982	5079304
158.5	16254408	14800656	12656850	16384554	13458382	10425534	14200215	14735562	9359460	17743989	9797442	8947470	8593618	7501168	5434682
159.5	16602886	15126438	12902276	17049808	13603208	10806477	14624433	15342168	9501195	17925273	9215608	8876522	8564976	7718958	5822714
160.5	16950298	15465138	13151934	17720548	13739240	11204193	15048480	15984099	9647493	18090783	8677192	8804910	8553452	7959076	6245708
161.5	17296348	15817456	13405686	18394352	13867294	11618205	15472251	16662159	9798486	18242598	8185094	8734418	8561392	8222104	6705950
162.5	17640740	16183968	13663400	19068696	13988336	12047754	15895671	17376711	9954252	18382917	7740722	8666728	8590956	8508452	7205636
163.5	17983172	16565110	13924938	19740998	14103454	12491778	16318659	18127611	10114809	18514011	7344348	8603418	8644134	8818332	7746818
164.5	18323332	16961160	14190158	20408654	14213834	12948903	16741113	18914118	10280142	18638175	6995426	8545948	8722768	9151728	8331318
165.5	18660894	17372216	14458922	21069072	14320730	13417452	17162874	19734813	10450179	18757677	6692874	8495678	8828586	9508354	8960636
166.5	18995506	17798188	14731082	21719714	14425444	13895436	17583720	20587518	10624830	18874725	6435304	8453854	8963206	9887626	9635864
167.5	19326796	18238782	15006488	22358130	14529292	14380575	18003327	21469227	10803969	18991437	6221214	8421626	9128160	10288624	10357566
168.5	19654358	18693482	15284980	22982000	14633588	14870313	18421266	22376049	10987464	19109805	6049134	8400050	9324902	10710058	11125680
169.5	19977754	19161544	15566382	23589166	14739614	15361857	18836985	23303160	11175159	19231671	5917748	8390100	9554800	11150244	11939402
170.5	20296508	19641990	15850506	24177658	14848606	15852213	19249797	24244809	11366904	19358724	5825974	8392680	9819140	11607076	12797080
171.5	20610106	20133600	16137144	24745720	14961730	16338228	19658865	25194303	11562552	19492467	5773038	8408626	10119104	12078028	13696122
172.5	20918000	20634906	16426062	25291826	15080080	16816656	20063217	26144079	11761959	19634217	5758516	8438726	10455750	12560142	14632912
173.5	21219596	21144208	16717000	25814698	15204644	17284218	20461749	27085764	11965002	19785099	5782374	8483720	10829982	13050048	15602764
174.5	21514264	21659564	17009670	26313302	15336316	17737662	20853213	28010313	12171570	19946031	5844984	8544324	11242516	13543992	16599894
175.5	21801344	22178814	17303742	26786854	15475870	18173841	21236259	28908156	12381579	20117736	5947154	8621220	11693836	14037888	17617430
176.5	22080132	22699584	17598852	27234808	15623962	18589785	21609438	29769399	12594960	20300739	6090128	8715080	12184144	14527372	18647468
177.5	22349906	23219314	17894596	27656844	15781126	18982758	21971229	30584043	12811671	20495352	6275592	8826562	12713320	15007878	19681178
178.5	22609912	23735282	18190526	28052844	15947762	19350330	22320063	31342236	13031688	20701707	6505682	8956326	13280860	15474740	20708932
179.5	22859384	24244628	18486146	28422876	16124142	19690428	22654365	32034534	13255005	20919729	6782958	9105024	13885844	15923284	21720504
180.5	23097540	24744390	18780920	28767164	16310404	20001384	22972578	32652174	13481631	21149169	7110402	9273320	14526874	16348938	22705294
181.5	23323600	25231542	19074262	29086054	16506556	20281968	23273199	33187320	13711578	21389595	7491380	9461880	15202054	16747344	23652580
182.5	23536780	25703032	19365542	29379982	16712474	20531421	23554812	33633306	13944867	21640398	7929602	9671374	15908954	17114466	24551804
183.5	23736316	26155822	19654086	29649450	16927904	20749452	23816127	33984834	14181513	21900819	8429054	9902484	16644600	17446696	25392850
184.5	23921460	26586932	19939186	29894988	17152468	20936235	24056007	34238148	14421519	22169937	8993918	10155890	17405476	17740944	26166336
185.5	24091494	26993488	20220088	30117120	17385662	21092415	24273498	34391127	14664867	22446702	9628458	10432272	18187534	17994706	26863876
186.5	24245740	27372756	20496014	30316346	17626868	21219060	24467859	34443339	14911515	22729941	10336888	10732308	18986234	18206130	27478320
187.5	24383564	27722186	20766154	30493106	17875360	21317631	24638562	34396044	15161385	23018367	11123192	11056662	19796598	18374046	28003938
188.5	24504386	28039454	21029684	30647768	18130306	21389943	24785337	34252128	15414354	23310603	11990916	11405972	20613272	18497982	28436570
189.5	24607690	28322490	21285762	30780602	18390782	21438117	24908154	34015974	15670248	23605206	12942940	11780850	21430610	18578150	28773712
190.5	24693026	28569514	21533546	30891772	18655774	21464511	25007235	33693321	15928845	23900667	13981192	12181862	22242776	18615420	29014536
191.5	24760012	28779050	21772196	30981322	18924202	21471684	25083045	33291048	16189857	24195450	15106352	12609510	23043844	18611266	29159862
192.5	24808352	28949960	22000886	31049182	19194920	21462327	25136289	32816958	16452927	24488004	16317542	13064228	23827908	18567708	29212062
193.5	24837826	29081444	22218814	31095160	19466730	21439206	25167891	32279541	16717635	24776784	17611996	13546350	24589200	18487224	29174942
194.5	24848300	29173050	22425206	31118950	19738402	21405120	25178976	31687725	16983492	25060266	18984748	14056100	25322194	18372680	29053548
195.5	24839724	29224678	22619330	31120150	20008682	21362847	25170840	31050660	17249940	25336974	20428364	14593560	26021704	18227228	28853976
196.5	24812134	29236570	22800506	31098266	20276310	21315096	25144932	30377472	17516352	25605492	21932698	15158658	26682990	18054218	28583152
197.5	24765650	29209302	22968110	31052740	20540026	21264483	25102812	29677092	17782041	25864485	23484768	15751130	27301814	17857122	28248598
198.5	24700476	29143764	23121582	30982968	20798600	21213486	25046127	28958073	18046257	26112708	25068700	16370506	27874518	17639440	27858216
199.5	24616898	29041144	23260434	30888332	21050824	21164415	24976587	28228458	18308205	26349015	26665826	17016072	28398060	17404632	27420076
200.5	24515276	28902896	23384260	30768218	21295550	21119403	24895914	27495666	18567048	26572377	28254906	17686848	28870038	17156058	26942218
201.5	24396044	28730720	23492732	30622058	21531678	21080385	24805836	26766429	18821913	26781879	29812526	18381564	29288700	16896924	26432492
202.5	24259702	28526528	23585606	30449348	21758182	21049071	24708036	26046735	19071906	26976732	31313632	19098628	29652926	16630232	25898404
203.5	24106816	28292408	23662730	30249688	21974120	21026958	24604152	25341801	19316127	27156258	32732222	19836104	29962216	16358760	25347012
204.5	23938008	28030604	23724038	30022808	22178632	21015306	24495726	24656097	19553682	27319908	34042148	20591700	30216634	16085034	24784834
205.5	23753946	27743468	23769550	29768594	22370952	21015141	24384210	23993343	19783689	27467238	35218022	21362740	30416780	15811312	24217794
206.5	23555350	27433438	23799372	29487108	22550414	21027258	24270933	23356551	20005299	27597918	36236134	22146160	30563716	15539588	23651178
207.5	23342974	27103006	23813694	29178618	22716456	21052209	24157089	22748079	20217711	27711705	37075394	22938508	30658912	15271584	23089628
208.5	23117604	26754688	23812778	28843610	22868614	21090312	24043740	22169670	20420172	27808446	37718166	23735934	30704186	15008766	22537140
209.5	22880054	26390992	23796966	28482794	23006530	21141651	23931789	21622515	20612004	27888066	38151014	24534216	30701638	14752348	21997090
210.5	22631158	26014404	23766658	28097118	23129944	21206076	23821989	21107316	20792604	27950541	38365254	25328772	30653588	14503318	21472260
211.5	22371766	25627354	23722320	27687762	23238692	21283206	23714940	20624331	20961459	27995904	38357306	26114694	30562518	14262442	20964870
212.5	22102738	25232204	23664464	27256134	23332704	21372438	23611077	20173440	21118143	28024224	38128814	26886790	30431028	14030292	20476638
213.5	21824934	24831228	23593646	26803860	23411996	21472938	23510688	19754190	21262335	28035582	37686528	27639632	30261774	13807264	20008810
214.5	21539222	24426600	23510460	26332764	23476656	21583662	23413917	19365849	21393816	28030086	37041958	28367626	30057448	13593596	19562220
215.5	21246458	24020378	23415524	25844852	23526852	21703353	23320755	19007445	21512469	28007841	36210830	29065072	29820726	13389386	19137328
216.5	20947498	23614504	23309478	25342280	23562806	21830544	23231061	18677811	21618276	27968943	35212372	29726258	29554252	13194616	18734276
217.5	20643176	23210784	23192972	24827328	23584802	21963582	23144574	18375606	21711318	27913482	34068502	30345532	29260612	13009164	18352924
218.5	20334322	22810896	23066654	24302374	23593164	22100637	23060910	18099363	21791775	27841530	32802940	30917406	28942322	12832822	17992894
219.5	20021740	22416384	22931176	23769850	23588256	22239702	22979586	17847498	21859908	27753144	31440328	31436642	28601810	12665316	17653602
220.5	19706218	22028652	22787180	23232220	23570468	22378632	22900023	17618352	21916056	27648351	30005380	31898354	28241418	12506310	17334300
221.5	19388520	21648970	22635284	22691940	23540216	22515153	22821570	17410197	21960633	27527175	28522122	32298096	27863394	12355432	17034100
222.5	19069382	21278480	22476096	22151432	23497924	22646889	22743507	17221260	21994101	27389616	27013236	32631942	27469894	12212274	16752000
223.5	18749518	20918186	22310190	21613048	23444026	22771392	22665063	17049744	22016979	27235668	25499552	32896582	27062974	12076410	16486914
224.5	18429612	20568976	22138120	21079054	23378958	22886172	22585437	16893837	22029816	27065322	23999656	33089370	26644610	11947396	16237684
225.5	18110316	20231612	21960400	20551596	23303146	22988733	22503801	16751727	22033188	26878569	22529664	33208396	26216682	11824794	16003110
226.5	17792250	19906744	21777516	20032684	23217014	23076603	22419333	16621623	22027680	26675421	21103110	33252512	25780994	11708160	15781956
227.5	17476008	19594910	21589918	19524178	23120968	23147385	22331211	16501764	22013877	26455908	19730944	33221364	25339264	11597066	15572966
228.5	17162142	19296546	21398024	19027780	23015404	23198781	22238643	16390434	21992358	26220093	18421642	33115398	24893142	11491096	15374888
229.5	16851174	19011998	21202208	18545012	22900696	23228646	22140873	16285974	21963681	25968087	17181366	32935846	24444196	11389850	15186466
230.5	16543596	18741510	21002820	18077228	22777200	23235018	22037208	16186800	21928380	25700043	16014194	32684696	23993924	11292954	15006472
231.5	16239856	18485250	20800170	17625602	22645256	23216157	21927006	16091412	21886941	25416189	14922374	32364656	23543756	11200060	14833698
232.5	15940374	18243302	20594536	17191130	22505182	23170581	21809709	15998406	21839817	25116807	13906588	31979090	23095046	11110842	14666972
233.5	15645532	18015678	20386168	16774644	22357278	23097096	21684849	15906489	21787413	24802269	12966222	31531946	22649078	11025010	14505168
234.5	15355674	17802322	20175290	16376804	22201830	22994814	21552045	15814491	21730074	24473019	12099626	31027682	22207062	10942296	14347208
235.5	15071110	17603114	19962098	15998118	22039104	22863180	21411027	15721368	21668097	24129600	11304346	30471172	21770134	10862466	14192074
236.5	14792118	17417872	19746766	15638950	21869358	22701987	21261621	15626217	21601710	23772627	10577336	29867614	21339348	10785316	14038804
237.5	14518936	17246360	19529452	15299524	21692834	22511364	21103770	15528279	21531096	23402823	9915154	29222444	20915682	10710668	13886514
238.5	14251772	17088290	19310294	14979936	21509770	22291803	20937528	15426948	21456372	23020980	9314106	28541230	20500028	10638376	13734382
239.5	13990798	16943324	19089418	14680176	21320398	22044117	20763057	15321762	21377595	22627992	8770384	27829588	20093194	10568318	13581670
240.5	13736152	16811080	18866942	14400120	21124946	21769455	20580621	15212412	21294777	22224819	8280172	27093102	19695898	10500398	13427716
241.5	13487942	16691126	18642974	14139560	20923646	21469254	20390595	15098739	21207867	21812502	7839726	26337238	19308772	10434540	13271942
242.5	13246242	16582998	18417620	13898200	20716730	21145233	20193450	14980719	21116781	21392142	7445434	25567278	18932354	10370696	13113852
243.5	13011096	16486182	18190984	13675670	20504436	20799339	19989738	14858472	21021378	20964897	7093864	24788264	18567090	10308832	12953034
244.5	12782522	16400134	17963166	13471534	20287012	20433726	19780098	14732235	20921493	20531970	6781792	24004944	18213334	10248932	12789162
245.5	12560506	16324266	17734276	13285300	20064718	20050716	19565244	14602359	20816919	20094588	6506220	23221736	17871348	10190996	12621992
246.5	12345008	16257962	17504424	13116420	19837820	19652742	19345938	14469306	20707434	19654008	6264384	22442694	17541298	10135030	12451362
247.5	12135960	16200570	17273728	12964300	19606604	19242321	19123002	14333613	20592789	19211493	6053760	21671496	17223268	10081060	12277188
248.5	11933276	16151404	17042314	12828304	19371370	18822018	18897291	14195898	20472732	18768294	5872054	20911432	16917244	10029110	12099462
249.5	11736840	16109748	16810314	12707760	19132432	18394389	18669690	14056830	20347002	18325656	5717194	20165394	16623130	9979216	11918250
250.5	11546516	16074860	16577872	12601954	18890118	17961960	18441093	13917132	20215338	17884782	5587322	19435894	16340746	9931410	11733682
251.5	11362150	16045970	16345142	12510142	18644776	17527191	18212409	13777542	20077497	17446848	5480776	18725062	16069830	9885736	11545952
252.5	11183566	16022282	16112284	12431550	18396768	17092443	17984532	13638825	19933242	17012979	5396080	18034676	15810044	9842224	11355304
253.5	11010574	16002980	15879472	12365368	18146470	16659960	17758344	13501740	19782363	16584234	5331920	17366168	15560974	9800912	11162042
254.5	10842962	15987232	15646886	12310760	17894270	16231842	17534709	13367034	19624677	16161618	5287136	16720660	15322140	9761830	10966504
255.5	10680510	15974186	15414716	12266856	17640570	15810039	17314455	13235442	19460034	15746055	5260702	16098980	15092994	9725002	10769070
256.5	10522984	15962980	15183160	12232762	17385778	15396324	17098374	13107657	19288320	15338400	5251710	15501694	14872928	9690444	10570152
257.5	10370134	15952746	14952420	12207554	17130316	14992308	16887216	12984336	19109463	14939424	5259354	14929130	14661284	9658166	10370182
258.5	10221704	15942616	14722702	12190278	16874606	14599422	16681677	12866097	18923433	14549820	5282910	14381408	14457350	9628168	10169610
259.5	10077428	15931718	14494222	12179956	16619072	14218911	16482408	12753498	18730254	14170194	5321726	13858458	14260370	9600440	9968904
260.5	9937036	15919196	14267188	12175588	16364142	13851861	16290003	12647046	18529986	13801071	5375210	13360058	14069554	9574958	9768530
261.5	9800250	15904202	14041820	12176146	16110240	13499187	16104999	12547182	18322752	13442898	5442804	12885846	13884082	9551692	9568958
262.5	9666792	15885912	13818328	12180590	15857784	13161636	15927876	12454293	18108714	13096038	5523976	12435348	13703106	9530596	9370656
263.5	9536378	15863524	13596920	12187858	15607184	12839820	15759051	12368703	17888088	12760782	5618206	12007996	13525768	9511610	9174076
264.5	9408728	15836276	13377806	12196880	15358838	12534207	15598884	12290664	17661141	12437340	5724976	11603148	13351200	9494662	8979664
265.5	9283562	15803438	13161184	12206582	15113134	12245133	15447678	12220374	17428176	12125865	5843748	11220104	13178530	9479666	8787846
266.5	9160602	15764332	12947246	12215888	14870444	11972826	15305682	12157962	17189544	11826435	5973958	10858118	13006906	9466526	8599028
267.5	9039578	15718328	12736176	12223730	14631118	11717412	15173079	12103497	16945638	11539077	6115006	10516420	12835484	9455128	8413594
268.5	8920226	15664854	12528148	12229054	14395494	11478921	15050001	12056991	16696878	11263761	6266242	10194212	12663456	9445346	8231904
269.5	8802290	15603406	12323326	12230834	14163882	11257305	14936529	12018390	16443723	11000403	6426958	9890692	12490048	9437038	8054292
270.5	8685522	15533542	12121860	12228074	13936570	11052444	14832690	11987583	16186659	10748883	6596384	9605056	12314530	9430052	7881066
271.5	8569692	15454898	11923888	12219818	13713826	10864164	14738454	11964408	15926184	10509033	6773678	9336506	12136236	9424220	7712508
272.5	8454576	15367180	11729534	12205162	13495888	10692237	14653752	11948646	15662829	10280658	6957922	9084252	11954558	9419364	7548866
273.5	8339970	15270180	11538910	12183264	13282972	10536387	14578464	11940027	15397122	10063530	7148124	8847526	11768962	9415290	7390368
274.5	8225682	15163764	11352112	12153352	13075262	10396314	14512416	11938227	15129606	9857397	7343214	8625572	11578998	9411798	7237210
275.5	8111542	15047882	11169220	12114732	12872924	10271673	14455398	11942877	14860830	9661980	7542050	8417664	11384298	9408668	7089564
276.5	7997394	14922570	10990304	12066798	12676086	10162104	14407152	11953566	14591331	9476988	7743418	8223096	11184592	9405680	6947576
277.5	7883102	14787934	10815414	12009038	12484858	10067226	14367381	11969832	14321649	9302115	7946046	8041190	10979700	9402596	6811368
278.5	7768554	14644170	10644590	11941038	12299318	9986628	14335740	11991180	14052309	9137040	8148610	7871296	10769546	9399174	6681038
279.5	7653654	14491540	10477854	11862494	12119522	9919899	14311854	12017073	13783821	8981445	8349740	7712786	10554150	9395166	6556662
280.5	7538328	14330380	10315218	11773210	11945498	9866601	14295294	12046938	13516680	8834991	8548044	7565068	10333630	9390310	6438298
281.5	7422526	14161098	10156682	11673096	11777246	9826290	14285607	12080178	13251363	8697348	8742116	7427572	10108206	9384350	6325986
282.5	7306218	13984154	10002226	11562180	11614748	9798501	14282295	12116163	12988317	8568177	8930558	7299754	9878182	9377018	6219746
283.5	7189394	13800070	9851828	11440596	11457960	9782760	14284827	12154236	12727971	8447148	9111988	7181098	9643952	9368050	6119586
284.5	7072064	13609414	9705448	11308590	11306816	9778581	14292630	12193731	12470721	8333928	9285068	7071116	9405990	9357178	6025496
285.5	6954264	13412796	9563038	11166502	11161226	9785451	14305110	12233961	12216942	8228184	9448516	6969340	9164836	9344134	5937456
286.5	6836040	13210860	9424540	11014776	11021084	9802851	14321631	12274233	11966973	8129598	9601124	6875328	8921092	9328658	5855434
287.5	6717464	13004280	9289890	10853940	10886264	9830235	14341530	12313842	11721126	8037852	9741780	6788656	8675412	9310494	5779392
288.5	6598620	12793744	9159012	10684606	10756620	9867039	14364120	12352098	11479689	7952631	9869474	6708924	8428486	9289388	5709278
289.5	6479614	12579958	9031826	10507452	10631994	9912672	14388690	12388311	11242908	7873635	9983316	6635754	8181030	9265098	5645036
290.5	6360558	12363632	8908244	10323220	10512206	9966528	14414502	12421800	11011011	7800570	10082550	6568782	7933776	9237396	5586602
291.5	6241580	12145474	8788176	10132698	10397068	10027962	14440803	12451908	10784193	7733148	10166558	6507660	7687460	9206060	5533908
292.5	6122824	11926182	8671524	9936710	10286376	10096311	14466825	12478008	10562619	7671093	10234870	6452060	7442814	9170888	5486878
293.5	6004436	11706446	8558188	9736112	10179914	10170882	14491794	12499491	10346433	7614132	10287164	6401668	7200546	9131688	5445438
294.5	5886572	11486932	8448066	9531766	10077454	10250949	14514924	12515796	10135749	7562013	10323270	6356182	6961344	9088292	5409502
295.5	5769392	11268286	8341052	9324544	9978764	10335765	14535435	12526398	9930654	7514481	10343170	6315310	6725858	9040550	5378988
296.5	5653064	11051126	8237042	9115312	9883598	10424553	14552547	12530811	9731223	7471299	10346984	6278776	6494696	8988328	5353808
297.5	5537752	10836034	8135930	8904916	9791708	10516506	14565492	12528612	9537495	7432236	10334980	6246312	6268420	8931520	5333870
298.5	5423624	10623564	8037608	8694180	9702836	10610796	14573523	12519423	9349500	7397073	10307546	6217658	6047540	8870044	5319082
299.5	5310844	10414232	7941972	8483896	9616722	10706580	14575905	12502926	9167247	7365597	10265198	6192564	5832510	8803836	5309348
300.5	5199578	10208516	7848918	8274818	9533102	10802991	14571942	12478854	8990727	7337610	10208554	6170788	5623726	8732866	5304568
301.5	5089980	10006852	7758342	8067652	9451714	10899147	14560965	12447012	8819913	7312920	10138330	6152094	5421526	8657120	5304640
302.5	4982204	9809638	7670146	7863058	9372290	10994169	14542356	12407256	8654772	7291341	10055322	6136250	5226194	8576620	5309458
303.5	4876396	9617236	7584232	7661646	9294564	11087166	14515530	12359511	8495250	7272705	9960394	6123034	5037950	8491408	5318914
304.5	4772692	9429964	7500508	7463970	9218278	11177256	14479962	12303750	8341287	7256841	9854462	6112222	4856968	8401556	5332890
305.5	4671220	9248102	7418880	7270528	9143172	11263566	14435184	12240018	8192811	7243593	9738482	6103600	4683366	8307156	5351268
306.5	4572100	9071892	7339266	7081762	9068990	11345247	14380788	12168408	8049744	7232817	9613432	6096954	4517210	8208332	5373924
307.5	4475442	8901542	7261580	6898060	8995488	11421474	14316432	12089067	7911999	7224366	9480308	6092078	4358526	8105226	5400726
308.5	4381344	8737222	7185744	6719758	8922426	11491449	14241843	12002193	7779483	7218108	9340106	6088766	4207300	7998010	5431538
309.5	4289892	8579072	7111686	6547136	8849570	11554422	14156817	11908035	7652100	7213914	9193810	6086814	4063474	7886874	5466214
310.5	4201168	8427198	7039334	6380424	8776706	11609691	14061234	11806875	7529745	7211664	9042386	6086024	3926966	7772024	5504598
311.5	4115234	8281680	6968626	6219808	8703620	11656608	13955037	11699040	7412316	7211241	8886772	6086198	3797660	7653694	5546530
312.5	4032148	8142564	6899498	6065424	8630118	11694588	13838250	11584887	7299705	7212531	8727872	6087142	3675416	7532128	5591836
313.5	3951954	8009878	6831896	5917374	8556020	11723115	13710969	11464800	7191804	7215429	8566548	6088666	3560078	7407588	5640336
314.5	3874688	7883622	6765768	5775714	8481156	11741745	13573365	11339187	7088499	7219836	8403616	6090580	3451470	7280346	5691836
315.5	3800376	7763776	6701068	5640474	8405376	11750112	13425678	11208474	6989682	7225644	8239844	6092702	3349400	7150686	5746132
316.5	3729032	7650304	6637752	5511646	8328544	11747931	13268217	11073099	6895245	7232760	8075946	6094850	3253672	7018902	5803008
317.5	3660664	7543144	6575782	5389196	8250544	11734998	13101351	10933515	6805074	7241085	7912584	6096850	3164080	6885292	5862240
318.5	3595270	7442224	6515122	5273068	8171276	11711199	12925515	10790166	6719061	7250526	7750366	6098526	3080410	6750158	5923586
319.5	3532838	7347456	6455742	5163178	8090658	11676498	12741186	10643514	6637101	7260984	7589842	6099712	3002454	6613804	5986798
320.5	3473354	7258738	6397614	5059432	8008630	11630940	12548901	10494000	6559086	7272366	7431516	6100250	2929996	6476536	6051608
321.5	3416792	7175956	6340712	4961712	7925146	11574663	12349230	10342071	6484911	7284576	7275832	6099980	2862824	6338654	6117746
322.5	3363122	7098986	6285018	4869890	7840182	11507865	12142785	10188159	6414480	7297509	7123186	6098756	2800732	6200456	6184926
323.5	3312306	7027696	6230510	4783826	7753732	11430834	11930205	10032684	6347685	7311069	6973930	6096438	2743512	6062234	6252848
324.5	3264304	6961940	6177174	4703372	7665808	11343915	11712150	9876048	6284436	7325151	6828366	6092890	2690966	5924270	6321208
325.5	3219068	6901570	6124996	4628366	7576440	11247519	11489295	9718641	6224631	7339641	6686752	6087988	2642902	5786840	6389690
326.5	3176544	6846424	6073964	4558650	7485674	11142114	11262333	9560832	6168186	7354428	6549310	6081616	2599130	5650204	6457970
327.5	3136682	6796342	6024068	4494054	7393574	11028213	11031948	9402972	6115002	7369392	6416222	6073668	2559470	5514618	6525720
328.5	3099416	6751148	5975298	4434404	7300218	10906374	10798830	9245388	6065001	7384410	6287636	6064050	2523750	5380316	6592604
329.5	3064688	6710668	5927650	4379530	7205700	10777188	10563657	9088389	6018090	7399350	6163668	6052676	2491804	5247524	6658282
330.5	3032430	6674718	5881116	4329254	7110126	10641273	10327098	8932263	5974191	7414071	6044408	6039472	2463474	5116454	6722416
331.5	3002572	6643110	5835688	4283400	7013614	10499271	10089795	8777271	5933223	7428432	5929918	6024378	2438608	4987302	6784664
332.5	2975044	6615652	5791366	4241792	6916292	10351827	9852378	8623656	5895111	7442280	5820240	6007342	2417064	4860244	6844688
333.5	2949770	6592144	5748140	4204254	6818300	10199595	9615441	8471643	5859774	7455456	5715390	5988328	2398704	4735448	6902154
334.5	2926674	6572384	5706010	4170606	6719784	10043232	9379557	8321433	5827143	7467792	5615370	5967308	2383398	4613062	6956734
335.5	2905678	6556162	5664968	4140678	6620896	9883380	9145263	8173200	5797143	7479117	5520170	5944274	2371024	4493220	7008112
336.5	2886700	6543268	5625012	4114292	6521794	9720675	8913060	8027112	5769708	7489245	5429756	5919222	2361464	4376040	7055976
337.5	2869658	6533480	5586136	4091274	6422640	9555735	8683419	7883310	5744766	7497993	5344092	5892164	2354612	4261626	7100034
338.5	2854466	6526578	5548334	4071456	6323594	9389148	8456769	7741917	5722254	7505163	5263126	5863128	2350358	4150066	7140006
339.5	2841038	6522336	5511598	4054664	6224824	9221484	8233506	7603044	5702103	7510554	5186802	5832146	2348608	4041434	7175630
340.5	2829284	6520520	5475924	4040728	6126492	9053280	8013984	7466778	5684247	7513959	5115054	5799270	2349266	3935796	7206664
341.5	2819112	6520896	5441304	4029480	6028758	8885040	7798524	7333203	5668629	7515171	5047810	5764558	2352244	3833196	7232886
342.5	2810432	6523222	5407728	4020756	5931786	8717244	7587408	7202376	5655180	7513971	4984994	5728080	2357458	3733674	7254098
343.5	2803146	6527256	5375188	4014388	5835726	8550321	7380885	7074351	5643843	7510146	4926528	5689914	2364832	3637254	7270128
344.5	2797160	6532750	5343674	4010212	5740730	8384682	7179165	6949164	5634549	7503471	4872328	5650152	2374286	3543954	7280826
345.5	2792376	6539454	5313172	4008066	5646944	8220684	6982425	6826842	5627241	7493733	4822312	5608888	2385754	3453774	7286074
346.5	2788692	6547114	5283672	4007788	5554502	8058663	6790812	6707403	5621853	7480713	4776394	5566232	2399168	3366716	7285780
347.5	2786006	6555476	5255160	4009218	5463538	7898913	6604449	6590853	5618325	7464198	4734486	5522294	2414466	3282764	7279878
348.5	2784218	6564282	5227620	4012200	5374172	7741692	6423417	6477195	5616594	7443972	4696502	5477194	2431586	3201900	7268334
349.5	2783220	6573276	5201040	4016578	5286522	7587222	6247782	6366414	5616591	7419837	4662356	5431054	2450472	3124098	7251144
350.5	2782906	6582204	5175400	4022198	5200690	7435701	6077580	6258498	5618256	7391598	4631958	5384002	2471074	3049326	7228328
351.5	2783172	6590806	5150684	4028910	5116774	7287285	5912829	6153420	5621523	7359066	4605222	5336172	2493340	2977546	7199940
352.5	2783906	6598830	5126876	4036564	5034864	7142112	5753523	6051156	5626317	7322067	4582064	5287694	2517222	2908718	7166056
353.5	2785002	6606026	5103954	4045014	4955038	7000281	5599638	5951670	5632578	7280442	4562392	5238704	2542680	2842796	7126784
354.5	2786350	6612146	5081900	4054118	4877364	6861870	5451132	5854923	5640225	7234050	4546126	5189340	2569668	2779730	7082252
355.5	2787840	6616952	5060692	4063740	4801904	6726936	5307948	5760870	5649192	7182759	4533174	5139736	2598150	2719468	7032616
356.5	2789364	6620204	5040310	4073740	4728710	6595506	5170023	5669466	5659401	7126467	4523452	5090028	2628086	2661956	6978054
357.5	2790814	6621680	5020730	4083992	4657824	6467592	5037273	5580663	5670771	7065084	4516874	5040348	2659444	2607140	6918762
358.5	2792082	6621158	5001932	4094368	4589282	6343185	4909605	5494401	5683227	6998550	4513350	4990826	2692190	2554964	6854956
359.5	2793062	6618432	4983890	4104748	4523108	6222264	4786923	5410626	5696679	6926826	4512794	4941590	2726294	2505366	6786872
360.5	2793654	6613304	4966582	4115014	4459320	6104784	4669119	5329278	5711049	6849894	4515116	4892762	2761728	2458290	6714756
361.5	2793752	6605590	4949984	4125058	4397932	5990691	4556085	5250297	5726241	6767772	4520226	4844464	2798460	2413680	6638868
362.5	2793262	6595118	4934072	4134776	4338942	5879922	4447695	5173617	5742165	6680493	4528028	4796810	2836464	2371476	6559478
363.5	2792086	6581732	4918822	4144070	4282350	5772396	4343838	5099175	5758731	6588132	4538428	4749910	2875714	2331620	6476866
364.5	2790136	6565288	4904206	4152850	4228142	5668035	4244385	5026899	5775834	6490782	4551326	4703864	2916184	2294058	6391314
365.5	2787324	6545666	4890204	4161028	4176304	5566737	4149207	4956720	5793378	6388566	4566622	4658774	2957848	2258732	6303112
366.5	2783570	6522754	4876786	4168530	4126810	5468409	4058184	4888572	5811258	6281637	4584208	4614730	3000678	2225586	6212550
367.5	2778798	6496462	4863928	4175284	4079634	5372940	3971184	4822377	5829369	6170172	4603974	4571818	3044648	2194572	6119918
368.5	2772936	6466722	4851606	4181228	4034740	5280225	3888081	4758066	5847597	6054378	4625804	4530116	3089726	2165634	6025502
369.5	2765922	6433476	4839794	4186306	3992088	5190150	3808749	4695561	5865831	5934486	4649578	4489698	3135880	2138722	5929588
370.5	2757700	6396694	4828468	4190470	3951636	5102598	3733062	4634790	5883957	5810751	4675168	4450628	3183080	2113788	5832452
371.5	2748218	6356356	4817602	4193676	3913336	5017458	3660891	4575672	5901858	5683449	4702442	4412962	3231284	2090788	5734368
372.5	2737432	6312470	4807170	4195892	3877134	4934607	3592122	4518132	5919411	5552877	4731258	4376758	3280454	2069672	5635600
373.5	2725310	6265054	4797148	4197092	3842972	4853931	3526626	4462095	5936499	5419347	4761468	4342054	3330544	2050402	5536400
374.5	2711824	6214150	4787510	4197254	3810790	4775316	3464292	4407477	5952993	5283195	4792920	4308894	3381502	2032932	5437012
375.5	2696952	6159818	4778234	4196364	3780528	4698642	3405000	4354200	5968770	5144760	4825446	4277306	3433268	2017226	5337670
376.5	2680682	6102130	4769294	4194416	3752112	4623801	3348639	4302186	5983704	5004399	4858874	4247314	3485782	2003244	5238594
377.5	2663012	6041178	4760668	4191410	3725476	4550679	3295098	4251354	5997669	4862469	4893024	4218940	3538970	1990950	5139994
378.5	2643944	5977072	4752328	4187348	3700546	4479171	3244269	4201623	6010539	4719342	4927708	4192190	3592752	1980310	5042064
379.5	2623490	5909930	4744252	4182240	3677244	4409172	3196047	4152912	6022185	4575381	4962724	4167072	3647038	1971292	4944986
380.5	2601666	5839890	4736416	4176104	3655492	4340580	3150330	4105137	6032478	4430958	4997862	4143584	3701728	1963864	4848932
381.5	2578500	5767094	4728796	4168958	3635206	4273302	3107019	4058223	6041301	4286436	5032910	4121718	3756712	1957996	4754054
382.5	2554026	5691704	4721370	4160824	3616304	4207245	3066015	4012083	6048525	4142169	5067638	4101458	3811864	1953660	4660498
383.5	2528278	5613884	4714114	4151730	3598698	4142319	3027228	3966642	6054033	3998508	5101814	4082786	3867054	1950830	4568390
384.5	2501304	5533812	4707004	4141710	3582300	4078443	2990568	3921816	6057702	3855792	5135192	4065672	3922132	1949480	4477848
385.5	2473154	5451670	4700018	4130792	3567020	4015539	2955939	3877527	6059421	3714342	5167524	4050086	3976934	1949586	4388978
386.5	2443882	5367644	4693130	4119018	3552762	3953532	2923263	3833694	6059082	3574473	5198554	4035986	4031288	1951122	4301868
387.5	2413550	5281924	4686320	4106420	3539434	3892359	2892447	3790245	6056574	3436470	5228016	4023330	4085004	1954068	4216598
388.5	2382220	5194708	4679564	4093042	3526942	3831957	2863419	3747099	6051798	3300612	5255644	4012062	4137874	1958400	4133240
389.5	2349960	5106192	4672836	4078924	3515184	3772266	2836092	3704184	6044664	3167151	5281168	4002128	4189680	1964098	4051850
390.5	2316840	5016568	4666118	4064106	3504064	3713238	2810391	3661422	6035076	3036318	5304314	3993464	4240188	1971138	3972474
391.5	2282932	4926032	4659380	4048632	3493482	3654822	2786238	3618744	6022962	2908326	5324806	3986000	4289148	1979500	3895150
392.5	2248310	4834780	4652604	4032544	3483340	3596982	2763564	3576081	6008241	2783364	5342370	3979662	4336300	1989166	3819908
393.5	2213050	4742996	4645762	4015880	3473534	3539682	2742291	3533367	5990847	2661597	5356736	3974366	4381368	2000112	3746766
394.5	2177226	4650870	4638832	3998686	3463964	3482889	2722350	3490533	5970729	2543172	5367640	3970028	4424062	2012316	3675738
395.5	2140916	4558578	4631790	3981000	3454532	3426579	2703672	3447522	5947833	2428212	5374818	3966554	4464084	2025756	3606828
396.5	2104192	4466296	4624610	3962862	3445134	3370731	2686191	3404274	5922123	2316816	5378020	3963848	4501128	2040412	3540032
397.5	2067132	4374192	4617268	3944310	3435672	3315330	2669835	3360732	5893566	2209065	5377008	3961802	4534876	2056260	3475344
398.5	2029808	4282424	4609738	3925382	3426048	3260364	2654541	3316845	5862147	2105016	5371552	3960310	4565008	2073272	3412746
399.5	1992290	4191146	4601996	3906110	3416166	3205824	2640246	3272568	5827854	2004708	5361444	3959258	4591200	2091424	3352220
400.5	1954648	4100500	4594014	3886528	3405928	3151710	2626884	3227856	5790687	1908165	5346488	3958528	4613128	2110688	3293740
401.5	1916950	4010622	4585770	3866668	3395244	3098022	2614389	3182670	5750655	1815393	5326512	3957996	4630472	2131034	3237276
402.5	1879260	3921640	4577232	3846560	3384022	3044760	2602704	3136974	5707785	1726374	5301366	3957534	4642914	2152432	3182798
403.5	1841638	3833672	4568378	3826230	3372176	2991936	2591766	3090741	5662104	1641084	5270924	3957014	4650152	2174848	3130266
404.5	1804142	3746824	4559180	3805700	3359624	2939559	2581512	3043944	5613657	1559481	5235082	3956300	4651892	2198244	3079640
405.5	1766830	3661200	4549608	3784998	3346284	2887644	2571885	2996565	5562492	1481514	5193772	3955254	4647858	2222582	3030878
406.5	1729748	3576886	4539638	3764140	3332082	2836200	2562825	2948592	5508675	1407117	5146950	3953742	4637798	2247822	2983934
407.5	1692950	3493964	4529242	3743144	3316948	2785251	2554269	2900013	5452272	1336218	5094606	3951620	4621480	2273916	2938760
408.5	1656476	3412510	4518390	3722028	3300814	2734812	2546163	2850825	5393364	1268733	5036760	3948748	4598706	2300818	2895306
409.5	1620370	3332588	4507056	3700806	3283622	2684904	2538447	2801034	5332044	1204575	4973466	3944986	4569310	2328478	2853522
410.5	1584666	3254252	4495210	3679486	3265320	2635551	2531064	2750643	5268402	1143648	4904810	3940194	4533158	2356838	2813352
411.5	1549400	3177550	4482828	3658080	3245856	2586771	2523960	2699673	5202549	1085850	4830912	3934236	4490162	2385840	2774742
412.5	1514602	3102524	4469880	3636594	3225190	2538594	2517078	2648136	5134590	1031076	4751926	3926974	4440274	2415422	2737636
413.5	1480298	3029206	4456338	3615034	3203288	2491038	2510364	2596059	5064648	979224	4668036	3918276	4383492	2445518	2701980
414.5	1446514	2957624	4442176	3593400	3180120	2444127	2503758	2543472	4992840	930183	4579456	3908018	4319864	2476056	2667714
415.5	1413266	2887798	4427366	3571698	3155664	2397888	2497215	2490411	4919301	883842	4486432	3896078	4249486	2506962	2634780
416.5	1380574	2819738	4411882	3549926	3129910	2352342	2490675	2436918	4844160	840090	4389240	3882338	4172504	2538156	2603120
417.5	1348450	2753454	4395698	3528080	3102846	2307513	2484090	2383032	4767555	798819	4288174	3866696	4089118	2569556	2572674
418.5	1316910	2688948	4378788	3506156	3074476	2263419	2477412	2328807	4689621	759918	4183556	3849048	3999578	2601072	2543384
419.5	1285958	2626218	4361130	3484152	3044806	2220087	2470587	2274294	4610505	723282	4075730	3829310	3904180	2632618	2515186
420.5	1255602	2565256	4342698	3462062	3013848	2177535	2463570	2219547	4530345	688806	3965054	3807400	3803270	2664094	2488022
421.5	1225848	2506050	4323470	3439874	2981626	2135778	2456313	2164632	4449288	656385	3851898	3783252	3697244	2695402	2461834
422.5	1196696	2448586	4303424	3417582	2948168	2094840	2448771	2109609	4367475	625917	3736650	3756810	3586534	2726442	2436556
423.5	1168146	2392844	4282542	3395176	2913506	2054733	2440905	2054544	4285047	597306	3619698	3728030	3471608	2757106	2412130
424.5	1140196	2338804	4260802	3372644	2877680	2015475	2432664	1999503	4202148	570459	3501440	3696886	3352974	2787286	2388496
425.5	1112842	2286440	4238190	3349978	2840738	1977078	2424018	1944555	4118916	545286	3382268	3663360	3231162	2816872	2365592
426.5	1086082	2235724	4214686	3327160	2802732	1939554	2414922	1889772	4035489	521697	3262576	3627450	3106726	2845748	2343358
427.5	1059906	2186628	4190280	3304182	2763718	1902912	2405346	1835223	3951996	499608	3142750	3589168	2980236	2873802	2321734
428.5	1034308	2139122	4164958	3281030	2723758	1867164	2395251	1780980	3868575	478944	3023166	3548542	2852274	2900914	2300658
429.5	1009280	2093170	4138708	3257688	2682914	1832316	2384610	1727112	3785343	459624	2904188	3505612	2723418	2926968	2280070
430.5	984812	2048740	4111524	3234144	2641260	1798374	2373390	1673691	3702426	441576	2786164	3460430	2594250	2951848	2259912
431.5	960892	2005794	4083398	3210382	2598866	1765341	2361570	1620783	3619941	424734	2669428	3413068	2465338	2975434	2240124
432.5	937512	1964300	4054328	3186390	2555806	1733220	2349123	1568457	3537996	409032	2554290	3363606	2337236	2997612	2220648
433.5	914658	1924216	4024310	3162152	2512158	1702011	2336028	1516773	3456702	394410	2441038	3312136	2210476	3018266	2201424
434.5	892320	1885510	3993346	3137656	2468002	1671720	2322267	1465800	3376152	380805	2329942	3258766	2085562	3037286	2182398
435.5	870484	1848138	3961438	3112888	2423414	1642338	2307825	1415592	3296445	368169	2221246	3203610	1962966	3054558	2163508
436.5	849138	1812066	3928592	3087832	2378480	1613865	2292687	1366209	3217668	356448	2115164	3146794	1843124	3069982	2144704
437.5	828270	1777256	3894816	3062476	2333274	1586301	2276844	1317702	3139905	345594	2011892	3088454	1726436	3083454	2125926
438.5	807868	1743666	3860120	3036806	2287882	1559634	2260293	1270122	3063228	335565	1911594	3028730	1613254	3094880	2107122
439.5	787918	1711260	3824516	3010814	2242380	1533861	2243025	1223511	2987712	326316	1814412	2967772	1503890	3104168	2088242
440.5	768408	1680000	3788018	2984482	2196846	1508976	2225037	1177914	2913414	317814	1720464	2905734	1398608	3111236	2069232
441.5	749326	1649850	3750648	2957804	2151358	1484970	2206335	1133367	2840397	310017	1629840	2842774	1297628	3116008	2050044
442.5	730658	1620770	3712424	2930768	2105990	1461834	2186922	1089903	2768712	302898	1542608	2779048	1201124	3118416	2030628
443.5	712394	1592724	3673368	2903366	2060812	1439556	2166804	1047552	2698401	296424	1458816	2714722	1109222	3118398	2010942
444.5	694522	1565678	3633508	2875584	2015896	1418130	2145990	1006338	2629509	290568	1378486	2649954	1022010	3115906	1990938
445.5	677030	1539594	3592868	2847420	1971308	1397538	2124492	966279	2562066	285306	1301622	2584906	939532	3110896	1970576
446.5	659908	1514438	3551478	2818864	1927110	1377774	2102322	927396	2496105	280614	1228214	2519734	861790	3103338	1949814
447.5	643144	1490176	3509372	2789912	1883364	1358826	2079501	889695	2431647	276471	1158228	2454592	788756	3093210	1928620
448.5	626728	1466774	3466582	2760556	1840126	1340676	2056047	853188	2368713	272859	1091620	2389630	720366	3080500	1906954
449.5	610654	1444198	3423144	2730794	1797446	1323315	2031978	817878	2307318	269766	1028330	2324994	656526	3065206	1884790
450.5	594908	1422418	3379096	2700622	1755378	1306725	2007318	783765	2247471	267171	968290	2260822	597120	3047342	1862094
451.5	579482	1401400	3334478	2670040	1713966	1290900	1982091	750846	2189181	265068	911416	2197244	542006	3026926	1838844
452.5	564372	1381116	3289328	2639046	1673250	1275819	1956327	719115	2132445	263445	857618	2134384	491026	3003990	1815016
453.5	549564	1361536	3243690	2607640	1633268	1261470	1930047	688560	2077263	262293	806800	2072358	444002	2978576	1790594
454.5	535056	1342630	3197608	2575824	1594056	1247838	1903284	659172	2023632	261603	758860	2011274	400754	2950734	1765558
455.5	520836	1324368	3151122	2543602	1555644	1234908	1876065	630933	1971540	261375	713688	1951230	361084	2920530	1739902
456.5	506902	1306726	3104282	2510976	1518058	1222668	1848423	603828	1920981	261606	671174	1892316	324794	2888032	1713612
457.5	493248	1289674	3057132	2477954	1481322	1211103	1820391	577833	1871940	262290	631206	1834612	291680	2853322	1686690
458.5	479864	1273188	3009718	2444538	1445458	1200195	1791996	552927	1824399	263430	593668	1778194	261540	2816490	1659132
459.5	466748	1257244	2962088	2410740	1410478	1189929	1763277	529086	1778337	265029	558448	1723120	234172	2777634	1630942
460.5	453896	1241814	2914286	2376566	1376398	1180293	1734261	506289	1733742	267090	525432	1669450	209380	2736854	1602130
461.5	441302	1226878	2866362	2342026	1343228	1171275	1704984	484506	1690584	269619	494506	1617224	186972	2694266	1572704
462.5	428962	1212410	2818360	2307130	1310976	1162854	1675479	463707	1648845	272619	465560	1566484	166760	2649982	1542682
463.5	416872	1198392	2770330	2271894	1279646	1155018	1645779	443868	1608498	276102	438488	1517258	148568	2604126	1512084
464.5	405030	1184798	2722314	2236330	1249242	1147752	1615914	424956	1569516	280077	413184	1469568	132224	2556826	1480932
465.5	393432	1171610	2674360	2200450	1219762	1141044	1585920	406944	1531875	284553	389546	1423432	117570	2508206	1449252
466.5	382076	1158806	2626510	2164272	1191206	1134879	1555824	389802	1495545	289545	367474	1378858	104452	2458402	1417074
467.5	370958	1146368	2578812	2127812	1163568	1129239	1525662	373497	1460499	295065	346878	1335846	92732	2407546	1384434
468.5	360074	1134280	2531304	2091086	1136840	1124115	1495461	358002	1426707	301131	327664	1294396	82274	2355774	1351366
469.5	349426	1122520	2484028	2054116	1111020	1119486	1465248	343284	1394142	307758	309748	1254498	72958	2303218	1317914
470.5	339010	1111072	2437026	2016922	1086094	1115346	1435056	329316	1362771	314964	293046	1216142	64670	2250012	1284118
471.5	328822	1099920	2390338	1979520	1062052	1111677	1404909	316065	1332567	322770	277482	1179308	57304	2196290	1250022
472.5	318864	1089048	2343996	1941936	1038884	1108464	1374834	303507	1303503	331194	262978	1143976	50768	2142180	1215678
473.5	309130	1078442	2298040	1904192	1016576	1105695	1344861	291609	1275546	340260	249468	1110122	44974	2087812	1181132
474.5	299620	1068084	2252502	1866308	995114	1103358	1315005	280344	1248669	349989	236884	1077720	39842	2033306	1146438
475.5	290334	1057964	2207416	1828312	974482	1101435	1285299	269688	1222839	360408	225164	1046738	35302	1978786	1111646
476.5	281268	1048066	2162810	1790226	954668	1099914	1255758	259608	1198032	371538	214250	1017148	31286	1924366	1076814
477.5	272422	1038380	2118714	1752076	935654	1098783	1226403	250086	1174221	383406	204086	988914	27738	1870156	1041992
478.5	263792	1028890	2075156	1713888	917422	1098030	1197258	241095	1151373	396036	194622	962002	24604	1816260	1007240
479.5	255380	1019588	2032160	1675688	899960	1097637	1168338	232608	1129464	409455	185806	936376	21836	1762782	972610
480.5	247180	1010460	1989748	1637504	883246	1097595	1139661	224604	1108467	423693	177598	912000	19396	1709810	938158
481.5	239192	1001498	1947942	1599364	867266	1097886	1111242	217059	1088358	438771	169952	888838	17242	1657436	903940
482.5	231414	992692	1906762	1561292	852002	1098504	1083096	209955	1069107	454719	162828	866850	15342	1605738	870008
483.5	223844	984032	1866224	1523320	837436	1099428	1055241	203271	1029102	471564	156192	846000	13666	1554794	836418
484.5	216480	975510	1826346	1485474	823550	1100649	1027683	196986	1010430	489327	150008	826252	12188	1504668	803218
485.5	209320	967118	1787142	1447780	810330	1102155	1000437	191085	992496	508032	144244	807566	10884	1455428	770460
486.5	202360	958846	1748620	1410270	797756	1103928	973515	185544	975270	527703	138870	789906	9734	1407124	738190
487.5	195600	950692	1710794	1372970	785812	1105962	946926	180354	958728	548364	133858	773238	8720	1359810	706454
488.5	189036	942644	1673674	1335906	774480	1108239	920676	175494	942849	570027	129182	757526	7824	1313526	675296
489.5	182666	934700	1637262	1299110	763746	1110747	894780	170949	927603	592710	124818	742732	7032	1268310	644754
490.5	176486	926852	1601568	1262606	753592	1113474	869238	166707	912972	616425	120744	728824	6332	1224194	614868
491.5	170494	919096	1566594	1226422	744002	1116408	844059	162756	898929	641184	116938	715768	5714	1181204	585672
492.5	164686	911428	1532344	1190584	734962	1119537	819252	159081	885456	666987	113380	703532	5168	1139362	557198
493.5	159062	903844	1498816	1155118	726456	1122846	794817	155670	872529	693834	110052	692086	4684	1098680	529474
494.5	153614	896340	1466014	1120050	718468	1126326	770763	152511	860130	721725	106938	681394	4256	1059172	502524
495.5	148344	888912	1433932	1085404	710984	1129962	747090	149598	848232	750642	104020	671430	3876	1020844	476372
496.5	143244	881556	1402572	1051202	703990	1133742	723807	146919	836820	780570	101282	662164	3538	983696	451032
497.5	138314	874274	1371926	1017470	697472	1137657	700911	144465	825873	811485	98712	653566	3240	947730	426526
498.5	133548	867062	1341992	984230	691416	1141692	678411	142227	815373	843354	96294	645612	2974	912938	402860
499.5	128944	859916	1312764	951500	685808	1145841	656304	140202	805299	876138	94018	638270	2738	879310	380044
500.5	124498	852838	1284234	919302	680636	1150086	634596	138375	795636	909792	91870	631518	2528	846838	358086
501.5	120206	845828	1256396	887654	675888	1154418	613287	136749	786360	944253	89840	625328	2342	815506	336984
502.5	116064	838882	1229240	856574	671548	1158828	592377	135309	777462	979458	87916	619678	2174	785298	316742
503.5	112068	832002	1202760	826080	667608	1163307	571869	134058	768915	1015329	86088	614540	2026	756194	297352
504.5	108216	825188	1176942	796188	664054	1167840	551763	132987	760710	1051785	84348	609892	1896	728172	278812
505.5	104504	818440	1151780	766908	660874	1172421	532062	132093	752829	1088727	82684	605710	1778	701214	261110
506.5	100926	811760	1127260	738256	658056	1177038	512766	131370	745254	1126053	81088	601972	1674	675292	244238
507.5	97480	805150	1103372	710244	655590	1181685	493872	130818	737967	1163649	79552	598654	1582	650382	228180
508.5	94164	798608	1080104	682880	653466	1186350	475386	130434	730956	1201386	78068	595736	1498	626460	212922
509.5	90970	792140	1057446	656174	651670	1191027	457305	130218	724206	1239132	76628	593192	1426	603498	198446
510.5	87896	785744	1035384	630132	650192	1195704	439629	130164	717699	1276749	75224	591002	1362	581466	184734
511.5	84940	779424	1013906	604762	649022	1200378	422358	130272	711423	1314081	73850	589146	1306	560340	171764
512.5	82096	773182	992998	580068	648150	1205037	405492	130542	705360	1350975	72498	587598	1256	540092	159518
513.5	79362	728294	972650	556054	647564	1209681	389031	130977	699495	1387263	71162	586340	1212	520690	147972
514.5	76734	720546	952846	532722	647252	1214295	372975	131571	693819	1422774	69838	585350	1174	502110	137100
515.5	74208	712828	933574	510072	647204	1218879	357324	132330	688314	1457340	68518	584602	1144	484320	126880
516.5	71782	705140	914822	488102	647412	1223424	342075	133254	682965	1490781	67196	584078	1116	467296	117288
517.5	69452	697484	896574	466814	647862	1227927	327231	125853	677757	1522917	65870	583756	1094	451008	108296
518.5	67212	689864	878820	446204	648546	1232382	312789	126546	672681	1553568	64532	583610	1078	435430	99882
519.5	65062	682278	861544	426264	649450	1236786	298746	127365	667722	1582560	63180	583622	1064	420534	92018
520.5	62998	674732	844736	406994	650564	1241133	285105	128310	662862	1609719	61810	583766	1056	406294	84678
521.5	61018	667224	828380	388386	651878	1245420	271860	129378	658092	1634871	60420	584020	1052	392684	77838
522.5	59116	659760	812466	370432	653378	1249644	259011	130575	653397	1657860	59004	584364	1050	379680	71474
523.5	57292	652342	796980	353122	655056	1253802	246558	131895	648765	1678527	57562	584772	1054	367258	65558
524.5	55540	644968	781908	336452	656898	1257891	234495	133341	644181	1696731	56092	585220	1062	355392	60068
525.5	53860	637644	767240	320406	658892	1261911	222825	134913	639636	1712337	54592	585688	1074	344062	54982
526.5	52250	630370	752962	304978	661028	1265862	211539	136608	635112	1725228	53064	586150	1088	333242	50272
527.5	50704	623150	739064	290154	663290	1269735	200640	138432	630600	1735299	51506	586584	1110	322912	45920
528.5	49222	615984	725532	275922	665666	1273536	190119	140382	626088	1742463	49918	586968	1134	313052	41902
529.5	47800	608876	712356	262272	668146	1277262	179976	142461	621561	1746645	48302	587276	1162	303642	38198
530.5	46436	601826	699524	249186	670714	1280910	170208	144666	617007	1747794	46658	587486	1198	294660	34786
531.5	45128	594838	687026	236654	673358	1284483	160806	147000	612417	1745880	44992	587578	1236	286088	31650
532.5	43874	587912	674850	224658	676062	1287981	151770	149463	607779	1740885	43304	587526	1282	277910	28768
533.5	42672	581052	662984	213188	678814	1291401	143091	152058	603081	1732812	41598	587310	1334	270108	26124
534.5	41520	574256	651420	202228	681598	1294746	134769	154782	598311	1721691	39878	586910	1392	262664	23702
535.5	40414	567530	640148	191762	684400	1298016	126792	157641	593460	1707564	38146	586304	1458	255562	21486
536.5	39356	560874	629158	181774	687206	1301208	119160	160629	588516	1690494	36410	585474	1530	248788	19460
537.5	38340	554288	618438	172252	689998	1304325	111864	163752	583470	1670568	34674	584398	1612	242328	17610
538.5	37366	547774	607982	163178	692764	1307367	104895	167010	578316	1647885	32942	583062	1704	236164	15922
539.5	36432	541334	597778	154536	695486	1310334	98253	170400	573039	1622562	31218	581446	1806	230288	14384
540.5	35536	534968	587820	146314	698150	1313226	91923	173928	567633	1594734	29512	579536	1918	224684	12984
541.5	34678	528680	578098	138492	700738	1316046	85899	177591	562089	1564545	27824	577318	2044	219340	11712
542.5	33856	522466	568604	131060	703234	1318791	80178	181392	556401	1532157	26164	574780	2184	214244	10556
543.5	33068	516332	559330	124000	705622	1321461	74748	185328	550560	1497738	24536	571908	2338	209386	9506
544.5	32310	510274	550268	117300	707886	1324056	69603	189402	544563	1461474	22942	568694	2510	204754	8556
545.5	31586	504296	541412	110942	710010	1326576	64734	193611	538401	1423545	21392	565132	2700	200338	7696
546.5	30890	498398	532752	104912	711978	1329021	60129	197958	532071	1384149	19886	561214	2912	196130	6916
547.5	30224	492578	524284	99198	713770	1331388	55785	202440	525567	1343478	18432	556934	3146	192120	6212
548.5	29584	486838	516000	93788	715374	1333674	51690	207060	518889	1301730	17032	552290	3406	188298	5576
549.5	28972	481180	507894	88664	716770	1335882	47832	211812	512028	1259103	15688	547284	3694	184658	5002
550.5	28384	475600	499958	83816	717946	1338006	44208	216702	504987	1215792	14404	541914	4014	181188	4484
551.5	27820	470100	492190	79230	718882	1340043	40806	221724	497763	1171989	13182	536186	4366	177886	4018
552.5	27280	464680	484580	74894	719566	1341993	37617	226878	490356	1127883	12026	530100	4758	174740	3598
553.5	26762	459338	477124	70798	719982	1343850	34632	232161	482766	1083651	10932	523668	5192	171744	3222
554.5	26266	454076	469818	66928	720116	1345608	31842	237573	474996	1039467	9906	516896	5674	168892	2882
555.5	25790	448892	462656	63274	719950	1347267	29238	243114	467043	995493	8944	509792	6206	166180	2578
556.5	25334	443784	455632	59824	719476	1348818	26814	248775	458919	951882	8050	502372	6794	163598	2304
557.5	24896	438754	448742	56570	718676	1350258	24555	254559	450621	908781	7218	494646	7446	161142	2058
558.5	24476	433800	441984	53500	717542	1351578	22458	260463	442155	866322	6450	486632	8166	158808	1838
559.5	24074	428920	435350	50604	716060	1352775	20511	266478	433530	824622	5742	478342	8962	156590	1642
560.5	23688	424112	428838	47874	714218	1353837	18708	272607	424749	783795	5094	469796	9840	154482	1466
561.5	23318	419380	422442	45302	712010	1354755	17040	278844	415824	743931	4504	461014	10808	152480	1308
562.5	22964	414716	416162	42880	709424	1355526	15501	285183	406758	705120	3966	452012	11874	150580	1166
563.5	22624	410124	409992	40596	706452	1356135	14082	291618	397563	667434	3480	442812	13048	148778	1040
564.5	22298	405600	403928	38446	703090	1356573	12774	298146	388248	630933	3042	433436	14340	147068	928
565.5	21986	401142	397968	36422	699328	1356831	11574	304764	378828	595671	2650	423904	15756	145448	828
566.5	21686	396750	392108	34516	695164	1356897	10470	311463	369306	561684	2300	414238	17312	143914	738
567.5	21400	392422	386346	32722	690594	1356759	9459	318234	359703	529002	1988	404460	19014	142462	658
568.5	21126	388154	380680	31034	685616	1356405	8535	325077	350025	497643	1712	394592	20876	141088	586
569.5	20862	383948	375104	29446	680228	1355817	7689	331980	340287	467622	1470	384658	22908	139790	522
570.5	20610	379800	369618	27950	674428	1354989	6918	338937	330504	438939	1256	374678	25122	138566	464
571.5	20370	375708	364220	26544	668222	1353903	6216	345939	320691	411588	1070	364674	27530	137410	414
572.5	20140	371670	358908	25222	661612	1352541	5577	352980	310857	385560	908	354666	30146	136320	370
573.5	19918	367684	353676	23978	654598	1350894	4998	360048	301020	360834	768	344676	32978	135294	328
574.5	19708	363748	348526	22806	647188	1348941	4473	367134	291198	337389	646	334724	36040	134328	294
575.5	19506	359860	343454	21706	639390	1346670	3996	374232	281400	315195	542	324828	39342	133422	262
576.5	19312	356018	338460	20670	631210	1344063	3567	381330	271641	294219	452	315008	42894	132572	232
577.5	19128	352220	333538	19698	622658	1341105	3180	388413	261942	274428	378	305280	46706	131774	208
578.5	18952	348462	328692	18782	613746	1337775	2829	395475	252309	255780	312	295660	50786	131028	186
579.5	18784	344744	323916	17920	604482	1334061	2514	402504	242766	238239	258	286164	55142	130332	166
580.5	18624	341064	319210	17110	594882	1329945	2232	409488	233319	221757	212	276806	59776	129682	148
581.5	18472	337418	314572	16350	584958	1325409	1980	416412	223986	206292	174	267600	64696	129078	132
582.5	18326	333804	310002	15634	574726	1320435	1752	423264	214776	191802	142	258556	69900	128516	118
583.5	18188	330220	305498	14960	564202	1315008	1551	430032	205710	178236	116	249686	75386	127994	104
584.5	18056	326664	301056	14326	553404	1309116	1368	436701	196791	165558	94	241000	81152	127510	94
585.5	17932	323132	296678	13732	542348	1302735	1206	443259	188037	153714	76	232506	87190	127064	84
586.5	17814	319624	292362	13172	531054	1295856	1062	449688	179457	142668	62	224212	93492	126652	74
587.5	17702	316138	288108	12646	519540	1288461	936	455979	171063	132369	50	216122	100042	126272	66
588.5	17594	312670	283910	12150	507830	1280538	822	462108	162861	122781	40	208246	106824	125924	60
589.5	17494	309218	279772	11684	495940	1272072	720	468069	154860	113859	32	200584	113816	125606	54
590.5	17400	305780	275692	11248	483892	1263051	633	473841	147072	105564	24	193142	120998	125314	48
591.5	17310	302354	271668	10836	471710	1253466	552	479406	139500	97860	20	185922	128340	125048	44
592.5	17226	298938	267698	10450	459414	1243305	483	484752	132153	90705	16	178924	135808	124806	38
593.5	17148	295528	263784	10086	447024	1232562	423	489861	125031	84069	12	172150	143372	124586	34
594.5	17074	292126	259922	9746	434566	1221225	369	494718	118146	77916	10	165598	150992	124384	32
595.5	17006	288728	256112	9426	422060	1209291	321	499302	111495	72213	8	159270	158628	124202	28
596.5	16942	285332	252352	9124	409526	1196757	279	503601	105084	66933	6	153164	166236	124038	26
597.5	16882	281934	248644	8842	396988	1183617	243	507594	98913	62043	4	147276	173768	123886	22
598.5	16828	278536	244986	8576	384466	1169871	210	511269	92985	57516	4	141604	181180	123748	20
599.5	16778	275134	241376	8328	371984	1155522	183	514605	87300	53328	2	136148	188424	123622	18
600.5	16734	271728	237814	8094	359558	1140570	159	517587	81852	49455	2	130900	195446	123504	16
601.5	16692	268314	234298	7876	347210	1125024	138	520203	76647	45873	0	125858	202202	123394	14
602.5	16656	264894	230830	7672	334960	1108887	117	522432	71679	42561	0	121018	208640	123290	14
603.5	16624	261464	227406	7482	322826	1092171	102	524262	66942	39501	0	116376	214712	123188	12
604.5	16596	258024	224026	7302	310826	1074885	87	525675	62439	36672	0	111926	220374	123090	12
605.5	16572	254572	220690	7136	298976	1057044	75	526662	58161	34056	0	107664	225582	122990	10
606.5	16552	251108	217396	6980	287294	1038663	66	527208	54108	31641	0	103584	230298	122890	10
607.5	16536	247632	214144	6836	275794	1019760	57	527298	50268	29409	0	99680	234482	122784	8
608.5	16524	244142	210934	6702	264492	1000353	48	526923	46641	27345	0	95948	238102	122674	8
609.5	16514	240636	207764	6578	253400	980469	42	526071	43218	25437	0	92384	241134	122556	6
610.5	16510	237116	204632	6462	242530	960129	36	524733	39996	23673	0	88978	243554	122428	6
611.5	16510	233580	201540	6356	231894	939363	30	522903	36966	22044	0	85728	245344	122288	6
612.5	16512	230030	198486	6260	221500	918192	27	520572	34119	20538	0	82630	246492	122136	6
613.5	16520	226464	195468	6170	211362	896652	21	517737	31452	19143	0	79674	246994	121966	4
614.5	16530	222882	192486	6090	201484	874773	18	514392	28956	17853	0	76858	246850	121780	4
615.5	16544	219286	189540	6016	191874	852591	15	510534	26625	16662	0	74176	246064	121574	4
616.5	16562	215674	186630	5950	182540	830139	15	506163	24450	15558	0	71622	244650	121348	4
617.5	16582	212050	183752	5890	173484	807453	12	501282	22425	14535	0	69192	242620	121096	4
618.5	16608	208410	180908	5838	164710	784569	9	495891	20541	13587	0	66882	240000	120820	4
619.5	16636	204758	178096	5794	156224	761529	9	489999	18792	12711	0	64684	236816	120518	2
620.5	16668	201094	175316	5754	148026	738372	6	483609	17169	11895	0	62596	233096	120186	2
621.5	16704	197420	172566	5722	140116	715137	6	476733	15669	11142	0	60614	228874	119822	2
622.5	16744	193736	169848	5696	132498	691863	6	469377	14283	10443	0	58730	224190	119426	2
623.5	16786	190044	167158	5676	125166	668595	3	461559	13005	9792	0	56944	219082	118994	2
624.5	16832	186344	164498	5662	118122	645372	3	453294	11826	9189	0	55248	213592	118528	0
625.5	16882	182640	161864	5652	111364	622230	3	444594	10740	8628	0	53642	207764	118022	0
626.5	16936	178932	159260	5650	104888	599217	0	435480	9744	8106	0	52120	201642	117476	0
627.5	16992	175222	156682	5654	98690	576366	0	425973	8829	7620	0	50678	195270	116890	0
628.5	17052	171512	154128	5662	92766	553719	0	416094	7992	7170	0	49314	188692	116262	0
629.5	17116	167804	151602	5676	87110	531315	0	405873	7227	6750	0	48024	181952	115588	0
630.5	17184	164100	149100	5696	81720	509187	0	395328	6528	6357	0	46804	175092	114870	0
631.5	17256	160402	146622	5722	76588	487374	0	384489	5889	5991	0	45652	168154	114104	0
632.5	17330	156712	144168	5752	71708	465906	0	373389	5307	5649	0	44566	161176	113292	0
633.5	17408	153034	141736	5790	67074	444816	0	362055	4779	5331	0	43542	154194	112430	0
634.5	17490	149368	139328	5832	62678	424137	0	350517	4299	5034	0	42576	147244	111518	0
635.5	17576	145718	136942	5878	58514	403893	0	338808	3861	4755	0	41668	140356	110556	0
636.5	17666	142084	134578	5932	54574	384114	0	326961	3468	4494	0	40814	133560	109544	0
637.5	17760	138472	132234	5990	50850	364821	0	315009	3108	4251	0	40012	126882	108480	0
638.5	17856	134882	129912	6056	47336	346038	0	302985	2787	4023	0	39262	120344	107366	0
639.5	17958	131318	127610	6126	44022	327780	0	290928	2493	3807	0	38560	113968	106198	0
640.5	18062	127780	125328	6202	40902	310068	0	278865	2232	3606	0	37904	107770	104980	0
641.5	18170	124272	123064	6284	37968	292914	0	266832	1995	3417	0	37292	101764	103708	0
642.5	18282	120798	120822	6370	35212	276333	0	254862	1779	3240	0	36724	95964	102386	0
643.5	18398	117358	118598	6464	32626	260331	0	242988	1590	3072	0	36198	90380	101014	0
644.5	18520	113954	116392	6564	30202	244917	0	231237	1416	2913	0	35712	85016	99592	0
645.5	18644	110590	114204	6670	27932	230097	0	219645	1263	2766	0	35264	79878	98120	0
646.5	18772	107268	112036	6782	25810	215874	0	208239	1125	2625	0	34854	74970	96602	0
647.5	18904	103988	109886	6900	23828	202245	0	197043	999	2493	0	34478	70292	95034	0
648.5	19040	100754	107752	7026	21978	189210	0	186087	888	2367	0	34140	65844	93422	0
649.5	19180	97568	105638	7158	20254	176766	0	175389	789	2250	0	33834	61624	91768	0
650.5	19326	94432	103540	7296	18650	164907	0	164976	702	2139	0	33562	57628	90070	0
651.5	19474	91348	101460	7440	17158	153624	0	154866	624	2034	0	33322	53852	88332	0
652.5	19628	88316	99398	7592	15772	142911	0	145077	552	1932	0	33114	50288	86556	0
653.5	19786	85338	97354	7752	14484	132756	0	135621	489	1839	0	32934	46934	84744	0
654.5	19948	82416	95328	7918	13292	123147	0	126516	435	1746	0	32786	43780	82898	0
655.5	20114	79552	93318	8090	12188	114072	0	117768	384	1662	0	32668	40818	81022	0
656.5	20286	76748	91326	8272	11166	105513	0	109389	342	1581	0	32576	38044	79118	0
657.5	20460	74002	89354	8460	10220	97458	0	101385	303	1503	0	32514	35446	77188	0
658.5	20640	71316	87398	8656	9348	89889	0	93759	267	1428	0	32480	33018	75236	0
659.5	20826	68692	85460	8858	8544	82788	0	86511	237	1359	0	32472	30750	73264	0
660.5	21016	66132	83540	9070	7802	76140	0	79647	210	1293	0	32490	28636	71276	0
661.5	21210	63634	81640	9290	7120	69927	0	73158	186	1230	0	32536	26664	69274	0
662.5	21410	61198	79758	9516	6492	64128	0	67044	165	1167	0	32608	24830	67262	0
663.5	21614	58826	77894	9752	5916	58728	0	61299	144	1110	0	32704	23124	65244	0
664.5	21822	56520	76050	9994	5386	53706	0	55914	129	1056	0	32828	21540	63222	0
665.5	22036	54276	74226	10246	4900	49044	0	50883	114	1002	0	32976	20068	61198	0
666.5	22256	52096	72420	10504	4456	44724	0	46194	102	951	0	33150	18702	59178	0
667.5	22480	49982	70634	10772	4048	40728	0	41835	90	903	0	33350	17434	57166	0
668.5	22710	47930	68870	11048	3676	37035	0	37797	78	858	0	33574	16260	55162	0
669.5	22944	45940	67126	11332	3334	33630	0	34065	69	813	0	33822	15172	53170	0
670.5	23186	44016	65402	11624	3024	30498	0	30627	63	771	0	34096	14166	51194	0
671.5	23430	42152	63700	11924	2740	27618	0	27468	54	732	0	34396	13234	49238	0
672.5	23682	40350	62018	12232	2480	24975	0	24573	48	693	0	34720	12370	47304	0
673.5	23940	38610	60360	12550	2244	22554	0	21927	42	657	0	35068	11572	45394	0
674.5	24202	36930	58722	12874	2030	20340	0	19518	39	621	0	35442	10834	43510	0
675.5	24470	35308	57108	13206	1834	18321	0	17331	33	588	0	35840	10150	41658	0
676.5	24744	33746	55516	13544	1658	16476	0	15348	30	555	0	36264	9520	39838	0
677.5	25024	32240	53948	13892	1496	14799	0	13557	27	525	0	36712	8936	38054	0
678.5	25310	30792	52404	14246	1350	13275	0	11946	24	495	0	37186	8396	36306	0
679.5	25602	29398	50882	14606	1218	11895	0	10497	21	465	0	37686	7898	34596	0
680.5	25900	28058	49386	14974	1096	10641	0	9201	18	438	0	38210	7436	32928	0
681.5	26206	26770	47912	15348	988	9507	0	8046	18	414	0	38758	7010	31302	0
682.5	26516	25534	46464	15728	890	8484	0	7014	15	390	0	39334	6616	29722	0
683.5	26832	24348	45042	16114	800	7563	0	6099	12	366	0	39934	6252	28186	0
684.5	27156	23212	43644	16504	720	6732	0	5292	12	342	0	40558	5914	26696	0
685.5	27486	22122	42272	16900	648	5985	0	4578	12	321	0	41210	5604	25254	0
686.5	27824	21078	40926	17300	582	5313	0	3951	9	303	0	41886	5316	23860	0
687.5	28166	20080	39604	17704	522	4713	0	3399	9	282	0	42588	5050	22514	0
688.5	28516	19126	38310	18112	470	4173	0	2916	9	264	0	43314	4804	21218	0
689.5	28874	18212	37042	18522	420	3693	0	2496	6	246	0	44066	4576	19970	0
690.5	29238	17340	35800	18934	378	3264	0	2133	6	231	0	44844	4366	18774	0
691.5	29608	16508	34584	19348	338	2880	0	1815	6	216	0	45646	4172	17626	0
692.5	29986	15712	33394	19762	304	2538	0	1542	6	201	0	46472	3992	16526	0
693.5	30372	14954	32232	20176	272	2235	0	1305	6	186	0	47324	3826	15476	0
694.5	30764	14230	31096	20590	244	1968	0	1101	3	174	0	48200	3674	14474	0
695.5	31164	13542	29988	21002	218	1728	0	930	3	159	0	49100	3532	13520	0
696.5	31572	12886	28904	21414	196	1518	0	780	3	147	0	50024	3402	12612	0
697.5	31988	12260	27848	21822	174	1329	0	654	3	138	0	50972	3282	11750	0
698.5	32410	11664	26820	22226	156	1164	0	546	0	126	0	51942	3170	10932	0
699.5	32840	11098	25816	22624	140	1020	0	456	0	117	0	52934	3070	10158	0
700.5	33278	10560	24840	23018	126	891	0	378	0	108	0	53948	2976	9428	0
701.5	33724	10048	23890	23406	112	777	0	315	0	99	0	54982	2890	8738	0
702.5	34178	9562	22966	23788	100	678	0	258	0	90	0	56038	2812	8088	0
703.5	34640	9100	22068	24160	90	591	0	213	0	84	0	57112	2740	7476	0
704.5	35110	8662	21196	24524	80	513	0	177	0	78	0	58206	2674	6902	0
705.5	35588	8246	20350	24878	72	447	0	144	0	69	0	59316	2616	6364	0
706.5	36076	7850	19528	25222	64	390	0	117	0	63	0	60444	2562	5860	0
707.5	36570	7474	18730	25554	56	336	0	96	0	60	0	61588	2514	5388	0
708.5	37074	7118	17958	25874	50	294	0	78	0	54	0	62744	2472	4950	0
709.5	37586	6782	17210	26180	46	255	0	63	0	48	0	63916	2434	4540	0
710.5	38106	6462	16488	26474	40	219	0	51	0	45	0	65098	2400	4160	0
711.5	38634	6158	15788	26752	36	189	0	42	0	39	0	66290	2372	3806	0
712.5	39172	5870	15110	27014	32	165	0	33	0	36	0	67490	2348	3476	0
713.5	39718	5598	14456	27260	28	141	0	27	0	33	0	68700	2328	3174	0
714.5	40274	5340	13824	27490	26	123	0	21	0	30	0	69912	2312	2892	0
715.5	40836	5096	13216	27700	22	105	0	18	0	27	0	71130	2300	2632	2
716.5	41410	4864	12628	27894	20	90	0	15	0	24	0	72348	2292	2394	2
717.5	41992	4644	12062	28070	18	78	0	12	0	21	0	73566	2286	2172	2
718.5	42582	4438	11516	28224	16	66	0	9	0	18	0	74782	2286	1970	2
719.5	43182	4240	10990	28360	14	57	0	6	0	18	0	75992	2290	1784	2
720.5	43790	4054	10486	28476	12	51	0	6	0	15	0	77196	2296	1614	2
721.5	44408	3878	10000	28572	12	42	0	3	0	15	0	78392	2306	1458	4
722.5	45034	3712	9532	28646	10	36	0	3	0	12	0	79576	2320	1316	4
723.5	45670	3554	9084	28698	10	33	0	0	0	12	0	80744	2338	1186	4
724.5	46316	3406	8652	28730	8	27	0	0	0	9	0	81898	2360	1068	4
725.5	46970	3264	8240	28742	8	24	0	0	0	9	0	83032	2386	960	4
726.5	47634	3130	7842	28732	6	21	0	0	0	6	0	84146	2414	862	4
727.5	48306	3004	7462	28700	6	18	0	0	0	6	0	85236	2448	774	4
728.5	48986	2884	7098	28646	6	15	0	0	0	6	0	86298	2484	692	6
729.5	49678	2772	6750	28572	4	12	0	0	0	6	0	87330	2526	620	6
730.5	50376	2664	6416	28476	4	12	0	0	0	3	0	88332	2570	554	6
731.5	51086	2564	6098	28360	4	9	0	0	0	3	0	89298	2620	494	6
732.5	51802	2468	5794	28224	4	9	0	0	0	3	0	90228	2674	442	8
733.5	52528	2378	5502	28068	2	6	0	0	0	0	0	91118	2732	394	8
734.5	53264	2292	5224	27892	2	6	0	0	0	0	0	91964	2796	350	8
735.5	54008	2212	4958	27698	2	6	0	0	0	0	0	92766	2864	310	8
736.5	54760	2134	4704	27484	2	3	0	0	0	0	0	93520	2936	276	10
737.5	55522	2062	4464	27252	0	3	0	0	0	0	0	94224	3014	244	10
738.5	56290	1994	4234	27004	0	0	0	0	0	0	0	94874	3098	216	12
739.5	57068	1930	4014	26738	0	0	0	0	0	0	0	95472	3188	192	12
740.5	57854	1868	3804	26458	0	0	0	0	0	0	0	96010	3284	170	14
741.5	58650	1810	3606	26160	0	0	0	0	0	0	0	96490	3386	150	14
742.5	59452	1756	3416	25850	0	0	0	0	0	0	0	96910	3494	132	16
743.5	60260	1706	3238	25524	0	0	0	0	0	0	0	97264	3610	116	16
744.5	61078	1656	3066	25188	0	0	0	0	0	0	0	97556	3732	102	18
745.5	61904	1610	2904	24838	0	0	0	0	0	0	0	97780	3862	90	20
746.5	62736	1568	2750	24476	0	0	0	0	0	0	0	97936	4000	80	22
747.5	63574	1528	2602	24106	0	0	0	0	0	0	0	98022	4146	70	22
748.5	64420	1488	2464	23726	0	0	0	0	0	0	0	98038	4300	62	24
749.5	65272	1452	2332	23336	0	0	0	0	0	0	0	97982	4464	54	26
750.5	66130	1420	2206	22938	0	0	0	0	0	0	0	97854	4636	46	30
751.5	66994	1388	2088	22536	0	0	0	0	0	0	0	97654	4818	40	32
752.5	67866	1358	1974	22126	0	0	0	0	0	0	0	97380	5010	36	34
753.5	68740	1330	1868	21710	0	0	0	0	0	0	0	97032	5214	32	38
754.5	69622	1304	1768	21292	0	0	0	0	0	0	0	96610	5428	28	40
755.5	70506	1278	1672	20868	0	0	0	0	0	0	0	96116	5654	24	44
756.5	71396	1256	1582	20442	0	0	0	0	0	0	0	95548	5892	20	48
757.5	72290	1234	1496	20016	0	0	0	0	0	0	0	94908	6142	18	52
758.5	73186	1214	1414	19586	0	0	0	0	0	0	0	94196	6406	16	56
759.5	74088	1196	1338	19158	0	0	0	0	0	0	0	93412	6684	14	60
760.5	74990	1178	1266	18728	0	0	0	0	0	0	0	92560	6974	12	66
761.5	75896	1164	1196	18300	0	0	0	0	0	0	0	91640	7280	10	72
762.5	76804	1148	1132	17874	0	0	0	0	0	0	0	90652	7602	8	78
763.5	77712	1136	1070	17450	0	0	0	0	0	0	0	89600	7938	8	84
764.5	78622	1124	1012	17028	0	0	0	0	0	0	0	88486	8292	6	90
765.5	79532	1114	958	16610	0	0	0	0	0	0	0	87310	8662	6	98
766.5	80442	1104	906	16196	0	0	0	0	0	0	0	86076	9050	4	106
767.5	81352	1094	858	15786	0	0	0	0	0	0	0	84786	9454	4	116
768.5	82260	1088	812	15382	0	0	0	0	0	0	0	83442	9878	4	126
769.5	83168	1082	768	14982	0	0	0	0	0	0	0	82048	10322	4	136
770.5	84072	1076	728	14588	0	0	0	0	0	0	0	80606	10784	2	146
771.5	84974	1072	688	14200	0	0	0	0	0	0	0	79118	11266	2	160
772.5	85872	1068	652	13816	0	0	0	0	0	0	0	77590	11768	2	172
773.5	86766	1066	618	13442	0	0	0	0	0	0	0	76020	12290	0	186
774.5	87654	1064	584	13072	0	0	0	0	0	0	0	74418	12834	0	202
775.5	88538	1064	554	12712	0	0	0	0	0	0	0	72782	13400	0	218
776.5	89416	1064	526	12356	0	0	0	0	0	0	0	71116	13986	0	236
777.5	90286	1066	498	12010	0	0	0	0	0	0	0	69426	14596	0	256
778.5	91150	1068	472	11670	0	0	0	0	0	0	0	67712	15226	0	276
779.5	92004	1072	448	11338	0	0	0	0	0	0	0	65980	15880	0	298
780.5	92850	1076	424	11014	0	0	0	0	0	0	0	64232	16556	0	322
781.5	93688	1080	404	10698	0	0	0	0	0	0	0	62474	17252	0	348
782.5	94514	1086	382	10390	0	0	0	0	0	0	0	60706	17972	0	376
783.5	95328	1094	364	10090	0	0	0	0	0	0	0	58932	18714	0	404
784.5	96132	1102	346	9798	0	0	0	0	0	0	0	57156	19476	0	436
785.5	96922	1110	328	9514	0	0	0	0	0	0	0	55380	20260	0	470
786.5	97700	1120	312	9238	0	0	0	0	0	0	0	53610	21064	0	508
787.5	98462	1132	296	8968	0	0	0	0	0	0	0	51846	21888	0	546
788.5	99210	1144	282	8708	0	0	0	0	0	0	0	50092	22732	0	588
789.5	99942	1156	268	8456	0	0	0	0	0	0	0	48350	23594	0	632
790.5	100658	1170	256	8210	0	0	0	0	0	0	0	46626	24474	0	680
791.5	101356	1184	244	7972	0	0	0	0	0	0	0	44918	25370	0	732
792.5	102038	1200	232	7742	0	0	0	0	3	0	0	43230	26280	0	786
793.5	102700	1218	222	7520	0	0	0	0	3	0	0	41566	27206	0	844
794.5	103342	1236	212	7304	0	0	0	0	3	0	0	39928	28142	0	906
795.5	103962	1254	202	7096	0	0	0	0	3	0	0	38316	29090	0	972
796.5	104564	1274	194	6894	0	0	0	0	3	0	0	36732	30048	0	1042
797.5	105142	1296	184	6700	0	0	0	0	6	0	0	35180	31012	0	1116
798.5	105698	1318	176	6514	0	0	0	0	6	0	0	33660	31980	0	1196
799.5	106232	1342	170	6332	0	0	0	0	6	0	0	32174	32952	0	1280
800.5	106740	1366	162	6158	0	0	0	0	6	0	0	30722	33924	0	1368
801.5	107224	1394	156	5990	0	0	0	0	6	0	0	29308	34896	0	1462
802.5	107682	1420	148	5828	0	0	0	0	6	0	0	27930	35862	0	1562
803.5	108114	1450	142	5672	0	0	0	0	6	0	0	26592	36822	0	1668
804.5	108520	1480	138	5522	0	0	0	0	9	0	0	25292	37772	0	1780
805.5	108898	1512	132	5378	0	0	0	0	9	0	0	24030	38710	0	1898
806.5	109248	1544	126	5238	0	0	0	0	9	0	0	22810	39634	0	2024
807.5	109570	1578	122	5106	0	0	0	0	9	0	0	21628	40538	0	2154
808.5	109862	1614	118	4976	0	0	0	0	9	0	0	20488	41424	0	2294
809.5	110124	1652	112	4854	0	0	0	0	12	0	0	19388	42284	0	2438
810.5	110356	1692	108	4736	0	0	0	0	12	0	0	18330	43118	0	2592
811.5	110558	1732	106	4622	0	0	0	0	12	0	0	17310	43920	0	2754
812.5	110728	1774	102	4514	0	0	0	0	15	0	0	16332	44692	0	2922
813.5	110866	1818	98	4410	0	0	0	0	15	0	0	15392	45426	0	3100
814.5	110972	1864	94	4312	0	0	0	0	18	0	0	14492	46122	0	3284
815.5	111046	1912	92	4216	0	0	0	0	18	0	0	13630	46776	0	3478
816.5	111086	1962	88	4126	0	0	0	0	21	0	0	12808	47386	0	3682
817.5	111094	2012	86	4038	0	0	0	0	21	0	0	12022	47950	0	3894
818.5	111068	2066	84	3956	0	0	0	0	24	0	0	11272	48464	0	4114
819.5	111008	2120	82	3876	0	0	0	0	24	0	0	10558	48924	0	4344
820.5	110914	2178	78	3802	0	0	0	0	27	0	0	9880	49332	0	4584
821.5	110786	2238	76	3730	0	0	0	0	30	0	0	9236	49682	0	4834
822.5	110624	2298	74	3662	0	0	0	0	30	0	0	8624	49974	0	5092
823.5	110428	2362	72	3598	0	0	0	0	33	0	0	8046	50206	0	5360
824.5	110198	2428	72	3536	0	0	0	0	36	0	0	7498	50376	0	5638
825.5	109932	2496	70	3478	0	0	0	0	39	0	0	6980	50484	0	5926
826.5	109632	2566	68	3422	0	0	0	0	42	0	0	6490	50528	0	6224
827.5	109300	2640	66	3372	0	0	0	0	45	0	0	6030	50508	0	6532
828.5	108932	2714	64	3322	0	0	0	0	51	0	0	5596	50422	0	6850
829.5	108530	2792	64	3276	0	0	0	0	54	0	0	5186	50272	0	7176
830.5	108094	2872	62	3234	0	0	0	0	57	0	0	4804	50054	0	7512
831.5	107624	2954	62	3192	0	0	0	0	63	0	0	4444	49774	0	7858
832.5	107122	3040	60	3156	0	0	0	0	66	0	0	4106	49428	0	8212
833.5	106586	3126	60	3120	0	0	0	0	72	0	0	3790	49020	0	8576
834.5	106016	3216	58	3088	0	0	0	0	78	0	0	3496	48548	0	8948
835.5	105416	3310	58	3058	0	0	0	0	84	0	0	3220	48016	0	9328
836.5	104782	3406	56	3032	0	0	0	0	90	0	0	2964	47424	0	9716
837.5	104118	3504	56	3006	0	0	0	0	99	0	0	2724	46774	0	10112
838.5	103424	3604	56	2984	0	0	0	0	105	0	0	2502	46070	0	10514
839.5	102698	3708	54	2964	0	0	0	0	114	0	0	2294	45312	0	10924
840.5	101942	3814	54	2948	0	0	0	0	123	0	0	2102	44504	0	11338
841.5	101156	3922	54	2932	0	0	0	0	132	0	0	1924	43648	0	11760
842.5	100344	4034	54	2920	0	0	0	0	141	0	0	1760	42748	0	12184
843.5	99502	4148	54	2910	0	0	0	0	153	0	0	1608	41808	0	12616
844.5	98634	4266	52	2902	0	0	0	0	165	0	0	1466	40828	0	13048
845.5	97738	4384	52	2896	0	0	0	0	177	0	0	1336	39812	0	13486
846.5	96818	4508	52	2892	0	0	0	0	189	0	0	1218	38766	0	13924
847.5	95872	4632	52	2892	0	0	0	0	204	0	0	1106	37692	0	14364
848.5	94902	4760	52	2892	0	0	0	0	219	0	0	1006	36594	0	14806
849.5	93908	4890	52	2896	0	0	0	0	237	0	0	912	35476	0	15246
850.5	92892	5024	52	2902	0	0	0	0	252	0	0	828	34340	0	15686
851.5	91856	5158	52	2910	0	0	0	0	270	0	0	750	33190	0	16124
852.5	90798	5296	52	2920	0	0	0	0	291	0	0	678	32032	0	16558
853.5	89720	5436	52	2934	0	0	0	0	312	0	0	612	30866	0	16988
854.5	88624	5580	52	2948	0	0	0	0	333	0	0	552	29698	0	17414
855.5	87508	5724	54	2966	0	0	0	0	357	0	0	498	28532	0	17834
856.5	86378	5870	54	2988	0	0	0	0	384	0	0	448	27368	0	18248
857.5	85230	6020	54	3010	0	0	0	0	411	0	0	404	26212	0	18654
858.5	84068	6170	54	3036	0	0	0	0	438	0	0	362	25066	0	19050
859.5	82892	6324	56	3064	0	0	0	0	468	0	0	326	23934	0	19438
860.5	81704	6478	56	3094	0	0	0	0	501	0	0	292	22816	0	19814
861.5	80504	6634	56	3128	0	0	0	0	534	0	0	262	21718	0	20180
862.5	79292	6792	58	3164	0	0	0	0	570	0	0	234	20640	0	20532
863.5	78070	6950	58	3204	0	0	0	0	609	0	0	210	19584	0	20870
864.5	76840	7110	60	3246	0	0	0	0	648	0	0	186	18554	0	21194
865.5	75602	7272	60	3292	0	0	0	0	693	0	0	166	17550	0	21504
866.5	74356	7434	62	3340	0	0	0	0	738	0	0	148	16574	0	21796
867.5	73106	7596	62	3392	0	0	0	0	786	0	0	132	15626	0	22072
868.5	71850	7760	64	3448	0	0	0	0	834	0	0	118	14710	0	22330
869.5	70590	7922	64	3506	0	0	0	0	888	0	0	104	13826	0	22570
870.5	69326	8086	66	3568	0	0	0	0	945	0	0	92	12974	0	22790
871.5	68062	8250	68	3636	0	0	0	0	1005	0	0	82	12154	0	22990
872.5	66796	8412	70	3706	0	0	0	0	1068	0	0	72	11368	0	23170
873.5	65530	8576	72	3780	0	0	0	0	1134	0	0	64	10616	0	23328
874.5	64266	8738	74	3858	0	0	0	0	1203	0	0	56	9898	0	23464
875.5	63002	8898	76	3940	0	0	0	0	1275	0	0	50	9212	0	23580
876.5	61742	9058	78	4028	0	0	0	0	1353	0	0	44	8560	0	23672
877.5	60486	9216	80	4120	0	0	0	0	1431	0	0	38	7942	0	23742
878.5	59232	9372	82	4216	0	0	0	0	1518	0	0	34	7356	0	23790
879.5	57986	9526	84	4318	0	0	0	0	1605	0	0	30	6802	0	23814
880.5	56744	9678	88	4426	0	0	0	0	1698	0	0	26	6280	0	23816
881.5	55508	9828	90	4538	0	0	0	0	1794	0	0	22	5788	0	23792
882.5	54282	9976	94	4656	0	0	0	0	1896	0	0	20	5326	0	23748
883.5	53062	10120	96	4782	0	0	0	0	2004	0	0	18	4892	0	23680
884.5	51852	10260	100	4912	0	0	0	0	2115	0	0	16	4486	0	23588
885.5	50650	10398	104	5050	0	0	0	0	2232	0	0	14	4108	0	23474
886.5	49460	10530	108	5194	0	0	0	0	2355	0	0	12	3754	0	23338
887.5	48280	10660	112	5346	0	0	0	0	2481	0	0	10	3426	0	23180
888.5	47112	10786	116	5504	0	0	0	0	2613	0	0	8	3122	0	23000
889.5	45956	10906	122	5670	0	0	0	0	2751	0	0	8	2838	0	22800
890.5	44812	11022	126	5844	0	0	0	0	2895	0	0	6	2578	0	22580
891.5	43682	11132	132	6028	0	0	0	0	3045	0	0	6	2336	0	22338
892.5	42566	11238	138	6220	0	0	0	0	3201	0	0	4	2114	0	22078
893.5	41462	11338	144	6420	0	0	0	0	3360	0	0	4	1910	0	21800
894.5	40374	11434	150	6630	0	0	0	0	3528	0	0	4	1722	0	21504
895.5	39300	11522	158	6852	0	0	0	0	3702	0	0	4	1550	0	21192
896.5	38242	11604	166	7082	0	0	0	0	3885	0	0	2	1394	0	20862
897.5	37200	11682	174	7324	0	0	0	0	4071	0	0	2	1250	0	20518
898.5	36172	11750	182	7576	0	0	0	0	4266	0	0	2	1120	0	20160
899.5	35162	11814	192	7842	0	0	0	0	4464	0	0	0	1000	0	19788
900.5	34168	11870	202	8118	0	0	0	0	4674	0	0	0	894	0	19406
901.5	33190	11920	212	8408	0	0	0	0	4887	0	0	0	796	0	19010
902.5	32230	11962	222	8712	0	0	0	0	5109	0	0	0	708	0	18604
903.5	31286	11998	236	9030	0	0	0	0	5337	0	0	0	628	0	18190
904.5	30360	12024	248	9362	0	0	0	0	5571	0	0	0	558	0	17768
905.5	29450	12046	262	9708	0	0	0	0	5814	0	0	0	494	0	17336
906.5	28560	12058	276	10070	0	0	0	0	6063	0	0	0	436	0	16900
907.5	27686	12064	292	10450	0	0	0	0	6321	0	0	0	384	0	16458
908.5	26830	12060	310	10846	0	0	0	0	6585	0	0	0	338	0	16012
909.5	25992	12050	328	11260	0	0	0	0	6855	0	0	0	298	0	15562
910.5	25170	12032	348	11692	0	0	0	0	7134	0	0	0	260	0	15112
911.5	24368	12008	368	12142	0	0	0	0	7419	0	0	0	228	0	14658
912.5	23582	11974	390	12614	0	0	0	0	7710	0	0	0	200	0	14204
913.5	22816	11934	414	13104	0	0	0	0	8010	0	0	0	174	0	13752
914.5	22066	11886	440	13618	0	0	0	0	8316	0	0	0	152	0	13300
915.5	21334	11830	468	14152	0	0	0	0	8631	0	0	0	132	0	12850
916.5	20618	11766	498	14710	0	0	0	0	8949	0	0	0	114	0	12404
917.5	19922	11696	532	15290	0	0	0	0	9276	0	0	0	100	0	11962
918.5	19242	11618	566	15896	0	0	0	0	9609	0	0	0	86	0	11522
919.5	18580	11532	604	16526	0	0	0	0	9948	0	0	0	74	0	11090
920.5	17934	11440	644	17182	0	0	0	0	10293	0	0	0	64	0	10662
921.5	17304	11342	688	17866	0	0	0	0	10644	0	0	0	56	0	10242
922.5	16692	11236	734	18578	0	0	0	0	11001	0	0	0	48	0	9828
923.5	16096	11124	786	19316	0	0	0	0	11364	0	0	0	40	0	9420
924.5	15516	11006	840	20086	0	0	0	0	11733	0	0	0	34	0	9022
925.5	14954	10882	898	20884	0	0	0	0	12105	0	0	0	30	0	8632
926.5	14406	10752	962	21716	0	0	0	0	12483	0	0	0	26	0	8250
927.5	13874	10616	1032	22576	0	0	0	0	12867	0	0	0	22	0	7878
928.5	13358	10474	1106	23472	0	0	0	0	13251	0	0	0	18	0	7516
929.5	12856	10328	1186	24400	0	0	0	0	13644	0	0	0	16	0	7162
930.5	12370	10176	1274	25362	0	0	0	0	14037	0	0	0	14	0	6818
931.5	11898	10020	1368	26358	0	0	0	0	14433	0	0	0	12	0	6486
932.5	11442	9860	1468	27392	0	0	0	0	14835	0	0	0	10	0	6162
933.5	10998	9696	1580	28460	0	0	0	0	15237	0	0	0	8	0	5850
934.5	10568	9528	1698	29566	0	0	0	0	15642	0	0	0	6	0	5548
935.5	10154	9356	1828	30710	0	0	0	0	16047	0	0	0	6	0	5256
936.5	9750	9180	1968	31892	0	0	0	0	16455	0	0	0	4	0	4976
937.5	9362	9002	2120	33112	0	0	0	0	16863	0	0	0	4	0	4704
938.5	8986	8822	2284	34370	0	0	0	0	17274	0	0	0	4	0	4444
939.5	8622	8640	2462	35670	0	0	0	0	17682	0	0	0	2	0	4194
940.5	8270	8454	2656	37008	0	0	0	0	18090	0	0	0	2	0	3954
941.5	7930	8268	2866	38386	0	0	0	0	18498	0	0	0	0	0	3726
942.5	7602	8080	3094	39806	0	0	0	0	18903	0	0	0	0	0	3506
943.5	7286	7890	3340	41264	0	0	0	0	19308	0	0	0	0	0	3296
944.5	6980	7700	3610	42764	0	0	0	0	19710	0	0	0	0	0	3096
945.5	6684	7508	3902	44304	0	0	0	0	20109	0	0	0	0	0	2904
946.5	6400	7316	4218	45884	0	0	0	0	20505	0	0	0	0	0	2722
947.5	6126	7126	4562	47504	0	0	0	0	20895	0	0	0	0	0	2550
948.5	5862	6934	4938	49162	0	0	0	0	21282	0	0	0	0	0	2386
949.5	5608	6742	5344	50860	0	0	0	0	21666	0	0	0	0	0	2230
950.5	5364	6552	5788	52596	0	0	0	0	22041	0	0	0	0	0	2082
951.5	5128	6364	6270	54368	0	0	0	0	22413	0	0	0	0	0	1942
952.5	4902	6174	6794	56178	0	0	0	0	22776	0	0	0	0	0	1810
953.5	4684	5988	7364	58024	0	0	0	0	23136	0	0	0	0	0	1686
954.5	4474	5802	7986	59902	0	0	0	0	23484	0	0	0	0	0	1568
955.5	4272	5620	8662	61814	0	0	0	0	23826	0	0	0	0	0	1456
956.5	4078	5438	9398	63756	0	0	0	0	24162	0	0	0	0	0	1352
957.5	3892	5258	10200	65730	0	0	0	0	24486	0	0	0	0	0	1254
958.5	3714	5082	11072	67730	0	0	0	0	24801	0	0	0	0	0	1162
959.5	3542	4908	12024	69756	0	0	0	0	25107	0	0	0	0	0	1076
960.5	3378	4736	13062	71806	0	0	0	0	25404	0	0	0	0	0	996
961.5	3220	4566	14192	73878	0	0	0	0	25686	0	0	0	0	0	920
962.5	3070	4400	15424	75968	0	0	0	0	25962	0	0	0	0	0	850
963.5	2924	4238	16766	78074	0	0	0	0	26223	0	0	0	0	0	784
964.5	2786	4078	18230	80194	0	0	0	0	26475	0	0	0	0	0	722
965.5	2652	3922	19826	82324	0	0	0	0	26712	0	0	0	0	0	664
966.5	2526	3768	21566	84460	0	0	0	0	26937	0	0	0	0	0	612
967.5	2404	3618	23466	86602	0	0	0	0	27150	0	0	0	0	0	562
968.5	2286	3472	25536	88744	0	0	0	0	27348	0	0	0	0	0	516
969.5	2176	3330	27796	90884	0	0	0	0	27534	0	0	0	0	0	472
970.5	2068	3190	30262	93016	0	0	0	0	27708	0	0	0	0	0	434
971.5	1966	3056	32952	95138	0	0	0	0	27864	0	0	0	0	0	396
972.5	1868	2924	35888	97246	0	0	0	0	28008	0	0	0	0	0	362
973.5	1776	2796	39092	99336	0	0	0	0	28137	0	0	0	0	0	332
974.5	1686	2672	42588	101404	0	0	0	0	28251	0	0	0	0	0	302
975.5	1602	2552	46404	103444	0	0	0	0	28350	0	0	0	0	0	276
976.5	1520	2434	50570	105454	0	0	0	0	28434	0	0	0	0	0	252
977.5	1444	2322	55118	107428	0	0	0	0	28503	0	0	0	0	0	228
978.5	1370	2212	60082	109362	0	0	0	0	28557	0	0	0	0	0	208
979.5	1298	2106	65502	111250	0	0	0	0	28596	0	0	0	0	0	190
980.5	1232	2004	71420	113092	0	0	0	0	28620	0	0	0	0	0	172
981.5	1168	1906	77882	114880	0	0	0	0	28629	0	0	0	0	0	156
982.5	1106	1812	84936	116610	0	0	0	0	28620	0	0	0	0	0	142
983.5	1048	1720	92640	118278	0	0	0	0	28599	0	0	0	0	0	128
984.5	994	1632	101052	119878	0	0	0	0	28560	0	0	0	0	0	116
985.5	940	1548	110236	121410	0	0	0	0	28509	0	0	0	0	0	104
986.5	890	1468	120266	122864	0	0	0	0	28440	0	0	0	0	0	94
987.5	844	1390	131218	124242	0	0	0	0	28356	0	0	0	0	0	84
988.5	798	1316	143176	125534	0	0	0	0	28260	0	0	0	0	0	76
989.5	754	1244	156234	126740	0	0	0	0	28146	0	0	0	0	0	68
990.5	714	1176	170494	127856	0	0	0	0	28020	0	0	0	0	0	62
991.5	676	1110	186064	128878	0	0	0	0	27879	0	0	0	0	0	56
992.5	638	1048	203064	129802	0	0	0	0	27723	0	0	0	0	0	50
993.5	604	988	221626	130624	0	0	0	0	27555	0	0	0	0	0	44
994.5	570	932	241894	131344	0	0	0	0	27375	0	0	0	0	0	40
995.5	538	876	264024	131958	0	0	0	0	27180	0	0	0	0	0	36
996.5	508	826	288182	132462	0	0	0	0	26973	0	0	0	0	0	32
997.5	480	776	314558	132858	0	0	0	0	26751	0	0	0	0	0	28
998.5	452	730	343350	133138	0	0	0	0	26520	0	0	0	0	0	26
999.5	428	686	374780	133306	0	0	0	0	26277	0	0	0	0	0	22

## Sheet: Extended Data Fig 2c
Particle size [nm]
Individual A	Individual B	Individual C
220	265.93	246.57
244.79	248.39	258.12
254.74	243.2	239.21
243.12	262.82	257.06
249.02	239.54	251.65
