# Supplementary material for: Meso–macroporous hydrogel for direct litre-scale isolation of extracellular vesicles
Source: Nat Nanotechnol. 2025 Sep 24;20(11):1678–87. doi: 10.1038/s41565-025-02011-1 (PMC12623240; doi:10.1038/s41565-025-02011-1)
Supplement: Supplementary file 12 — Statistical source data. [file 41565_2025_2011_MOESM12_ESM.xlsx]

## Sheet: Extended Data Fig 3b
Yield [particle/mL]
Gel	DGUC	UC	SEC	ExoQuick
2309186528	129022187	1074112392	3538125120	4840697699
2374952900	158083772	1157865272	3223326612	4415849767
2559436400	119360186	923096104	2705264084	4291477289

## Sheet: Extended Data Fig 3c
Purity [particle/μg protein]
Gel	DGUC	UC	SEC	ExoQuick
4.86882e+06	9.51297e+06	3.90302e+06	2.19863e+07	1.19045e+06
5.00748e+06	1.16557e+07	4.20736e+06	2.00301e+07	1.08597e+06
5.39646e+06	8800578	3.35427e+06	1.68108e+07	1.05539e+06

## Sheet: Extended Data Fig 3d
Particle size [nm]
Gel		DGUC		UC		SEC		ExoQuick
mean	s.d.	mean	s.d.	mean	s.d.	mean	s.d.	mean	s.d.
221.537	90.6785	153.957	42.6555	242.007	72.6356	214.44	54.9629	216.652	75.8563
209.836	78.1189	192.033	62.1274	212.449	44.234	211.348	54.3866	216.79	84.9038
234.601	73.5544	183.484	78.7154	212.873	41.5896	216.682	47.0535	223.676	80.4134
