# Supplementary material for: Meso–macroporous hydrogel for direct litre-scale isolation of extracellular vesicles
Source: Nat Nanotechnol. 2025 Sep 24;20(11):1678–87. doi: 10.1038/s41565-025-02011-1 (PMC12623240; doi:10.1038/s41565-025-02011-1)
Supplement: Supplementary file 14 — Statistical source data. [file 41565_2025_2011_MOESM14_ESM.xlsx]

## Sheet: Extended Data Fig 5d
	Count [a. u.]
	Gel	DGUC	UC	SEC
EV only	6	3	5	8
EV & plasma	136	54	135	159
Plasma only	81	6	92	92
Others	18	3	9	11
