# Supplementary material for: Meso–macroporous hydrogel for direct litre-scale isolation of extracellular vesicles
Source: Nat Nanotechnol. 2025 Sep 24;20(11):1678–87. doi: 10.1038/s41565-025-02011-1 (PMC12623240; doi:10.1038/s41565-025-02011-1)
Supplement: Supplementary file 15 — source data for plasma EV-RNA sequencing reads. [file 41565_2025_2011_MOESM15_ESM.xlsx]

## Sheet: Extended Data Fig 6a
	RNA composition [%]
miRNA	18.34
tRNA	18.22
snoRNA	0.24
snRNA	1.93
Y RNA	3.38
vtRNA	0.04
piRNA	1.94
scRNA	0.5
rRNA	41.26
Genomic repeat	7.74
Unknown	6.34
Mycoplasma	0

## Sheet: Extended Data Fig 6b
miRNAs in EVs isolated by hydrogel			miRNAs listed in 2 databases (Vesiclepedia & EVmiRNA)
miRNA ID	Total read count		miRNA ID
hsa-mir-451a	382223		hsa-let-7a
hsa-mir-486	343055		hsa-let-7b
hsa-mir-25	244357		hsa-let-7c
hsa-mir-16	154258		hsa-let-7d
hsa-mir-191	112071		hsa-let-7e
hsa-mir-19b	80440		hsa-let-7f
hsa-let-7a-1	52452		hsa-let-7g
hsa-let-7b	48696		hsa-let-7i
hsa-mir-142	44155		hsa-mir-15a
hsa-mir-126	32328		hsa-mir-15b
hsa-mir-15b	24590		hsa-mir-16
hsa-mir-93	23482		hsa-mir-17
hsa-let-7d	21914		hsa-mir-19a
hsa-mir-423	21321		hsa-mir-19b
hsa-mir-144	21292		hsa-mir-20a
hsa-let-7g	19488		hsa-mir-20b
hsa-let-7f	18266		hsa-mir-21
hsa-mir-425	17680		hsa-mir-24
hsa-mir-150	17150		hsa-mir-25
hsa-mir-19a	15798		hsa-mir-26a
hsa-mir-185	15510		hsa-mir-26b
hsa-mir-484	15031		hsa-mir-27a
hsa-mir-223	14910		hsa-mir-27b
hsa-mir-103a	10362		hsa-mir-29a
hsa-mir-30c	10354		hsa-mir-30a
hsa-mir-17	9357		hsa-mir-30b
hsa-mir-29b	9289		hsa-mir-30c
hsa-mir-30b	8665		hsa-mir-30d
hsa-mir-22	8416		hsa-mir-32
hsa-let-7i	8053		hsa-mir-92
hsa-mir-151a	6864		hsa-mir-93
hsa-mir-186	6341		hsa-mir-96
hsa-mir-24	5771		hsa-mir-100
hsa-mir-23a	5660		hsa-mir-101
hsa-mir-324	4915		hsa-mir-103
hsa-mir-342	4700		hsa-mir-103a
hsa-mir-92b	4688		hsa-mir-105
hsa-mir-140	4682		hsa-mir-106a
hsa-mir-29c	4656		hsa-mir-106b
hsa-mir-532	4407		hsa-mir-10a
hsa-mir-106b	3654		hsa-mir-10b
hsa-mir-21	3555		hsa-mir-122
hsa-mir-374b	3482		hsa-mir-1224
hsa-mir-107	3434		hsa-mir-124
hsa-mir-576	3427		hsa-mir-1246
hsa-mir-183	3117		hsa-mir-125a
hsa-mir-101	3116		hsa-mir-125b
hsa-let-7c	3116		hsa-mir-126
hsa-mir-20b	3043		hsa-mir-127
hsa-mir-15a	3027		hsa-mir-128
hsa-mir-363	2913		hsa-mir-129
hsa-mir-30e	2757		hsa-mir-1298
hsa-mir-194	2433		hsa-mir-1307
hsa-mir-331	2317		hsa-mir-130a
hsa-mir-130a	2275		hsa-mir-132
hsa-mir-192	2230		hsa-mir-133b
hsa-mir-3615	2156		hsa-mir-134
hsa-mir-182	2140		hsa-mir-136
hsa-mir-660	2104		hsa-mir-138
hsa-mir-574	1963		hsa-mir-139
hsa-mir-20a	1907		hsa-mir-140
hsa-mir-424	1839		hsa-mir-142
hsa-mir-18a	1749		hsa-mir-143
hsa-mir-5100	1670		hsa-mir-144
hsa-mir-12136	1667		hsa-mir-146
hsa-mir-328	1548		hsa-mir-146a
hsa-mir-26b	1440		hsa-mir-146b
hsa-mir-32	1340		hsa-mir-148a
hsa-mir-30d	1327		hsa-mir-148b
hsa-mir-27a	1165		hsa-mir-150
hsa-mir-3613	1150		hsa-mir-151
hsa-mir-106a	1138		hsa-mir-151a
hsa-mir-7	1116		hsa-mir-152
hsa-mir-4732	1085		hsa-mir-155
hsa-mir-23b	988		hsa-mir-15a
hsa-mir-29a	973		hsa-mir-16
hsa-mir-146a	946		hsa-mir-16-2
hsa-mir-296	939		hsa-mir-17
hsa-mir-26a	911		hsa-mir-181a
hsa-mir-151b	901		hsa-mir-181b
hsa-mir-130b	869		hsa-mir-181d
hsa-mir-374a	865		hsa-mir-182
hsa-mir-98	850		hsa-mir-183
hsa-mir-454	820		hsa-mir-185
hsa-mir-181a	805		hsa-mir-186
hsa-mir-361	785		hsa-mir-191
hsa-mir-664b	783		hsa-mir-192
hsa-mir-320a	780		hsa-mir-195
hsa-mir-222	762		hsa-mir-196b
hsa-mir-146b	741		hsa-mir-197
hsa-mir-221	729		hsa-mir-199a
hsa-mir-2110	666		hsa-mir-19b
hsa-mir-941	640		hsa-mir-200a
hsa-mir-548aa	607		hsa-mir-203
hsa-mir-505	595		hsa-mir-203a
hsa-mir-548t	576		hsa-mir-204
hsa-mir-128	555		hsa-mir-205
hsa-mir-625	553		hsa-mir-206
hsa-mir-1306	500		hsa-mir-21
hsa-mir-6511a	498		hsa-mir-210
hsa-mir-335	498		hsa-mir-212
hsa-mir-148a	460		hsa-mir-214
hsa-mir-148b	450		hsa-mir-218
hsa-mir-8485	426		hsa-mir-219a
hsa-mir-125a	406		hsa-mir-22
hsa-mir-326	395		hsa-mir-221
hsa-mir-3200	383		hsa-mir-222
hsa-mir-28	373		hsa-mir-223
hsa-mir-550a	361		hsa-mir-23a
hsa-mir-664a	356		hsa-mir-23b
hsa-mir-96	338		hsa-mir-24
hsa-let-7e	326		hsa-mir-25
hsa-mir-378a	321		hsa-mir-26a
hsa-mir-3940	316		hsa-mir-26b
hsa-mir-548d	306		hsa-mir-27a
hsa-mir-6511b	304		hsa-mir-27b
hsa-mir-1248	303		hsa-mir-28
hsa-mir-7976	293		hsa-mir-299
hsa-mir-301a	291		hsa-mir-29a
hsa-mir-548z	276		hsa-mir-29c
hsa-mir-4685	257		hsa-mir-302b
hsa-mir-339	256		hsa-mir-30a
hsa-mir-590	251		hsa-mir-30c
hsa-mir-1260b	243		hsa-mir-30d
hsa-mir-199a	238		hsa-mir-30e
hsa-mir-652	222		hsa-mir-31
hsa-mir-345	217		hsa-mir-3157
hsa-mir-199b	213		hsa-mir-320
hsa-mir-1229	208		hsa-mir-320a
hsa-mir-1307	207		hsa-mir-323a
hsa-mir-874	204		hsa-mir-326
hsa-mir-942	204		hsa-mir-328
hsa-mir-4449	200		hsa-mir-329
hsa-mir-4454	189		hsa-mir-330
hsa-mir-421	186		hsa-mir-331
hsa-mir-6734	185		hsa-mir-335
hsa-mir-362	180		hsa-mir-339
hsa-mir-340	179		hsa-mir-340
hsa-mir-18b	179		hsa-mir-342
hsa-mir-374c	167		hsa-mir-345
hsa-mir-6803	164		hsa-mir-34c
hsa-mir-190a	162		hsa-mir-361
hsa-mir-548c	161		hsa-mir-363
hsa-mir-145	157		hsa-mir-374
hsa-mir-548am	153		hsa-mir-376a
hsa-mir-1976	149		hsa-mir-378a
hsa-mir-320b	149		hsa-mir-379
hsa-mir-1246	142		hsa-mir-381
hsa-mir-27b	141		hsa-mir-382
hsa-mir-3605	138		hsa-mir-4
hsa-mir-598	138		hsa-mir-409
hsa-mir-624	136		hsa-mir-410
hsa-mir-500a	133		hsa-mir-411
hsa-mir-1304	130		hsa-mir-423
hsa-mir-502	129		hsa-mir-425
hsa-mir-766	127		hsa-mir-432
hsa-mir-744	125		hsa-mir-433
hsa-mir-1255b	124		hsa-mir-4454
hsa-mir-6821	123		hsa-mir-451a
hsa-mir-210	118		hsa-mir-484
hsa-mir-3173	117		hsa-mir-486
hsa-mir-1260a	113		hsa-mir-495
hsa-mir-4433a	112		hsa-mir-501
hsa-mir-1285	111		hsa-mir-502
hsa-mir-1224	110		hsa-mir-532
hsa-mir-1226	110		hsa-mir-543
hsa-mir-197	108		hsa-mir-574
hsa-mir-193a	107		hsa-mir-628
hsa-mir-4286	105		hsa-mir-643
hsa-mir-1843	102		hsa-mir-656
hsa-mir-548ay	98		hsa-mir-660
hsa-mir-4707	97		hsa-mir-676
hsa-mir-501	96		hsa-mir-7
hsa-mir-5010	94		hsa-mir-708
hsa-mir-548q	92		hsa-mir-744
hsa-mir-196b	90		hsa-mir-760
hsa-mir-6793	83		hsa-mir-7641
hsa-mir-877	79		hsa-mir-767
hsa-mir-4433b	79		hsa-mir-873
hsa-mir-629	77		hsa-mir-874
hsa-mir-1908	75		hsa-mir-885
hsa-mir-6799	74		hsa-mir-889
hsa-mir-125b	72		hsa-mir-9
hsa-mir-545	70		hsa-mir-92a
hsa-mir-619	70		hsa-mir-92b
hsa-mir-1292	69		hsa-mir-93
hsa-mir-628	68		hsa-mir-99a
hsa-mir-1290	67		hsa-mir-99b
hsa-mir-3159	67
hsa-mir-365b	66
hsa-mir-365a	66
hsa-mir-99b	63
hsa-mir-548ad	63
hsa-mir-548g	61
hsa-mir-548x	60
hsa-mir-1273c	60
hsa-mir-1227	59
hsa-mir-636	59
hsa-mir-10395	58
hsa-mir-30a	56
hsa-mir-8072	56
hsa-mir-132	53
hsa-mir-3143	53
hsa-mir-409	53
hsa-mir-181b	52
hsa-mir-6726	51
hsa-mir-196a	51
hsa-mir-8086	50
hsa-mir-1255a	47
hsa-mir-548o	46
hsa-mir-4301	46
hsa-mir-195	46
hsa-mir-320e	46
hsa-mir-6516	44
hsa-mir-202	43
hsa-mir-503	42
hsa-mir-6800	41
hsa-mir-627	40
hsa-mir-589	38
hsa-mir-181c	37
hsa-mir-4742	36
hsa-mir-3619	36
hsa-mir-548n	36
hsa-mir-3929	35
hsa-mir-1343	34
hsa-mir-6802	34
hsa-mir-570	32
hsa-mir-215	31
hsa-mir-6859	31
hsa-mir-6729	31
hsa-mir-4785	30
hsa-mir-337	30
hsa-mir-320d	30
hsa-mir-4516	30
hsa-mir-33a	29
hsa-mir-320c	29
hsa-mir-6782	28
hsa-mir-3179	28
hsa-mir-548au	27
hsa-mir-7706	27
hsa-mir-143	27
hsa-mir-3960	27
hsa-mir-4511	27
hsa-mir-937	27
hsa-mir-1294	26
hsa-mir-4326	25
hsa-mir-378c	24
hsa-mir-6881	24
hsa-mir-122	24
hsa-mir-6747	24
hsa-mir-1270	23
hsa-mir-1303	23
hsa-mir-7851	23
hsa-mir-4306	23
hsa-mir-139	22
hsa-mir-6891	22
hsa-mir-330	21
hsa-mir-6735	20
hsa-mir-548ak	20
hsa-mir-6127	20
hsa-mir-5008	19
hsa-mir-6743	19
hsa-mir-224	19
hsa-mir-33b	19
hsa-mir-3620	19
hsa-mir-4690	19
hsa-mir-5695	19
hsa-mir-152	18
hsa-mir-3651	18
hsa-mir-548ap	18
hsa-mir-4749	17
hsa-mir-5684	17
hsa-mir-5588	17
hsa-mir-1301	17
hsa-mir-6750	17
hsa-mir-939	17
hsa-mir-483	17
hsa-mir-6514	16
hsa-mir-6804	15
hsa-mir-548e	15
hsa-mir-5193	15
hsa-mir-3157	15
hsa-mir-323b	15
hsa-mir-376c	15
hsa-mir-3688	15
hsa-mir-487b	15
hsa-mir-671	15
hsa-mir-99a	14
hsa-mir-1249	14
hsa-mir-548ar	14
hsa-mir-548aw	14
hsa-mir-6749	13
hsa-mir-6741	13
hsa-mir-548aq	13
hsa-mir-6780a	13
hsa-mir-10527	13
hsa-mir-6764	13
hsa-mir-6777	12
hsa-mir-548bc	12
hsa-mir-6885	12
hsa-mir-4676	12
hsa-mir-491	12
hsa-mir-3158	12
hsa-mir-6786	12
hsa-mir-4745	12
hsa-mir-6826	12
hsa-mir-4512	12
hsa-mir-6879	12
hsa-mir-4443	12
hsa-mir-450a	12
hsa-mir-1468	12
hsa-mir-542	11
hsa-mir-4781	11
hsa-mir-10394	11
hsa-mir-6801	11
hsa-mir-610	11
hsa-mir-10399	11
hsa-mir-188	11
hsa-mir-3912	11
hsa-mir-4484	11
hsa-mir-584	11
hsa-mir-548h	11
hsa-mir-612	10
hsa-mir-1284	10
hsa-mir-6721	10
hsa-mir-6770	10
hsa-mir-450b	10
hsa-mir-769	10
hsa-mir-4446	10
hsa-mir-7847	10
hsa-mir-1180	10
hsa-mir-550b	10
hsa-mir-4766	10
hsa-mir-4665	9
hsa-mir-7109	9
hsa-mir-6730	9
hsa-mir-3135a	9
hsa-mir-301b	9
hsa-mir-6789	9
hsa-mir-11401	9
hsa-mir-4687	9
hsa-mir-4664	9
hsa-mir-616	9
hsa-mir-10524	9
hsa-mir-5090	9
hsa-mir-382	9
hsa-mir-7108	9
hsa-mir-329	9
hsa-mir-3190	9
hsa-mir-495	9
hsa-mir-4795	9
hsa-mir-6877	8
hsa-mir-3064	8
hsa-mir-1273h	8
hsa-mir-654	8
hsa-mir-7704	8
hsa-mir-6855	8
hsa-mir-6767	8
hsa-mir-6503	8
hsa-mir-548f	8
hsa-mir-1225	8
hsa-mir-4492	8
hsa-mir-1271	8
hsa-mir-4444	8
hsa-mir-1287	8
hsa-mir-4646	8
hsa-mir-3130	8
hsa-mir-10a	8
hsa-mir-5003	8
hsa-mir-500b	8
hsa-mir-5582	8
hsa-mir-5189	8
hsa-mir-548i	7
hsa-mir-6825	7
hsa-mir-4738	7
hsa-mir-3652	7
hsa-mir-6125	7
hsa-mir-3074	7
hsa-mir-5690	7
hsa-mir-7110	7
hsa-mir-548w	7
hsa-mir-6509	7
hsa-mir-6783	7
hsa-mir-4723	7
hsa-mir-4430	7
hsa-mir-7113	7
hsa-mir-1234	7
hsa-mir-3614	7
hsa-mir-1296	7
hsa-mir-323a	7
hsa-mir-548j	7
hsa-mir-558	7
hsa-mir-603	7
hsa-mir-6852	6
hsa-mir-378d	6
hsa-mir-4753	6
hsa-mir-4659b	6
hsa-mir-548p	6
hsa-mir-5094	6
hsa-mir-1277	6
hsa-mir-642a	6
hsa-mir-4508	6
hsa-mir-3665	6
hsa-mir-5001	6
hsa-mir-369	6
hsa-mir-3124	6
hsa-mir-6815	6
hsa-mir-6787	6
hsa-mir-548ah	5
hsa-mir-6882	5
hsa-mir-943	5
hsa-mir-6849	5
hsa-mir-1278	5
hsa-mir-371b	5
hsa-mir-548al	5
hsa-mir-6501	5
hsa-mir-485	5
hsa-mir-3909	5
hsa-mir-5708	5
hsa-mir-6842	5
hsa-mir-885	5
hsa-mir-2278	5
hsa-mir-6126	5
hsa-mir-3140	5
hsa-mir-1268a	5
hsa-mir-4487	5
hsa-mir-579	5
hsa-mir-190b	5
hsa-mir-548ax	5
hsa-mir-548y	5
hsa-mir-4728	5
hsa-mir-3661	5
hsa-mir-548ac	5
hsa-mir-1909	5
hsa-mir-543	5
hsa-mir-5703	5
hsa-mir-6848	5
hsa-mir-23c	5
hsa-mir-1228	5
hsa-mir-6836	5
hsa-mir-4763	5
hsa-mir-451b	5
hsa-mir-378b	5
hsa-mir-4637	5
hsa-mir-4632	4
hsa-mir-6797	4
hsa-mir-4473	4
hsa-mir-3918	4
hsa-mir-4662a	4
hsa-mir-6809	4
hsa-mir-153	4
hsa-mir-4647	4
hsa-mir-650	4
hsa-mir-618	4
hsa-mir-4797	4
hsa-mir-548aj	4
hsa-mir-4746	4
hsa-mir-548b	4
hsa-mir-1972	4
hsa-mir-548ab	4
hsa-mir-6837	4
hsa-mir-641	4
hsa-mir-3127	4
hsa-mir-7854	4
hsa-mir-4741	4
hsa-mir-1238	4
hsa-mir-6753	4
hsa-mir-3136	4
hsa-mir-6858	4
hsa-mir-3135b	4
hsa-mir-219b	4
hsa-mir-200c	4
hsa-mir-659	4
hsa-mir-4677	4
hsa-mir-4714	4
hsa-mir-10400	4
hsa-mir-4758	4
hsa-mir-6840	4
hsa-mir-133b	4
hsa-mir-6775	4
hsa-mir-1179	4
hsa-mir-6505	3
hsa-mir-155	3
hsa-mir-141	3
hsa-mir-4717	3
hsa-mir-3196	3
hsa-mir-6780b	3
hsa-mir-3176	3
hsa-mir-1538	3
hsa-mir-3120	3
hsa-mir-219a	3
hsa-mir-3942	3
hsa-mir-3188	3
hsa-mir-4635	3
hsa-mir-4435	3
hsa-mir-1256	3
hsa-mir-2277	3
hsa-mir-184	3
hsa-mir-1289	3
hsa-mir-539	3
hsa-mir-4525	3
hsa-mir-205	3
hsa-mir-4999	3
hsa-mir-7705	3
hsa-mir-6884	3
hsa-mir-4440	3
hsa-mir-7845	3
hsa-mir-147b	3
hsa-mir-193b	3
hsa-mir-4701	3
hsa-mir-6883	3
hsa-mir-4747	3
hsa-mir-5583	3
hsa-mir-6893	3
hsa-mir-548u	3
hsa-mir-6816	3
hsa-mir-4536	3
hsa-mir-6508	3
hsa-mir-6807	3
hsa-mir-3680	3
hsa-mir-551a	3
hsa-mir-3916	3
hsa-mir-135a	3
hsa-mir-338	3
hsa-mir-6736	3
hsa-mir-11400	3
hsa-mir-3154	3
hsa-mir-3907	3
hsa-mir-1288	3
hsa-mir-4800	3
hsa-mir-31	3
hsa-mir-6887	3
hsa-mir-548ai	3
hsa-mir-4510	2
hsa-mir-3150a	2
hsa-mir-299	2
hsa-mir-3128	2
hsa-mir-4755	2
hsa-mir-6738	2
hsa-mir-4526	2
hsa-mir-3682	2
hsa-mir-643	2
hsa-mir-517b	2
hsa-mir-3165	2
hsa-mir-6089	2
hsa-mir-378g	2
hsa-mir-4706	2
hsa-mir-3180	2
hsa-mir-548ae	2
hsa-mir-3609	2
hsa-mir-154	2
hsa-mir-6754	2
hsa-mir-214	2
hsa-mir-4695	2
hsa-mir-3192	2
hsa-mir-5187	2
hsa-mir-6818	2
hsa-mir-1181	2
hsa-mir-133a	2
hsa-mir-5047	2
hsa-mir-4669	2
hsa-mir-6724	2
hsa-mir-935	2
hsa-mir-452	2
hsa-mir-3195	2
hsa-mir-3175	2
hsa-mir-6798	2
hsa-mir-200b	2
hsa-mir-6880	2
hsa-mir-136	2
hsa-mir-6819	2
hsa-mir-548az	2
hsa-mir-4482	2
hsa-mir-6850	2
hsa-mir-607	2
hsa-mir-2276	2
hsa-mir-4762	2
hsa-mir-1233	2
hsa-mir-6832	2
hsa-mir-4799	2
hsa-mir-378e	2
hsa-mir-517a	2
hsa-mir-6131	2
hsa-mir-3155a	2
hsa-mir-4765	2
hsa-mir-4731	2
hsa-mir-762	2
hsa-mir-651	2
hsa-mir-6862	2
hsa-mir-3138	2
hsa-mir-6861	2
hsa-mir-5585	2
hsa-mir-4787	2
hsa-mir-5701	2
hsa-mir-3691	2
hsa-mir-548an	2
hsa-mir-1299	2
hsa-mir-4772	2
hsa-mir-6513	2
hsa-mir-6827	2
hsa-mir-6834	2
hsa-mir-6895	2
hsa-mir-940	2
hsa-mir-517c	2
hsa-mir-5190	2
hsa-mir-3611	2
hsa-mir-10392	2
hsa-mir-6733	2
hsa-mir-4727	2
hsa-mir-548av	2
hsa-mir-548l	1
hsa-mir-7855	1
hsa-mir-1237	1
hsa-mir-4523	1
hsa-mir-4658	1
hsa-mir-3199	1
hsa-mir-515	1
hsa-mir-6090	1
hsa-mir-6851	1
hsa-mir-7155	1
hsa-mir-12114	1
hsa-mir-1914	1
hsa-mir-4479	1
hsa-mir-3978	1
hsa-mir-3945	1
hsa-mir-466	1
hsa-mir-6130	1
hsa-mir-551b	1
hsa-mir-556	1
hsa-mir-2355	1
hsa-mir-3191	1
hsa-mir-6886	1
hsa-mir-3164	1
hsa-mir-708	1
hsa-mir-4530	1
hsa-mir-6889	1
hsa-mir-8078	1
hsa-mir-4639	1
hsa-mir-3686	1
hsa-mir-564	1
hsa-mir-548ba	1
hsa-mir-134	1
hsa-mir-3922	1
hsa-mir-4767	1
hsa-mir-4521	1
hsa-mir-3610	1
hsa-mir-4436a	1
hsa-mir-1251	1
hsa-mir-1281	1
hsa-mir-377	1
hsa-mir-6719	1
hsa-mir-4761	1
hsa-mir-4497	1
hsa-mir-4452	1
hsa-mir-6865	1
hsa-mir-1291	1
hsa-mir-1	1
hsa-mir-3939	1
hsa-mir-4779	1
hsa-mir-5696	1
hsa-mir-6732	1
hsa-mir-1470	1
hsa-mir-3177	1
hsa-mir-378i	1
hsa-mir-4485	1
hsa-mir-5584	1
hsa-mir-3197	1
hsa-mir-6820	1
hsa-mir-4750	1
hsa-mir-7161	1
hsa-mir-6776	1
hsa-mir-1236	1
hsa-mir-6894	1
hsa-mir-1275	1
hsa-mir-6847	1
hsa-mir-3150b	1
hsa-mir-6748	1
hsa-mir-3198	1
hsa-mir-411	1
hsa-mir-376a	1
hsa-mir-760	1
hsa-mir-606	1
hsa-mir-9903	1
hsa-mir-4667	1
hsa-mir-4641	1
hsa-mir-6133	1
hsa-mir-3657	1
hsa-mir-4271	1
hsa-mir-6812	1
hsa-mir-7112	1
hsa-mir-548k	1
hsa-mir-4659a	1
hsa-mir-6766	1
hsa-mir-6833	1
hsa-mir-3928	1
hsa-mir-4424	1
hsa-mir-4739	1
hsa-mir-2115	1
hsa-mir-933	1
hsa-mir-4748	1
hsa-mir-200a	1
hsa-mir-4470	1
hsa-mir-611	1
hsa-mir-548at	1

## Sheet: Extended Data Fig 6c
Top 10 miRNAs in EVs isolated by hydrogel
miRNA ID	Total read count
hsa-mir-451a	382223
hsa-mir-486	343055
hsa-mir-25	244357
hsa-mir-16	154258
hsa-mir-191	112071
hsa-mir-19b	80440
hsa-let-7a-1	52452
hsa-let-7b	48696
hsa-mir-142	44155
Other miRNAs	583817
