# Supplementary material for: Meso–macroporous hydrogel for direct litre-scale isolation of extracellular vesicles
Source: Nat Nanotechnol. 2025 Sep 24;20(11):1678–87. doi: 10.1038/s41565-025-02011-1 (PMC12623240; doi:10.1038/s41565-025-02011-1)
Supplement: Supplementary file 16 — Statistical source data. [file 41565_2025_2011_MOESM16_ESM.xlsx]

## Sheet: Extended Data Fig 7a
	Particle concentration [particle/mL]
	Fresh			Reused after RIPA treatment
Size [nm]	Technical replicate 1	Technical replicate 2	Technical replicate 3	Technical replicate 1	Technical replicate 2	Technical replicate 3
0.5	0	0	0	0	0	0
1.5	0	0	0	0	0	0
2.5	0	0	0	0	0	0
3.5	0	0	0	0	0	0
4.5	0	0	0	0	0	0
5.5	0	0	0	0	0	0
6.5	0	0	0	0	0	0
7.5	0	0	0	0	0	0
8.5	0	0	0	0	0	0
9.5	0	0	0	0	0	0
10.5	0	0	0	0	0	0
11.5	0	0	0	0	0	0
12.5	0	0	0	0	0	0
13.5	0	0	0	0	0	0
14.5	0	0	0	0	0	0
15.5	0	0	0	0	0	0
16.5	0	0	0	0	0	0
17.5	0	0	0	0	0	0
18.5	0	0	0	0	0	0
19.5	0	0	0	0	0	0
20.5	0	0	0	0	0	0
21.5	0	0	0	0	0	0
22.5	0	0	0	0	0	0
23.5	0	0	0	0	0	0
24.5	0	0	0	0	0	0
25.5	0	0	0	0	0	0
26.5	0	0	0	0	0	0
27.5	0	0	0	0	0	0
28.5	0	0	0	0	0	0
29.5	0	0	0	0	0	0
30.5	0	0	0	0	0	0
31.5	0	0	0	0	0	0
32.5	0	0	0	0	0	0
33.5	0	0	0	0	0	0
34.5	0	0	0	0	0	0
35.5	0	0	0	0	0	0
36.5	0	0	0	0	0	0
37.5	0	0	0	0	0	0
38.5	0	0	0	1	0	0
39.5	0	0	0	3	0	0
40.5	0	0	0	7	0	0
41.5	0	0	0	16	0	0
42.5	0	0	0	33	0	0
43.5	0	0	0	67	0	0
44.5	0	0	0	128	0	0
45.5	0	0	0	237	0	0
46.5	0	0	0	421	0	0
47.5	0	0	0	720	1	0
48.5	0	0	0	1186	2	2
49.5	0	0	0	1889	4	5
50.5	0	0	0	2914	8	14
51.5	0	0	0	4360	14	32
52.5	0	0	0	6343	24	69
53.5	0	0	1	8986	42	139
54.5	0	0	3	12420	70	265
55.5	0	0	7	16774	116	482
56.5	0	0	17	22173	186	839
57.5	2	0	37	28732	293	1405
58.5	6	0	78	36548	452	2274
59.5	17	2	160	45706	685	3572
60.5	46	3	313	56268	1020	5466
61.5	118	5	590	68280	1495	8168
62.5	286	8	1072	81773	2157	11943
63.5	648	14	1883	96767	3067	17121
64.5	1381	23	3196	113273	4302	24092
65.5	2765	37	5254	131304	5960	33310
66.5	5194	58	8379	150874	8163	45286
67.5	9159	89	12977	172009	11065	60571
68.5	15164	134	19550	194748	14859	79733
69.5	23594	200	28685	219149	19788	103332
70.5	34548	292	41044	245294	26156	131881
71.5	47703	420	57344	273288	34350	165810
72.5	62266	597	78319	303261	44852	205436
73.5	77063	835	104678	335370	58267	250941
74.5	90756	1155	137057	369797	75345	302357
75.5	102111	1578	175963	406746	97008	359575
76.5	110238	2134	221718	446439	124366	422364
77.5	114736	2859	274409	489110	158738	490403
78.5	115694	3795	333851	535000	201640	563329
79.5	113599	4999	399560	584347	254769	640775
80.5	109172	6538	470754	637375	319943	722417
81.5	103214	8500	546366	694284	399013	808008
82.5	96473	10991	625096	755235	493730	897399
83.5	89572	14148	705472	820337	605586	990548
84.5	82978	18143	785935	889636	735633	1087519
85.5	77010	23195	864931	963100	884310	1188467
86.5	71863	29580	941008	1040610	1051303	1293608
87.5	67641	37650	1012901	1121951	1235475	1403191
88.5	64390	47848	1079607	1206812	1434878	1517457
89.5	62124	60734	1140429	1294787	1646869	1636598
90.5	60845	77010	1195008	1385384	1868312	1760716
91.5	60560	97551	1243319	1478038	2095839	1889776
92.5	61294	123430	1285654	1572132	2326141	2023571
93.5	63093	155959	1322578	1667022	2556233	2161683
94.5	66033	196706	1354886	1762066	2783669	2303452
95.5	70226	247515	1383545	1856650	3006676	2447957
96.5	75822	310503	1409643	1950220	3224204	2594000
97.5	83015	388036	1434343	2042307	3435890	2740111
98.5	92047	482661	1458840	2132550	3641969	2884561
99.5	103212	597006	1484337	2220708	3843131	3025396
100.5	116859	733617	1512023	2306673	4040370	3160486
101.5	133396	894763	1543063	2390472	4234821	3287588
102.5	153292	1082189	1578601	2472260	4427615	3404433
103.5	177080	1296857	1619757	2552311	4619756	3508816
104.5	205352	1538691	1667643	2631003	4812017	3598697
105.5	238763	1806373	1723370	2708800	5004867	3672304
106.5	278027	2097212	1788063	2786232	5198420	3728226
107.5	323910	2407131	1862871	2863869	5392409	3765495
108.5	377228	2730788	1948975	2942306	5586184	3783647
109.5	438843	3061825	2047597	3022135	5778727	3782756
110.5	509656	3393234	2160000	3103932	5968683	3763440
111.5	590605	3717791	2287481	3188235	6154417	3726831
112.5	682662	4028525	2431360	3275532	6334071	3674519
113.5	786829	4319148	2592958	3366243	6505646	3608477
114.5	904143	4584414	2773565	3460715	6667081	3530961
115.5	1035672	4820365	2974401	3559206	6816341	3444400
116.5	1182519	5024456	3196557	3661885	6951503	3351298
117.5	1345819	5195557	3440931	3768821	7070834	3254128
118.5	1526746	5333845	3708153	3879985	7172860	3155247
119.5	1726499	5440625	3998498	3995246	7256426	3056830
120.5	1946297	5518099	4311793	4114376	7320733	2960821
121.5	2187364	5569118	4647325	4237051	7365363	2868901
122.5	2450899	5596943	5003755	4362859	7390279	2782484
123.5	2738039	5605028	5379036	4491305	7395820	2702715
124.5	3049808	5596843	5770364	4621821	7382671	2630488
125.5	3387050	5575733	6174149	4753779	7351823	2566474
126.5	3750345	5544817	6586027	4886497	7304534	2511145
127.5	4139914	5506930	7000917	5019255	7242268	2464806
128.5	4555502	5464582	7413123	5151301	7166649	2427627
129.5	4996260	5419956	7816490	5281869	7079408	2399666
130.5	5460618	5374910	8204599	5410180	6982330	2380898
131.5	5946162	5330997	8571002	5535455	6877214	2371234
132.5	6449529	5289494	8909474	5656926	6765831	2370537
133.5	6966333	5251427	9214277	5773833	6649894	2378636
134.5	7491126	5217606	9480409	5885438	6531034	2395336
135.5	8017420	5188650	9703819	5991023	6410774	2420428
136.5	8537780	5165013	9881585	6089898	6290523	2453692
137.5	9043984	5147014	10012014	6181405	6171559	2494902
138.5	9527266	5134848	10094698	6264917	6055029	2543834
139.5	9978629	5128611	10130478	6339849	5941946	2600263
140.5	10389210	5128309	10121362	6405659	5833188	2663972
141.5	10750683	5133872	10070380	6461856	5729504	2734755
142.5	11055665	5145160	9981397	6508004	5631514	2812416
143.5	11298091	5161974	9858904	6543734	5539722	2896781
144.5	11473530	5184057	9707800	6568744	5454514	2987695
145.5	11579414	5211098	9533175	6582812	5376171	3085028
146.5	11615155	5242736	9340116	6585801	5304873	3188675
147.5	11582143	5278562	9133536	6577661	5240706	3298564
148.5	11483632	5318118	8918032	6558436	5183669	3414644
149.5	11324513	5360898	8697786	6528264	5133681	3536892
150.5	11111022	5406351	8476493	6487378	5090587	3665300
151.5	10850379	5453883	8257320	6436103	5054162	3799871
152.5	10550419	5502855	8042896	6374848	5024119	3940602
153.5	10219223	5552587	7835317	6304107	5000112	4087473
154.5	9864786	5602365	7636174	6224441	4981746	4240422
155.5	9494730	5651439	7446591	6136473	4968575	4399327
156.5	9116082	5699035	7267263	6040877	4960113	4563976
157.5	8735119	5744358	7098508	5938361	4955838	4734038
158.5	8357271	5786603	6940317	5829661	4955198	4909035
159.5	7987079	5824961	6792395	5715522	4957615	5088300
160.5	7628212	5858634	6654216	5596693	4962495	5270952
161.5	7283504	5886848	6525056	5473910	4969229	5455858
162.5	6955026	5908859	6404042	5347893	4977206	5641608
163.5	6644175	5923974	6290184	5219331	4985816	5826485
164.5	6351765	5931562	6182414	5088880	4994456	6008458
165.5	6078117	5931065	6079617	4957158	5002539	6185172
166.5	5823155	5922015	5980662	4824736	5009500	6353963
167.5	5586485	5904043	5884435	4692144	5014800	6511884
168.5	5367467	5876887	5789864	4559863	5017931	6655756
169.5	5165278	5840402	5695946	4428326	5018424	6782241
170.5	4978969	5794564	5601772	4297925	5015847	6887930
171.5	4807503	5739474	5506546	4169004	5009813	6969460
172.5	4649792	5675352	5409605	4041867	4999981	7023645
173.5	4504727	5602538	5310430	3916780	4986053	7047618
174.5	4371197	5521482	5208659	3793972	4967779	7038982
175.5	4248106	5432736	5104086	3673641	4944955	6995944
176.5	4134386	5336939	4996664	3555955	4917423	6917448
177.5	4029007	5234807	4886498	3441056	4885067	6803272
178.5	3930984	5127113	4773835	3329062	4847814	6654090
179.5	3839381	5014674	4659047	3220070	4805633	6471495
180.5	3753317	4898331	4542615	3114163	4758529	6257965
181.5	3671970	4778935	4425108	3011405	4706546	6016790
182.5	3594579	4657331	4307158	2911848	4649762	5751947
183.5	3520449	4534341	4189442	2815533	4588289	5467945
184.5	3448951	4410754	4072655	2722491	4522269	5169634
185.5	3379528	4287315	3957495	2632745	4451878	4862010
186.5	3311692	4164713	3844639	2546310	4377317	4550020
187.5	3245031	4043577	3734728	2463196	4298818	4238378
188.5	3179208	3924472	3628361	2383407	4216637	3931410
189.5	3113958	3807892	3526075	2306943	4131057	3632934
190.5	3049092	3694263	3428347	2233800	4042383	3346174
191.5	2984492	3583943	3335586	2163968	3950942	3073720
192.5	2920112	3477223	3248132	2097438	3857079	2817521
193.5	2855967	3374329	3166261	2034194	3761157	2578907
194.5	2792133	3275430	3090180	1974220	3663550	2358646
195.5	2728741	3180638	3020039	1917496	3564645	2157010
196.5	2665968	3090016	2955932	1863999	3464833	1973854
197.5	2604027	3003584	2897901	1813708	3364511	1808701
198.5	2543166	2921320	2845943	1766595	3264072	1660822
199.5	2483651	2843170	2800016	1722633	3163906	1529313
200.5	2425766	2769052	2760042	1681793	3064391	1413165
201.5	2369799	2698859	2725912	1644046	2965896	1311316
202.5	2316041	2632463	2697488	1609361	2868770	1222702
203.5	2264773	2569725	2674610	1577706	2773344	1146295
204.5	2216267	2510491	2657092	1549050	2679926	1081126
205.5	2170778	2454600	2644729	1523360	2588797	1026312
206.5	2128543	2401887	2637295	1500603	2500213	981063
207.5	2089776	2352185	2634542	1480747	2414401	944694
208.5	2054668	2305325	2636203	1463759	2331560	916627
209.5	2023389	2261145	2641989	1449606	2251857	896396
210.5	1996082	2219482	2651590	1438256	2175433	883642
211.5	1972865	2180182	2664673	1429673	2102398	878112
212.5	1953837	2143097	2680880	1423824	2032837	879658
213.5	1939068	2108088	2699831	1420670	1966808	888227
214.5	1928607	2075024	2721119	1420174	1904347	903863
215.5	1922481	2043784	2744318	1422291	1845467	926696
216.5	1920687	2014257	2768975	1426975	1790162	956932
217.5	1923201	1986343	2794619	1434173	1738408	994849
218.5	1929966	1959952	2820762	1443825	1690165	1040780
219.5	1940898	1935004	2846900	1455863	1645383	1095094
220.5	1955873	1911431	2872521	1470206	1603999	1158182
221.5	1974731	1889175	2897110	1486765	1565940	1230422
222.5	1997266	1868187	2920154	1505434	1531128	1312153
223.5	2023222	1848429	2941150	1526092	1499478	1403632
224.5	2052288	1829870	2959612	1548601	1470902	1504990
225.5	2084092	1812490	2975079	1572804	1445306	1616182
226.5	2118196	1796273	2987125	1598523	1422598	1736930
227.5	2154094	1781214	2995362	1625557	1402681	1866666
228.5	2191208	1767311	2999450	1653686	1385459	2004481
229.5	2228889	1754570	2999106	1682663	1370835	2149072
230.5	2266416	1743000	2994101	1712222	1358713	2298711
231.5	2303010	1732615	2984275	1742072	1348995	2451226
232.5	2337834	1723432	2969530	1771905	1341584	2604012
233.5	2370012	1715469	2949835	1801394	1336380	2754062
234.5	2398644	1708747	2925229	1830198	1333286	2898040
235.5	2422824	1703288	2895811	1857963	1332201	3032387
236.5	2441671	1699113	2861744	1884333	1333020	3153451
237.5	2454345	1696244	2823246	1908949	1335640	3257649
238.5	2460084	1694701	2780585	1931457	1339952	3341645
239.5	2458225	1694501	2734072	1951515	1345841	3402522
240.5	2448233	1695660	2684055	1968800	1353192	3437958
241.5	2429724	1698191	2630907	1983013	1361880	3446364
242.5	2402483	1702103	2575023	1993885	1371777	3426986
243.5	2366475	1707399	2516808	2001186	1382747	3379962
244.5	2321855	1714079	2456671	2004726	1394649	3306321
245.5	2268962	1722137	2395018	2004363	1407332	3207930
246.5	2208314	1731559	2332246	2000003	1420639	3087383
247.5	2140587	1742326	2268734	1991607	1434405	2947861
248.5	2066599	1754410	2204843	1979186	1448459	2792957
249.5	1987274	1767775	2140909	1962804	1462622	2626488
250.5	1903618	1782377	2077242	1942577	1476710	2452310
251.5	1816680	1798161	2014120	1918667	1490531	2274155
252.5	1727525	1815061	1951793	1891282	1503892	2095480
253.5	1637197	1833003	1890480	1860665	1516594	1919365
254.5	1546693	1851899	1830368	1827095	1528438	1748430
255.5	1456940	1871649	1771616	1790876	1539227	1584804
256.5	1368776	1892142	1714350	1752332	1548764	1430111
257.5	1282935	1913255	1658674	1711799	1556856	1285496
258.5	1200039	1934848	1604663	1669621	1563319	1151664
259.5	1120596	1956774	1552369	1626141	1567976	1028931
260.5	1045002	1978869	1501823	1581696	1570664	917290
261.5	973544	2000960	1453038	1536613	1571229	816476
262.5	906410	2022860	1406009	1491204	1569539	726023
263.5	843698	2044372	1360716	1445759	1565477	645327
264.5	785429	2065292	1317128	1400550	1558945	573691
265.5	731557	2085405	1275201	1355821	1549871	510371
266.5	681985	2104491	1234885	1311793	1538204	454608
267.5	636572	2122326	1196121	1268660	1523917	405651
268.5	595147	2138684	1158847	1226590	1507009	362783
269.5	557515	2153340	1122993	1185725	1487507	325327
270.5	523472	2166072	1088491	1146181	1465461	292657
271.5	492805	2176662	1055268	1108052	1440946	264203
272.5	465302	2184905	1023254	1071410	1414063	239450
273.5	440755	2190606	992376	1036305	1384934	217938
274.5	418965	2193584	962566	1002770	1353703	199262
275.5	399745	2193679	933757	970820	1320532	183062
276.5	382919	2190750	905882	940459	1285600	169024
277.5	368330	2184679	878882	911673	1249100	156878
278.5	355831	2175376	852699	884442	1211234	146385
279.5	345294	2162777	827279	858733	1172215	137343
280.5	336608	2146848	802573	834508	1132259	129575
281.5	329674	2127583	778536	811719	1091583	122932
282.5	324413	2105011	755129	790318	1050404	117284
283.5	320758	2079188	732317	770248	1008937	112521
284.5	318657	2050201	710069	751453	967387	108551
285.5	318073	2018167	688359	733872	925953	105294
286.5	318982	1983230	667165	717444	884822	102683
287.5	321372	1945560	646471	702107	844170	100663
288.5	325245	1905349	626262	687799	804158	99186
289.5	330612	1862810	606530	674458	764932	98214
290.5	337497	1818171	587268	662022	726621	97716
291.5	345933	1771677	568472	650431	689342	97665
292.5	355961	1723579	550143	639625	653192	98041
293.5	367632	1674138	532283	629546	618253	98827
294.5	381001	1623616	514894	620137	584592	100013
295.5	396132	1572275	497981	611344	552259	101589
296.5	413089	1520373	481552	603112	521292	103549
297.5	431940	1468162	465613	595390	491715	105891
298.5	452750	1415884	450171	588130	463538	108613
299.5	475584	1363770	435233	581282	436762	111717
300.5	500497	1312036	420807	574803	411376	115205
301.5	527537	1260883	406900	568648	387363	119081
302.5	556737	1210497	393517	562776	364695	123349
303.5	588113	1161042	380664	557149	343339	128016
304.5	621657	1112668	368344	551731	323257	133088
305.5	657336	1065505	356562	546487	304406	138572
306.5	695086	1019665	345320	541385	286739	144474
307.5	734804	975240	334617	536398	270209	150801
308.5	776348	932308	324455	531497	254763	157561
309.5	819532	890929	314832	526659	240352	164760
310.5	864121	851145	305745	521863	226923	172404
311.5	909829	812988	297192	517090	214423	180499
312.5	956319	776473	289169	512322	202804	189050
313.5	1003203	741606	281671	507546	192013	198062
314.5	1050043	708378	274693	502750	182003	207536
315.5	1096356	676776	268230	497924	172726	217477
316.5	1141619	646773	262275	493062	164139	227884
317.5	1185275	618339	256824	488158	156196	238759
318.5	1226746	591438	251870	483208	148858	250100
319.5	1265445	566025	247407	478212	142085	261904
320.5	1300784	542056	243431	473170	135841	274168
321.5	1332193	519482	239936	468083	130091	286886
322.5	1359132	498251	236919	462955	124803	300051
323.5	1381110	478311	234376	457789	119947	313654
324.5	1397694	459608	232303	452592	115494	327684
325.5	1408526	442089	230700	447369	111419	342130
326.5	1413336	425702	229564	442127	107696	356975
327.5	1411947	410392	228897	436874	104305	372205
328.5	1404285	396110	228698	431618	101224	387798
329.5	1390383	382804	228972	426366	98434	403735
330.5	1370378	370427	229720	421126	95918	419990
331.5	1344513	358931	230948	415907	93661	436536
332.5	1313124	348273	232661	410716	91648	453345
333.5	1276635	338408	234866	405562	89865	470382
334.5	1235546	329297	237571	400450	88302	487612
335.5	1190419	320899	240786	395389	86947	504996
336.5	1141857	313180	244520	390385	85791	522490
337.5	1090498	306103	248785	385442	84826	540048
338.5	1036988	299637	253593	380567	84044	557620
339.5	981974	293750	258957	375764	83438	575152
340.5	926084	288414	264889	371037	83004	592588
341.5	869915	283601	271403	366389	82736	609865
342.5	814024	279287	278514	361823	82630	626921
343.5	758916	275447	286234	357340	82683	643686
344.5	705040	272060	294577	352943	82892	660091
345.5	652785	269105	303557	348631	83255	676063
346.5	602476	266562	313184	344405	83771	691524
347.5	554373	264413	323468	340263	84439	706398
348.5	508678	262642	334420	336206	85258	720605
349.5	465533	261232	346044	332232	86230	734065
350.5	425027	260169	358344	328337	87354	746697
351.5	387200	259439	371322	324521	88632	758423
352.5	352051	259028	384974	320780	90066	769164
353.5	319541	258924	399293	317111	91657	778844
354.5	289602	259116	414268	313510	93408	787389
355.5	262141	259591	429882	309974	95323	794731
356.5	237045	260339	446113	306498	97403	800806
357.5	214189	261350	462932	303080	99653	805556
358.5	193438	262612	480306	299714	102076	808928
359.5	174652	264116	498195	296396	104676	810881
360.5	157689	265852	516549	293122	107458	811378
361.5	142407	267811	535316	289888	110425	810393
362.5	128669	269981	554433	286689	113582	807910
363.5	116342	272355	573833	283522	116935	803924
364.5	105299	274920	593441	280382	120486	798439
365.5	95420	277668	613176	277266	124242	791471
366.5	86594	280587	632951	274170	128207	783046
367.5	78716	283668	652675	271091	132384	773203
368.5	71693	286899	672250	268026	136779	761990
369.5	65435	290270	691576	264971	141395	749465
370.5	59864	293768	710552	261926	146236	735697
371.5	54907	297382	729073	258887	151305	720763
372.5	50499	301099	747034	255853	156604	704748
373.5	46581	304908	764331	252822	162136	687746
374.5	43100	308796	780863	249794	167902	669853
375.5	40011	312748	796533	246767	173902	651174
376.5	37271	316752	811245	243742	180136	631815
377.5	34843	320794	824912	240718	186601	611885
378.5	32695	324860	837453	237697	193297	591495
379.5	30797	328936	848796	234678	200217	570753
380.5	29124	333007	858877	231663	207357	549768
381.5	27654	337059	867641	228654	214708	528646
382.5	26367	341079	875045	225651	222264	507488
383.5	25246	345050	881056	222658	230011	486393
384.5	24277	348960	885652	219677	237938	465451
385.5	23446	352795	888822	216710	246030	444748
386.5	22742	356540	890567	213760	254270	424363
387.5	22156	360183	890899	210830	262638	404369
388.5	21681	363711	889839	207923	271112	384828
389.5	21309	367112	887420	205043	279669	365797
390.5	21036	370374	883682	202192	288281	347325
391.5	20857	373486	878676	199375	296920	329453
392.5	20769	376439	872459	196595	305555	312215
393.5	20771	379224	865094	193856	314150	295637
394.5	20860	381832	856652	191160	322670	279738
395.5	21036	384256	847206	188512	331077	264532
396.5	21301	386491	836833	185916	339330	250026
397.5	21655	388531	825615	183374	347386	236222
398.5	22101	390373	813632	180890	355202	223117
399.5	22641	392014	800966	178467	362731	210702
400.5	23280	393452	787700	176109	369929	198968
401.5	24022	394687	773914	173819	376748	187898
402.5	24872	395721	759688	171599	383140	177477
403.5	25836	396555	745097	169452	389058	167684
404.5	26923	397192	730215	167382	394457	158497
405.5	28139	397636	715111	165390	399290	149895
406.5	29493	397893	699853	163479	403514	141853
407.5	30996	397969	684502	161651	407088	134346
408.5	32658	397871	669115	159909	409972	127350
409.5	34490	397607	653746	158254	412132	120841
410.5	36505	397186	638443	156688	413534	114793
411.5	38717	396616	623251	155212	414152	109182
412.5	41139	395908	608207	153829	413963	103986
413.5	43787	395073	593348	152540	412949	99180
414.5	46677	394120	578705	151345	411097	94743
415.5	49826	393062	564303	150246	408401	90654
416.5	53250	391909	550166	149245	404860	86893
417.5	56969	390674	536312	148341	400481	83440
418.5	61000	389367	522758	147537	395276	80279
419.5	65363	388000	509515	146831	389262	77392
420.5	70076	386584	496592	146226	382466	74763
421.5	75159	385131	483996	145722	374916	72378
422.5	80629	383652	471732	145319	366652	70223
423.5	86506	382157	459800	145017	357714	68285
424.5	92807	380656	448201	144817	348150	66554
425.5	99547	379160	436932	144719	338011	65019
426.5	106741	377677	425990	144724	327355	63670
427.5	114403	376216	415369	144830	316241	62498
428.5	122544	374784	405063	145039	304730	61495
429.5	131170	373390	395064	145350	292887	60655
430.5	140288	372040	385365	145762	280777	59972
431.5	149900	370740	375955	146275	268468	59438
432.5	160004	369495	366825	146889	256024	59050
433.5	170594	368309	357964	147604	243511	58804
434.5	181660	367187	349363	148417	230994	58694
435.5	193187	366129	341011	149329	218533	58718
436.5	205157	365139	332895	150338	206187	58873
437.5	217543	364216	325005	151443	194012	59155
438.5	230318	363362	317330	152642	182059	59563
439.5	243445	362574	309859	153933	170376	60094
440.5	256885	361851	302580	155315	159005	60745
441.5	270593	361189	295483	156784	147986	61515
442.5	284518	360584	288558	158339	137350	62399
443.5	298606	360032	281793	159976	127127	63396
444.5	312798	359525	275180	161692	117340	64503
445.5	327032	359057	268708	163483	108006	65714
446.5	341240	358619	262367	165345	99139	67027
447.5	355355	358201	256150	167273	90748	68434
448.5	369305	357793	250048	169263	82837	69930
449.5	383018	357382	244052	171308	75407	71507
450.5	396420	356957	238155	173404	68453	73156
451.5	409438	356503	232351	175543	61970	74867
452.5	422001	356005	226632	177718	55946	76626
453.5	434036	355446	220992	179923	50369	78419
454.5	445475	354811	215427	182148	45224	80231
455.5	456252	354080	209930	184386	40494	82044
456.5	466305	353236	204497	186627	36161	83837
457.5	475576	352258	199125	188861	32204	85587
458.5	484010	351127	193810	191079	28603	87271
459.5	491562	349821	188548	193270	25337	88861
460.5	498187	348320	183337	195423	22384	90330
461.5	503851	346603	178176	197526	19724	91648
462.5	508522	344648	173062	199568	17334	92786
463.5	512178	342434	167994	201537	15194	93711
464.5	514802	339941	162972	203419	13284	94393
465.5	516383	337149	157995	205203	11585	94802
466.5	516919	334039	153063	206876	10077	94909
467.5	516412	330594	148178	208425	8744	94688
468.5	514871	326796	143339	209837	7568	94117
469.5	512312	322633	138548	211100	6535	93176
470.5	508756	318090	133807	212202	5629	91851
471.5	504229	313160	129117	213130	4837	90136
472.5	498762	307834	124480	213874	4146	88028
473.5	492392	302109	119899	214422	3546	85534
474.5	485159	295983	115376	214764	3026	82667
475.5	477107	289458	110914	214890	2576	79447
476.5	468283	282542	106515	214793	2189	75904
477.5	458737	275243	102183	214463	1855	72073
478.5	448521	267576	97920	213896	1569	67996
479.5	437690	259557	93729	213085	1325	63721
480.5	426299	251209	89614	212027	1116	59299
481.5	414405	242556	85578	210718	938	54787
482.5	402066	233627	81623	209157	787	50240
483.5	389339	224455	77753	207344	659	45714
484.5	376283	215075	73971	205280	551	41264
485.5	362952	205525	70278	202969	460	36941
486.5	349406	195846	66679	200415	383	32790
487.5	335697	186080	63176	197623	318	28852
488.5	321882	176271	59770	194600	264	25159
489.5	308011	166463	56464	191356	219	21737
490.5	294136	156702	53260	187899	181	18603
491.5	280305	147032	50160	184242	150	15768
492.5	266565	137497	47165	180395	123	13232
493.5	252959	128138	44277	176373	102	10993
494.5	239530	118997	41495	172190	84	9038
495.5	226317	110110	38822	167861	69	7352
496.5	213357	101512	36257	163401	56	5917
497.5	200682	93233	33801	158826	46	4710
498.5	188323	85301	31453	154153	38	3707
499.5	176310	77738	29213	149399	31	2885
500.5	164666	70562	27080	144580	25	2220
501.5	153413	63789	25053	139714	21	1688
502.5	142572	57427	23131	134817	17	1268
503.5	132157	51482	21313	129906	14	941
504.5	122183	45955	19595	124996	11	690
505.5	112658	40844	17977	120104	9	500
506.5	103592	36140	16457	115243	7	358
507.5	94989	31835	15031	110427	6	253
508.5	86850	27916	13696	105671	5	176
509.5	79175	24367	12451	100987	4	121
510.5	71961	21170	11292	96385	3	82
511.5	65203	18305	10215	91876	3	55
512.5	58893	15753	9218	87469	2	37
513.5	53022	13491	8297	83174	2	24
514.5	47577	11497	7448	78997	1	15
515.5	42548	9750	6668	74944	1	10
516.5	37917	8227	5954	71021	0	6
517.5	33670	6907	5301	67231	0	4
518.5	29790	5770	4707	63579	0	2
519.5	26259	4795	4167	60067	0	1
520.5	23057	3964	3679	56696	0	0
521.5	20167	3260	3237	53466	0	0
522.5	17568	2667	2841	50378	0	0
523.5	15242	2171	2485	47431	0	0
524.5	13168	1757	2166	44623	0	0
525.5	11327	1415	1883	41952	0	0
526.5	9701	1133	1631	39417	0	0
527.5	8271	902	1408	37013	0	0
528.5	7020	715	1212	34738	0	0
529.5	5930	563	1039	32587	0	0
530.5	4985	441	888	30558	0	0
531.5	4170	344	757	28644	0	0
532.5	3471	266	642	26844	0	0
533.5	2874	205	543	25150	0	0
534.5	2368	157	457	23560	0	0
535.5	1940	120	384	22069	0	0
536.5	1581	91	321	20671	0	0
537.5	1281	68	267	19363	0	0
538.5	1033	51	222	18139	0	0
539.5	827	38	183	16995	0	0
540.5	659	28	151	15928	0	0
541.5	522	21	124	14932	0	0
542.5	411	15	101	14003	0	0
543.5	321	11	82	13138	0	0
544.5	250	8	67	12333	0	0
545.5	193	6	54	11584	0	0
546.5	148	4	43	10887	0	0
547.5	113	3	35	10240	0	0
548.5	85	2	28	9638	0	0
549.5	64	1	22	9080	0	0
550.5	48	1	17	8561	0	0
551.5	36	0	14	8080	0	0
552.5	26	0	11	7634	0	0
553.5	19	0	8	7221	0	0
554.5	14	0	6	6837	0	0
555.5	10	0	5	6482	0	0
556.5	7	0	4	6154	0	0
557.5	5	0	3	5850	0	0
558.5	4	0	2	5568	0	0
559.5	2	0	2	5308	0	0
560.5	2	0	1	5067	0	0
561.5	1	0	0	4845	0	0
562.5	0	0	0	4640	0	0
563.5	0	0	0	4451	0	0
564.5	0	0	0	4277	0	0
565.5	0	0	0	4116	0	0
566.5	0	0	0	3969	0	0
567.5	0	0	0	3834	0	0
568.5	0	0	0	3710	0	0
569.5	0	0	0	3597	0	0
570.5	0	0	0	3494	0	0
571.5	0	0	0	3400	0	0
572.5	0	0	0	3315	0	0
573.5	0	0	0	3239	0	0
574.5	0	0	0	3171	0	0
575.5	0	0	0	3110	0	0
576.5	0	0	0	3057	0	0
577.5	0	0	0	3011	0	0
578.5	0	0	0	2971	0	0
579.5	0	0	0	2937	0	0
580.5	0	0	0	2910	0	0
581.5	0	0	0	2889	0	0
582.5	0	0	0	2874	0	0
583.5	0	0	0	2865	0	0
584.5	0	0	0	2861	0	0
585.5	0	0	0	2863	0	0
586.5	0	0	0	2871	0	0
587.5	0	0	0	2884	0	0
588.5	0	0	0	2902	0	0
589.5	0	0	0	2926	0	0
590.5	0	0	0	2956	0	0
591.5	0	0	0	2992	0	0
592.5	0	0	0	3033	0	0
593.5	0	0	0	3080	0	0
594.5	0	0	0	3133	0	0
595.5	0	0	0	3193	0	0
596.5	0	0	0	3259	0	0
597.5	0	0	0	3331	0	0
598.5	0	0	0	3410	0	0
599.5	0	0	0	3496	0	0
600.5	0	0	0	3589	0	0
601.5	0	0	0	3690	0	0
602.5	0	0	0	3798	0	0
603.5	0	0	0	3915	0	0
604.5	0	0	0	4039	0	0
605.5	0	0	0	4173	0	0
606.5	0	0	0	4315	0	0
607.5	0	0	0	4467	0	0
608.5	0	0	0	4628	0	0
609.5	0	0	0	4799	0	0
610.5	0	0	0	4980	0	0
611.5	0	0	0	5172	0	0
612.5	0	0	0	5375	0	0
613.5	0	0	0	5590	0	0
614.5	0	0	0	5815	0	0
615.5	0	0	0	6053	0	0
616.5	0	0	0	6303	0	0
617.5	0	0	0	6565	0	0
618.5	0	0	0	6839	0	0
619.5	0	0	0	7126	0	0
620.5	0	0	0	7426	0	0
621.5	0	0	0	7739	0	0
622.5	0	0	0	8065	0	0
623.5	0	0	0	8404	0	0
624.5	0	0	0	8755	0	0
625.5	0	0	0	9118	0	0
626.5	0	0	0	9494	0	0
627.5	0	0	0	9881	0	0
628.5	0	0	0	10279	0	0
629.5	0	0	0	10688	0	0
630.5	0	0	0	11107	0	0
631.5	0	0	0	11534	0	0
632.5	0	0	0	11969	0	0
633.5	0	0	0	12411	0	0
634.5	0	0	0	12858	0	0
635.5	0	0	0	13308	0	0
636.5	0	0	0	13762	0	0
637.5	0	0	0	14216	0	0
638.5	0	0	0	14668	0	0
639.5	0	0	0	15118	0	0
640.5	0	0	0	15562	0	0
641.5	0	0	0	15999	0	0
642.5	0	0	0	16426	0	0
643.5	0	0	0	16841	0	0
644.5	0	0	0	17242	0	0
645.5	0	0	0	17625	0	0
646.5	0	0	0	17989	0	0
647.5	0	0	0	18331	0	0
648.5	0	0	0	18649	0	0
649.5	0	0	0	18940	0	0
650.5	0	0	0	19201	0	0
651.5	0	0	0	19431	0	0
652.5	0	0	0	19627	0	0
653.5	0	0	0	19788	0	0
654.5	0	0	0	19911	0	0
655.5	0	0	0	19995	0	0
656.5	0	0	0	20038	0	0
657.5	0	0	0	20040	0	0
658.5	0	0	0	20000	0	0
659.5	0	0	0	19916	0	0
660.5	0	0	0	19790	0	0
661.5	0	0	0	19620	0	0
662.5	0	0	0	19407	0	0
663.5	0	0	0	19153	0	0
664.5	0	0	0	18857	0	0
665.5	0	0	0	18522	0	0
666.5	0	0	0	18149	0	0
667.5	0	0	0	17739	0	0
668.5	0	0	0	17296	0	0
669.5	0	0	0	16822	0	0
670.5	0	0	0	16319	0	0
671.5	0	0	0	15791	0	0
672.5	0	0	0	15240	0	0
673.5	0	0	0	14670	0	0
674.5	0	0	0	14083	0	0
675.5	0	0	0	13484	0	0
676.5	0	0	0	12875	0	0
677.5	0	0	0	12260	0	0
678.5	0	0	0	11642	0	0
679.5	0	0	0	11025	0	0
680.5	0	0	0	10411	0	0
681.5	0	0	0	9804	0	0
682.5	0	0	0	9206	0	0
683.5	0	0	0	8619	0	0
684.5	0	0	0	8047	0	0
685.5	0	0	0	7491	0	0
686.5	0	0	0	6953	0	0
687.5	0	0	0	6434	0	0
688.5	0	0	0	5937	0	0
689.5	0	0	0	5462	0	0
690.5	0	0	0	5009	0	0
691.5	0	0	0	4581	0	0
692.5	0	0	0	4176	0	0
693.5	0	0	0	3796	0	0
694.5	0	0	0	3439	0	0
695.5	0	0	0	3107	0	0
696.5	0	0	0	2798	0	0
697.5	0	0	0	2512	0	0
698.5	0	0	0	2248	0	0
699.5	0	0	0	2006	0	0
700.5	0	0	0	1784	0	0
701.5	0	0	0	1582	0	0
702.5	0	0	0	1398	0	0
703.5	0	0	0	1232	0	0
704.5	0	0	0	1082	0	0
705.5	0	0	0	947	0	0
706.5	0	0	0	827	0	0
707.5	0	0	0	719	0	0
708.5	0	0	0	623	0	0
709.5	0	0	0	539	0	0
710.5	0	0	0	464	0	0
711.5	0	0	0	399	0	0
712.5	0	0	0	341	0	0
713.5	0	0	0	291	0	0
714.5	0	0	0	248	0	0
715.5	0	0	0	210	0	0
716.5	0	0	0	177	0	0
717.5	0	0	0	149	0	0
718.5	0	0	0	125	0	0
719.5	0	0	0	105	0	0
720.5	0	0	0	88	0	0
721.5	0	0	0	73	0	0
722.5	0	0	0	60	0	0
723.5	0	0	0	50	0	0
724.5	0	0	0	41	0	0
725.5	0	0	0	34	0	0
726.5	0	0	0	27	0	0
727.5	0	0	0	22	0	0
728.5	0	0	0	18	0	0
729.5	0	0	0	15	0	0
730.5	0	0	0	12	0	0
731.5	0	0	0	10	0	0
732.5	0	0	0	8	0	0
733.5	0	0	0	6	0	0
734.5	0	0	0	5	0	0
735.5	0	0	0	4	0	0
736.5	0	0	0	3	0	0
737.5	0	0	0	2	0	0
738.5	0	0	0	2	0	0
739.5	0	0	0	1	0	0
740.5	0	0	0	1	0	0
741.5	0	0	0	0	0	0
742.5	0	0	0	0	0	0
743.5	0	0	0	0	0	0
744.5	0	0	0	0	0	0
745.5	0	0	0	0	0	0
746.5	0	0	0	0	0	0
747.5	0	0	0	0	0	0
748.5	0	0	0	0	0	0
749.5	0	0	0	0	0	0
750.5	0	0	0	0	0	0
751.5	0	0	0	0	0	0
752.5	0	0	0	0	0	0
753.5	0	0	0	0	0	0
754.5	0	0	0	0	0	0
755.5	0	0	0	0	0	0
756.5	0	0	0	0	0	0
757.5	0	0	0	0	0	0
758.5	0	0	0	0	0	0
759.5	0	0	0	0	0	0
760.5	0	0	0	0	0	0
761.5	0	0	0	0	0	0
762.5	0	0	0	0	0	0
763.5	0	0	0	0	0	0
764.5	0	0	0	0	0	0
765.5	0	0	0	0	0	0
766.5	0	0	0	0	0	0
767.5	0	0	0	0	0	0
768.5	0	0	0	0	0	0
769.5	0	0	0	0	0	0
770.5	0	0	0	0	0	0
771.5	0	0	0	0	0	0
772.5	0	0	0	0	0	0
773.5	0	0	0	0	0	0
774.5	0	0	0	0	0	0
775.5	0	0	0	0	0	0
776.5	0	0	0	0	0	0
777.5	0	0	0	0	0	0
778.5	0	0	0	0	0	0
779.5	0	0	0	0	0	0
780.5	0	0	0	0	0	0
781.5	0	0	0	0	0	0
782.5	0	0	0	0	0	0
783.5	0	0	0	0	0	0
784.5	0	0	0	0	0	0
785.5	0	0	0	0	0	0
786.5	0	0	0	0	0	0
787.5	0	0	0	0	0	0
788.5	0	0	0	0	0	0
789.5	0	0	0	0	0	0
790.5	0	0	0	0	0	0
791.5	0	0	0	0	0	0
792.5	0	0	0	0	0	0
793.5	0	0	0	0	0	0
794.5	0	0	0	0	0	0
795.5	0	0	0	0	0	0
796.5	0	0	0	0	0	0
797.5	0	0	0	0	0	0
798.5	0	0	0	0	0	0
799.5	0	0	0	0	0	0
800.5	0	0	0	0	0	0
801.5	0	0	0	0	0	0
802.5	0	0	0	0	0	0
803.5	0	0	0	0	0	0
804.5	0	0	0	0	0	0
805.5	0	0	0	0	0	0
806.5	0	0	0	0	0	0
807.5	0	0	0	0	0	0
808.5	0	0	0	0	0	0
809.5	0	0	0	0	0	0
810.5	0	0	0	0	0	0
811.5	0	0	0	0	0	0
812.5	0	0	0	0	0	0
813.5	0	0	0	0	0	0
814.5	0	0	0	0	0	0
815.5	0	0	0	0	0	0
816.5	0	0	0	0	0	0
817.5	0	0	0	0	0	0
818.5	0	0	0	0	0	0
819.5	0	0	0	0	0	0
820.5	0	0	0	0	0	0
821.5	0	0	0	0	0	0
822.5	0	0	0	0	0	0
823.5	0	0	0	0	0	0
824.5	0	0	0	0	0	0
825.5	0	0	0	0	0	0
826.5	0	0	0	0	0	0
827.5	0	0	0	0	0	0
828.5	0	0	0	0	0	0
829.5	0	0	0	0	0	0
830.5	0	0	0	0	0	0
831.5	0	0	0	0	0	0
832.5	0	0	0	0	0	0
833.5	0	0	0	0	0	0
834.5	0	0	0	0	0	0
835.5	0	0	0	0	0	0
836.5	0	0	0	0	0	0
837.5	0	0	0	0	0	0
838.5	0	0	0	0	0	0
839.5	0	0	0	0	0	0
840.5	0	0	0	0	0	0
841.5	0	0	0	0	0	0
842.5	0	0	0	0	0	0
843.5	0	0	0	0	0	0
844.5	0	0	0	0	0	0
845.5	0	0	0	0	0	0
846.5	0	0	0	0	0	0
847.5	0	0	0	0	0	0
848.5	0	0	0	0	0	0
849.5	0	0	0	0	0	0
850.5	0	0	0	0	0	0
851.5	0	0	0	0	0	0
852.5	0	0	0	0	0	0
853.5	0	0	0	0	0	0
854.5	0	0	0	0	0	0
855.5	0	0	0	0	0	0
856.5	0	0	0	0	0	0
857.5	0	0	0	0	0	0
858.5	0	0	0	0	0	0
859.5	0	0	0	0	0	0
860.5	0	0	0	0	0	0
861.5	0	0	0	0	0	0
862.5	0	0	0	0	0	0
863.5	0	0	0	0	0	0
864.5	0	0	0	0	0	0
865.5	0	0	0	0	0	0
866.5	0	0	0	0	0	0
867.5	0	0	0	0	0	0
868.5	0	0	0	0	0	0
869.5	0	0	0	0	0	0
870.5	0	0	0	0	0	0
871.5	0	0	0	0	0	0
872.5	0	0	0	0	0	0
873.5	0	0	0	0	0	0
874.5	0	0	0	0	0	0
875.5	0	0	0	0	0	0
876.5	0	0	0	0	0	0
877.5	0	0	0	0	0	0
878.5	0	0	0	0	0	0
879.5	0	0	0	0	0	0
880.5	0	0	0	0	0	0
881.5	0	0	0	0	0	0
882.5	0	0	0	0	0	0
883.5	0	0	0	0	0	0
884.5	0	0	0	0	0	0
885.5	0	0	0	0	0	0
886.5	0	0	0	0	0	0
887.5	0	0	0	0	0	0
888.5	0	0	0	0	0	0
889.5	0	0	0	0	0	0
890.5	0	0	0	0	0	0
891.5	0	0	0	0	0	0
892.5	0	0	0	0	0	0
893.5	0	0	0	0	0	0
894.5	0	0	0	0	0	0
895.5	0	0	0	0	0	0
896.5	0	0	0	0	0	0
897.5	0	0	0	0	0	0
898.5	0	0	0	0	0	0
899.5	0	0	0	0	0	0
900.5	0	0	0	0	0	0
901.5	0	0	0	0	0	0
902.5	0	0	0	0	0	0
903.5	0	0	0	0	0	0
904.5	0	0	0	0	0	0
905.5	0	0	0	0	0	0
906.5	0	0	0	0	0	0
907.5	0	0	0	0	0	0
908.5	0	0	0	0	0	0
909.5	0	0	0	0	0	0
910.5	0	0	0	0	0	0
911.5	0	0	0	0	0	0
912.5	0	0	0	0	0	0
913.5	0	0	0	0	0	0
914.5	0	0	0	0	0	0
915.5	0	0	0	0	0	0
916.5	0	0	0	0	0	0
917.5	0	0	0	0	0	0
918.5	0	0	0	0	0	0
919.5	0	0	0	0	0	0
920.5	0	0	0	0	0	0
921.5	0	0	0	0	0	0
922.5	0	0	0	0	0	0
923.5	0	0	0	0	0	0
924.5	0	0	0	0	0	0
925.5	0	0	0	0	0	0
926.5	0	0	0	0	0	0
927.5	0	0	0	0	0	0
928.5	0	0	0	0	0	0
929.5	0	0	0	0	0	0
930.5	0	0	0	0	0	0
931.5	0	0	0	0	0	0
932.5	0	0	0	0	0	0
933.5	0	0	0	0	0	0
934.5	0	0	0	0	0	0
935.5	0	0	0	0	0	0
936.5	0	0	0	0	0	0
937.5	0	0	0	0	0	0
938.5	0	0	0	0	0	0
939.5	0	0	0	0	0	0
940.5	0	0	0	0	0	0
941.5	0	0	0	0	0	0
942.5	0	0	0	0	0	0
943.5	0	0	0	0	0	0
944.5	0	0	0	0	0	0
945.5	0	0	0	0	0	0
946.5	0	0	0	0	0	0
947.5	0	0	0	0	0	0
948.5	0	0	0	0	0	0
949.5	0	0	0	0	0	0
950.5	0	0	0	0	0	0
951.5	0	0	0	0	0	0
952.5	0	0	0	0	0	0
953.5	0	0	0	0	0	0
954.5	0	0	0	0	0	0
955.5	0	0	0	0	0	0
956.5	0	0	0	0	0	0
957.5	0	0	0	0	0	0
958.5	0	0	0	0	0	0
959.5	0	0	0	0	0	0
960.5	0	0	0	0	0	0
961.5	0	0	0	0	0	0
962.5	0	0	0	0	0	0
963.5	0	0	0	0	0	0
964.5	0	0	0	0	0	0
965.5	0	0	0	0	0	0
966.5	0	0	0	0	0	0
967.5	0	0	0	0	0	0
968.5	0	0	0	0	0	0
969.5	0	0	0	0	0	0
970.5	0	0	0	0	0	0
971.5	0	0	0	0	0	0
972.5	0	0	0	0	0	0
973.5	0	0	0	0	0	0
974.5	0	0	0	0	0	0
975.5	0	0	0	0	0	0
976.5	0	0	0	0	0	0
977.5	0	0	0	0	0	0
978.5	0	0	0	0	0	0
979.5	0	0	0	0	0	0
980.5	0	0	0	0	0	0
981.5	0	0	0	0	0	0
982.5	0	0	0	0	0	0
983.5	0	0	0	0	0	0
984.5	0	0	0	0	0	0
985.5	0	0	0	0	0	0
986.5	0	0	0	0	0	0
987.5	0	0	0	0	0	0
988.5	0	0	0	0	0	0
989.5	0	0	0	0	0	0
990.5	0	0	0	0	0	0
991.5	0	0	0	0	0	0
992.5	0	0	0	0	0	0
993.5	0	0	0	0	0	0
994.5	0	0	0	0	0	0
995.5	0	0	0	0	0	0
996.5	0	0	0	0	0	0
997.5	0	0	0	0	0	0
998.5	0	0	0	0	0	0
999.5	0	0	0	0	0	0

## Sheet: Extended Data Fig 7b
Yield [particle/mL]		Yield / YieldFresh [%]
Fresh	Reused after RIPA treatment	Fresh	Reused after RIPA treatment
700591226	636316840	0.940936	0.854612
712567406	741825891	0.957021	0.996317
820546197	609623909	1.10204	0.818762
