# Supplementary material for: Meso–macroporous hydrogel for direct litre-scale isolation of extracellular vesicles
Source: Nat Nanotechnol. 2025 Sep 24;20(11):1678–87. doi: 10.1038/s41565-025-02011-1 (PMC12623240; doi:10.1038/s41565-025-02011-1)
Supplement: Supplementary file 17 — Statistical source data. [file 41565_2025_2011_MOESM17_ESM.xlsx]

## Sheet: Extended Data Fig 8a
	Particle concentration [particle/mL]
	Isolation time [min] = 80			Isolation time [min] = 15 + 15
Size [nm]	Technical replicate 1	Technical replicate 2	Technical replicate 3	Technical replicate 1	Technical replicate 2	Technical replicate 3
0.5	0	0	0	0	0	0
1.5	0	0	0	0	0	0
2.5	0	0	0	0	0	0
3.5	0	0	0	0	0	0
4.5	0	0	0	0	0	0
5.5	0	0	0	0	0	0
6.5	0	0	0	0	0	0
7.5	0	0	0	0	0	0
8.5	0	0	0	0	0	0
9.5	0	0	0	0	0	0
10.5	0	0	0	0	0	0
11.5	0	0	0	0	0	0
12.5	0	0	0	0	0	0
13.5	0	0	0	0	0	0
14.5	0	0	0	0	0	0
15.5	0	0	0	0	0	0
16.5	0	0	0	0	0	0
17.5	0	0	0	0	0	0
18.5	0	0	0	0	0	0
19.5	0	0	0	0	0	0
20.5	0	0	0	0	0	0
21.5	0	0	0	0	0	0
22.5	0	0	0	0	0	0
23.5	0	0	0	0	0	0
24.5	0	0	0	0	0	0
25.5	0	0	0	0	0	0
26.5	0	0	0	0	0	0
27.5	0	0	0	0	0	0
28.5	0	0	0	0	0	0
29.5	0	0	0	0	0	0
30.5	0	0	0	0	0	0
31.5	0	0	0	0	0	0
32.5	0	0	0	0	0	0
33.5	0	0	0	0	0	0
34.5	0	0	0	0	0	0
35.5	0	0	0	0	0	0
36.5	0	0	0	0	0	0
37.5	0	0	0	0	0	0
38.5	0	0	0	0	0	0
39.5	0	0	0	0	0	0
40.5	0	0	0	0	0	0
41.5	0	0	0	0	0	0
42.5	0	0	0	0	0	0
43.5	0	0	0	0	0	0
44.5	0	0	0	0	0	0
45.5	0	0	0	0	0	0
46.5	0	0	0	0	0	0
47.5	0	0	10	0	0	0
48.5	0	0	20	0	0	0
49.5	0	0	40	0	0	0
50.5	0	0	80	0	0	0
51.5	0	0	150	0	0	0
52.5	0	0	250	0	0	0
53.5	0	0	410	0	0	0
54.5	0	0	660	0	0	0
55.5	0	0	1030	0	0	0
56.5	0	0	1550	0	0	0
57.5	0	0	2300	0	0	0
58.5	0	0	3330	0	74	0
59.5	0	0	4740	0	74	0
60.5	0	0	6640	0	148	0
61.5	0	0	9180	0	222	0
62.5	0	0	12530	0	296	0
63.5	0	0	16920	0	481	0
64.5	0	0	22640	0	666	0
65.5	0	20	30030	0	999	0
66.5	0	80	39550	0	1406	0
67.5	0	320	51740	0	1998	0
68.5	0	1100	67300	0	2812	0
69.5	0	3410	87070	0	3885	0
70.5	0	9510	112100	0	5328	0
71.5	20	23980	143670	0	7252	0
72.5	40	54750	183310	0	9805	0
73.5	80	113630	232870	0	13098	0
74.5	180	215420	294530	0	17390	0
75.5	370	374960	370840	0	22866	0
76.5	760	602630	464710	37	29896	0
77.5	1500	899620	579420	74	38776	74
78.5	2870	1255270	718560	148	49987	148
79.5	5360	1647620	885980	259	64010	259
80.5	9700	2047490	1085670	407	81474	518
81.5	17060	2424510	1321590	629	103045	1036
82.5	29150	2752960	1597460	962	129611	1924
83.5	48430	3015750	1916580	1480	162060	3515
84.5	78240	3205800	2281500	2183	201539	6290
85.5	122960	3325090	2693850	3256	249306	10952
86.5	188080	3382210	3154050	4773	306767	18648
87.5	280120	3389590	3661180	6882	375550	30932
88.5	406400	3360920	4212840	9805	457431	50098
89.5	574680	3309330	4805220	13801	554334	79143
90.5	792520	3246260	5433130	19203	668479	122063
91.5	1066610	3181030	6090280	26418	802160	183705
92.5	1401900	3120840	6769560	36001	957856	270063
93.5	1800900	3070940	7463400	48470	1138157	387686
94.5	2263050	3035040	8164160	64676	1345764	543826
95.5	2784390	3015660	8864570	85507	1583415	745587
96.5	3357520	3014450	9558030	111962	1853848	999629
97.5	3972050	3032440	10238940	145336	2159727	1311317
98.5	4615220	3070290	10902910	187109	2503531	1684018
99.5	5272900	3128420	11546840	238909	2887554	2118509
100.5	5930640	3207110	12168990	302771	3313757	2612533
101.5	6574770	3306590	12768920	380915	3783657	3160688
102.5	7193360	3427080	13347370	475857	4298253	3754316
103.5	7776920	3568870	13906140	590520	4858063	4382206
104.5	8318880	3732310	14447860	728160	5462791	5031038
105.5	8815770	3917870	14975850	892440	6111586	5686493
106.5	9267150	4126200	15493960	1087393	6802672	6333993
107.5	9675350	4358180	16006340	1317681	7533607	6959885
108.5	10045010	4614960	16517380	1588225	8301061	7552218
109.5	10382700	4898040	17031560	1904649	9101001	8101261
110.5	10696390	5209400	17553390	2273058	9928728	8600132
111.5	10995030	5551490	18087340	2700075	10778803	9044798
112.5	11288180	5927430	18637830	3192915	11645343	9434075
113.5	11585780	6341010	19209220	3759311	12521984	9769295
114.5	11897910	6796860	19805810	4407588	13402214	10054084
115.5	12234750	7300500	20431860	5146515	14279225	10293770
116.5	12606500	7858450	21091630	5985157	15146357	10494976
117.5	13023470	8478340	21789430	6933023	15997061	10665176
118.5	13496160	9168960	22529650	7999659	16825121	10812214
119.5	14035330	9940360	23316790	9194537	17624802	10944045
120.5	14652220	10803920	24155520	10526833	18390850	11068550
121.5	15358640	11772370	25050710	12005094	19118751	11193203
122.5	16167150	12859780	26007460	13636868	19804620	11325071
123.5	17091210	14081570	27031090	15428371	20445497	11470777
124.5	18145270	15454340	28127200	17383932	21039088	11636315
125.5	19344890	16995730	29301650	19505586	21583987	11827346
126.5	20706780	18724150	30560500	21792519	22079602	12048939
127.5	22248790	20658340	31910080	24240624	22526081	12305867
128.5	23989910	22816910	33356830	26842020	22924386	12602496
129.5	25950030	25217700	34907330	29584534	23275997	12942859
130.5	28149820	27876990	36568190	32451664	23583171	13330693
131.5	30610340	30808710	38345950	35422172	23848572	13769587
132.5	33352660	34023500	40246980	38470158	24075382	14262723
133.5	36397290	37527800	42277350	41565356	24267227	14813098
134.5	39763590	41323020	44442720	44673356	24427881	15423450
135.5	43469010	45404830	46748140	47756492	24561562	16096184
136.5	47528340	49762690	49197940	50774471	24672562	16833261
137.5	51952840	54379620	51795570	53685594	24765321	17636420
138.5	56749460	59232430	54543420	56447903	24844390	18506808
139.5	61920060	64292200	57442700	59020550	24914320	19445091
140.5	67460720	69525260	60493300	61365018	24979773	20451528
141.5	73361330	74894410	63693720	63446601	25045263	21525638
142.5	79605220	80360440	67040960	65235477	25115341	22666496
143.5	86169180	85883830	70530530	66707818	25194558	23872511
144.5	93023710	91426400	74156470	67846456	25287391	25141611
145.5	100133580	96952900	77911390	68641512	25398243	26471243
146.5	107458590	102432420	81786610	69090433	25531554	27858373
147.5	114954630	107839410	85772330	69197992	25691653	29299671
148.5	122574910	113154410	89857860	68975696	25883017	30791659
149.5	130271280	118364320	94031860	68441268	26109975	32330674
150.5	137995510	123462310	98282650	67617685	26377004	33913201
151.5	145700630	128447400	102598510	66532142	26688618	35535836
152.5	153342020	133323720	106968030	65214905	27049442	37195508
153.5	160878370	138099570	111380380	63698349	27464249	38889627
154.5	168272370	142786390	115825680	62015700	27937849	40616121
155.5	175491120	147397560	120295220	60200073	28475385	42373473
156.5	182506320	151947350	124781710	58283769	29082074	44160906
157.5	189294110	156449780	129279440	56297350	29763466	45978272
158.5	195834810	160917740	133784460	54269195	30525296	47826200
159.5	202112400	165362080	138294580	52225167	31373558	49705948
160.5	208113880	169791000	142809420	50188206	32314616	51619403
161.5	213828630	174209550	147330310	48178292	33354982	53569044
162.5	219247660	178619220	151860230	46212593	34501575	55557868
163.5	224363030	183017880	156403580	44305354	35761462	57589242
164.5	229167200	187399700	160966030	42468156	37142080	59666792
165.5	233652650	191755330	165554250	40710212	38651014	61794477
166.5	237811530	196072210	170175600	39038515	40295997	63976182
167.5	241635520	200334970	174837900	37458208	42084910	66215940
168.5	245115860	204525990	179549020	35972769	44025634	68517636
169.5	248243510	208625960	184316630	34584418	46125939	70884896
170.5	251009440	212614630	189147840	33294154	48393447	73321161
171.5	253405070	216471440	194048860	32102236	50835447	75829428
172.5	255422830	220176270	199024660	31008294	53458784	78412287
173.5	257056650	223710070	204078710	30011477	56269637	81071921
174.5	258302620	227055510	209212600	29110712	59273334	83809773
175.5	259159510	230197470	214425810	28304741	62474241	86626916
176.5	259629310	233123460	219715420	27592454	65875466	89523646
177.5	259717660	235823920	225075870	26972778	69478785	92499630
178.5	259434110	238292400	230498740	26444973	73284235	95553943
179.5	258792330	240525560	235972630	26008595	77290151	98684883
180.5	257810120	242523060	241482960	25663570	81492833	101890119
181.5	256509230	244287390	247011930	25410453	85886435	105166580
182.5	254915160	245823510	252538490	25250280	90462854	108510640
183.5	253056690	247138460	258038390	25184753	95211656	111917933
184.5	250965380	248240910	263484240	25216314	100119965	115383501
185.5	248674960	249140700	268845730	25348256	105172611	118901794
186.5	246220680	249848260	274089890	25584649	110352019	122466707
187.5	243638630	250374210	279181380	25930673	115638468	126071728
188.5	240965050	250728820	284082940	26392396	121010165	129709753
189.5	238235710	250921660	288755860	26977255	126443541	133373493
190.5	235485270	250961200	293160550	27693834	131913584	137055215
191.5	232746800	250854520	297257170	28552086	137394024	140747038
192.5	230051290	250607120	301006240	29563592	142857814	144440896
193.5	227427320	250222770	304369430	30741413	148277500	148128723
194.5	224900770	249703430	307310210	32100497	153625591	151802453
195.5	222494610	249049320	309794620	33657568	158875114	155454131
196.5	220228810	248258950	311791950	35431385	163999836	159076061
197.5	218120270	247329330	313275400	37442742	168974782	162660917
198.5	216182820	246256160	314222670	39714579	173776716	166201632
199.5	214427320	245034140	314616490	42272056	178384178	169691805
200.5	212861690	243657260	314445000	45142442	182778039	173125442
201.5	211491080	242119190	313702110	48355078	186941575	176497252
202.5	210317980	240413630	312387590	51941192	190860800	179802684
203.5	209342400	238534720	310507210	55933714	194524355	183037779
204.5	208562010	236477430	308072580	60366758	197923804	186199429
205.5	207972300	234237900	305100980	65275178	201053449	189285229
206.5	207566770	231813850	301615010	70693791	203910367	192293514
207.5	207337060	229204820	297642150	76656674	206494299	195223359
208.5	207273160	226412450	293214230	83195980	208807428	198074431
209.5	207363510	223440690	288366840	90340717	210854305	200847100
210.5	207595230	220295900	283138630	98115379	212641553	203542143
211.5	207954250	216986900	277570640	106538318	214177571	206160855
212.5	208425480	213524990	271705580	115620190	215472497	208704790
213.5	208992990	209923780	265587130	125361957	216537690	211175761
214.5	209640200	206199130	259259250	135753333	217385619	213575618
215.5	210350030	202368800	252765560	146770934	218029641	215906174
216.5	211105110	198452280	246148740	158376798	218483594	218169131
217.5	211887960	194470410	239450020	170517164	218761723	220365784
218.5	212681180	190445040	232708700	183121584	218878421	222497132
219.5	213467650	186398680	225961830	196102590	218847933	224563582
220.5	214230690	182354120	219243880	209355916	218684356	226564912
221.5	214954230	178334060	212586510	222761312	218401343	228500234
222.5	215623020	174360780	206018460	236184320	218012066	230367772
223.5	216222730	170455880	199565450	249478420	217528994	232165010
224.5	216740120	166639920	193250160	262488064	216963893	233888544
225.5	217163130	162932260	187092290	275052302	216327789	235533971
226.5	217481000	159350870	181108630	287008852	215630783	237096111
227.5	217684290	155912170	175313180	298198466	214882125	238568859
228.5	217764980	152630980	169717300	308469407	214090140	239945407
229.5	217716450	149520420	164329930	317681741	213262265	241218096
230.5	217533520	146591940	159157720	325711703	212404975	242378675
231.5	217212360	143855320	154205280	332455101	211523894	243418486
232.5	216750480	141318740	149475360	337830313	210623721	244328427
233.5	216146660	138988810	144969080	341780433	209708341	245099211
234.5	215400870	136870650	140686110	344274455	208780788	245721514
235.5	214514130	134968030	136624860	345307606	207843319	246186234
236.5	213488470	133283370	132782690	344900754	206897525	246484565
237.5	212326760	131817870	129156050	343098891	205944257	246608256
238.5	211032600	130571590	125740660	339968913	204983774	246549907
239.5	209610230	129543460	122531640	335596882	204015743	246302895
240.5	208064400	128731370	119523630	330084622	203039313	245861929
241.5	206400210	128132160	116710930	323546389	202053226	245222791
242.5	204623100	127741630	114087590	316105097	201055706	244382780
243.5	202738670	127554540	111647480	307888803	200044792	243340823
244.5	200752610	127564550	109384380	299027377	199018153	242097290
245.5	198670670	127764200	107292050	289649357	197973199	240654401
246.5	196498510	128144820	105364270	279879285	196907303	239016004
247.5	194241740	128696450	103594890	269835450	195817579	237187686
248.5	191905790	129407760	101977840	259628223	194701178	235176625
249.5	189495950	130265950	100507200	249358540	193555325	232991738
250.5	187017270	131256710	99177190	239117088	192377097	230643237
251.5	184474620	132364060	97982160	228983972	191163904	228142777
252.5	181872640	133570370	96916670	219028382	189913119	225503234
253.5	179215750	134856300	95975400	209308852	188622448	222738446
254.5	176508160	136200770	95153220	199873778	187289782	219863065
255.5	173753890	137581070	94445140	190761862	185913271	216892409
256.5	170956770	138972890	93846330	182002926	184491361	213842240
257.5	168120490	140350520	93352080	173618911	183022905	210728505
258.5	165248570	141687010	92957820	165624395	181506978	207567151
259.5	162344440	142954500	92659080	158027851	179943210	204374051
260.5	159411440	144124510	92451470	150832276	178331416	201164597
261.5	156452840	145168380	92330680	144036153	176671966	197953848
262.5	153471860	146057720	92292450	137634154	174965526	194756086
263.5	150471710	146764900	92332550	131617917	173213132	191584816
264.5	147455570	147263600	92446770	125976527	171416338	188452729
265.5	144426670	147529400	92630890	120697367	169576920	185371554
266.5	141388230	147540270	92880660	115766377	167697024	182351836
267.5	138343520	147277170	93191770	111168498	165779240	179403232
268.5	135295850	146724540	93559880	106888227	163826343	176534141
269.5	132248570	145870680	93980530	102909654	161841404	173751815
270.5	129205080	144708180	94449200	99216869	159827790	171062433
271.5	126168820	143234080	94961220	95794184	157789053	168470953
272.5	123143260	141450070	95511820	92626170	155728893	165981260
273.5	120131900	139362480	96096090	89697879	153651195	163596129
274.5	117138250	136982160	96708950	86994807	151559918	161317225
275.5	114165850	134324240	97345200	84503190	149459132	159145177
276.5	111218180	131407770	97999470	82209782	147352944	157079615
277.5	108298730	128255280	98666240	80101966	145245424	155119170
278.5	105410920	124892250	99339830	78167902	143140605	153261622
279.5	102558100	121346470	100014440	76396305	141042557	151503789
280.5	99743570	117647400	100684100	74776593	138955165	149841601
281.5	96970480	113825560	101342760	73298776	136882240	148270285
282.5	94241890	109911830	101984240	71953456	134827408	146784143
283.5	91560710	105936840	102602310	70731864	132794258	145376922
284.5	88929690	101930430	103190660	69625675	130786083	144041444
285.5	86351420	97921090	103742990	68627193	128806065	142770087
286.5	83828320	93935600	104253000	67729166	126857090	141554489
287.5	81362580	89998620	104714450	66924712	124941896	140385733
288.5	78956220	86132470	105121200	66207467	123063036	139254421
289.5	76611040	82356940	105467230	65571437	121222730	138150711
290.5	74328620	78689210	105746730	65010961	119423124	137064317
291.5	72110340	75143810	105954120	64520711	117665957	135984694
292.5	69957320	71732690	106084100	64095692	115952820	134901038
293.5	67870520	68465330	106131710	63731242	114285156	133802434
294.5	65850640	65348850	106092370	63422921	112664075	132677856
295.5	63898200	62388220	105961930	63166511	111090465	131516389
296.5	62013490	59586470	105736720	62958053	109565103	130307377
297.5	60196640	56944880	105413590	62793810	108088507	129040386
298.5	58447560	54463250	104989950	62670230	106660936	127705463
299.5	56766010	52140060	104463810	62584020	105282612	126293284
300.5	55151580	49972730	103833790	62531924	103953424	124795191
301.5	53603690	47957830	103099160	62510982	102673150	123203488
302.5	52121660	46091210	102259860	62518271	101441494	121511404
303.5	50704630	44368260	101316480	62551090	100257827	119713315
304.5	49351680	42783970	100270280	62606886	99121520	117804929
305.5	48061750	41333110	99123220	62683143	98031759	115783212
306.5	46833720	40010350	97877860	62777530	96987582	113646647
307.5	45666360	38810330	96537410	62887864	95987916	111395123
308.5	44558400	37727760	95105680	63011962	95031651	109030231
309.5	43508510	36757470	93587030	63147863	94117418	106554931
310.5	42515320	35894440	91986350	63293569	93243885	103973811
311.5	41577410	35133900	90308970	63447304	92409498	101292976
312.5	40693350	34471260	88560660	63607292	91612740	98519826
313.5	39861690	33902190	86747530	63771831	90851909	95663167
314.5	39080970	33422630	84876000	63939330	90125266	92732915
315.5	38349710	33028720	82952690	64108272	89430998	89740022
316.5	37666460	32716870	80984410	64277140	88767218	86696217
317.5	37029750	32483660	78978060	64444602	88131891	83613932
318.5	36438130	32325890	76940590	64609215	87523056	80506080
319.5	35890180	32240540	74878900	64769684	86938567	77385648
320.5	35384460	32224670	72799830	64924788	86376278	74265845
321.5	34919560	32275500	70710070	65073306	85833969	71159584
322.5	34494110	32390260	68616120	65213980	85309383	68079482
323.5	34106710	32566240	66524230	65345737	84800189	65037564
324.5	33756010	32800690	64440400	65467430	84304056	62045263
325.5	33440660	33090800	62370280	65577949	83818505	59113087
326.5	33159330	33433670	60319210	65676221	83341205	56250693
327.5	32910680	33826220	58292130	65761247	82869603	53466665
328.5	32693400	34265210	56293610	65831954	82401220	50768551
329.5	32506160	34747130	54327810	65887343	81933577	48162826
330.5	32347650	35268240	52398490	65926378	81464121	45654744
331.5	32216530	35824440	50509000	65948171	80990336	43248560
332.5	32111460	36411330	48662260	65951686	80509669	40947419
333.5	32031110	37024120	46860810	65935998	80019604	38753467
334.5	31974090	37657650	45106800	65900182	79517625	36667851
335.5	31939010	38306360	43401990	65843313	79001327	34690830
336.5	31924460	38964310	41747780	65764503	78468194	32821997
337.5	31928990	39625180	40145230	65662827	77915858	31060057
338.5	31951100	40282280	38595070	65537508	77342062	29403197
339.5	31989280	40928610	37097740	65387621	76744512	27849086
340.5	32041960	41556900	35653390	65212426	76121062	26394912
341.5	32107530	42159680	34261930	65011072	75469677	25037530
342.5	32184350	42729330	32923030	64782930	74788359	23773499
343.5	32270710	43258200	31636160	64527186	74075295	22599267
344.5	32364880	43738670	30400590	64243211	73328857	21511060
345.5	32465060	44163320	29215440	63930413	72547491	20505067
346.5	32569440	44524950	28079690	63588163	71729828	19577551
347.5	32676150	44816790	26992190	63216017	70874721	18724664
348.5	32783290	45032550	25951700	62813457	69981134	17942817
349.5	32888920	45166590	24956890	62380113	69048327	17228347
350.5	32991100	45213970	24006360	61915652	68075708	16577924
351.5	33087870	45170620	23098680	61419815	67062944	15988218
352.5	33177260	45033350	22232350	60892454	66009887	15456158
353.5	33257300	44800010	21405870	60333421	64916685	14978932
354.5	33326050	44469470	20617710	59742716	63783708	14553839
355.5	33381590	44041690	19866360	59120413	62611585	14178437
356.5	33422060	43517730	19150290	58466660	61401167	13850432
357.5	33445620	42899740	18468000	57781642	60153601	13567900
358.5	33450550	42190900	17818000	57065766	58870182	13328954
359.5	33435180	41395410	17198830	56319402	57552612	13132003
360.5	33397950	40518380	16609070	55543068	56202667	12975715
361.5	33337410	39565760	16047320	54737356	54822456	12858869
362.5	33252260	38544200	15512230	53903006	53414273	12780503
363.5	33141320	37460960	15002470	53040795	51980634	12739729
364.5	33003580	36323770	14516780	52151537	50524203	12735992
365.5	32838180	35140680	14053920	51236231	49047829	12768737
366.5	32644450	33919950	13612710	50295950	47554583	12837668
367.5	32421920	32669890	13192020	49331730	46047573	12942600
368.5	32170290	31398760	12790730	48344866	44530092	13083422
369.5	31889460	30114620	12407810	47336542	43005470	13260134
370.5	31579530	28825240	12042250	46308127	41477111	13472847
371.5	31240810	27538000	11693080	45261064	39948493	13721635
372.5	30873800	26259830	11359390	44196722	38423020	14006683
373.5	30479200	24997090	11040300	43116692	36904207	14328102
374.5	30057890	23755590	10734970	42022454	35395458	14685966
375.5	29610920	22540500	10442600	40915710	33900103	15080201
376.5	29139530	21356370	10162450	39797977	32421361	15510696
377.5	28645100	20207080	9893780	38670994	30962451	15977081
378.5	28129140	19095910	9635910	37536463	29526333	16478690
379.5	27593320	18025480	9388190	36396049	28115930	17014635
380.5	27039370	16997850	9150000	35251491	26733832	17583621
381.5	26469140	16014510	8920760	34104528	25382629	18183872
382.5	25884550	15076440	8699900	32956936	24064578	18813131
383.5	25287560	14184140	8486910	31810343	22781751	19468549
384.5	24680170	13337670	8281280	30666599	21535998	20146648
385.5	24064390	12536750	8082540	29527332	20328984	20843136
386.5	23442220	11780740	7890240	28394281	19162115	21553129
387.5	22815660	11068740	7703950	27269148	18036464	22270744
388.5	22186640	10399600	7523290	26153524	16953030	22989432
389.5	21557060	9771970	7347860	25049111	15912442	23701682
390.5	20928760	9184390	7177320	23957426	14915218	24399243
391.5	20303470	8635230	7011330	22880060	13961506	25072976
392.5	19682850	8122820	6849560	21818493	13051417	25713187
393.5	19068460	7645420	6691720	20774242	12184692	26309516
394.5	18461750	7201270	6537520	19748713	11361035	26851159
395.5	17864060	6788600	6386710	18743201	10579854	27327164
396.5	17276610	6405660	6239040	17759075	9840446	27726468
397.5	16700510	6050740	6094260	16797519	9141960	28038341
398.5	16136730	5722160	5952170	15859717	8483397	28252534
399.5	15586150	5418300	5812560	14946779	7863684	28359649
400.5	15049510	5137600	5675230	14059741	7281600	28351472
401.5	14527430	4878590	5540030	13199528	6735850	28221232
402.5	14020440	4639840	5406770	12366954	6225102	27964008
403.5	13528960	4420030	5275310	11562833	5747913	27576803
404.5	13053280	4217890	5145520	10787831	5302840	27058951
405.5	12593630	4032240	5017260	10042540	4888403	26412228
406.5	12150140	3861980	4890430	9327404	4503122	25640815
407.5	11722830	3706070	4764910	8642830	4145517	24751557
408.5	11311690	3563570	4640630	7989040	3814034	23753593
409.5	10916600	3433580	4517480	7366256	3507267	22658356
410.5	10537390	3315280	4395420	6774478	3223736	21479277
411.5	10173860	3207940	4274370	6213706	2961998	20231415
412.5	9825710	3110840	4154280	5683681	2720758	18931050
413.5	9492630	3023370	4035130	5184218	2498647	17595313
414.5	9174260	2944950	3916870	4714873	2294333	16241557
415.5	8870220	2875040	3799490	4275202	2106669	14886950
416.5	8580090	2813180	3682990	3864539	1934434	13547957
417.5	8303430	2758940	3567350	3482255	1776518	12239970
418.5	8039780	2711920	3452590	3127499	1631848	10976827
419.5	7788670	2671790	3338730	2799494	1499462	9770553
420.5	7549610	2638230	3225790	2497204	1378361	8631138
421.5	7322110	2610980	3113810	2219704	1267694	7566426
422.5	7105670	2589780	3002830	1965810	1166610	6581930
423.5	6899790	2574420	2892900	1734449	1074332	5681165
424.5	6703970	2564730	2784080	1524474	990157	4865352
425.5	6517710	2560530	2676430	1334627	913382	4134047
426.5	6340500	2561710	2570030	1163687	843415	3485030
427.5	6171840	2568130	2464950	1010470	779664	2914749
428.5	6011260	2579710	2361270	873718	721611	2418579
429.5	5858250	2596360	2259080	752173	668738	1991081
430.5	5712340	2618020	2158460	644688	620601	1626298
431.5	5573040	2644640	2059510	550042	576756	1317940
432.5	5439900	2676180	1962330	467125	536907	1059754
433.5	5312430	2712610	1867010	394827	500610	845561
434.5	5190190	2753900	1773630	332112	467643	669515
435.5	5072720	2800030	1682310	277981	437636	526103
436.5	4959570	2850980	1593130	231509	410367	410293
437.5	4850320	2906740	1506180	191808	385577	317645
438.5	4744520	2967260	1421560	158064	363044	244126
439.5	4641750	3032540	1339330	129611	342583	186258
440.5	4541610	3102520	1259590	105672	324009	141118
441.5	4443680	3177170	1182400	85692	307137	106190
442.5	4347570	3256410	1107830	69079	291893	79365
443.5	4252890	3340160	1035940	55389	278055	58941
444.5	4159270	3428320	966770	44141	265549	43475
445.5	4066360	3520780	900380	35002	254301	31894
446.5	3973800	3617360	836780	27565	244126	23236
447.5	3881270	3717900	776000	21571	234987	16835
448.5	3788470	3822180	718050	16798	226810	12136
449.5	3695120	3929950	662940	12987	219521	8695
450.5	3600940	4040920	610650	9990	213046	6216
451.5	3505720	4154760	561160	7622	207348	4403
452.5	3409250	4271120	514460	5772	202390	3108
453.5	3311350	4389580	470480	4366	198061	2183
454.5	3211910	4509690	429200	3256	194398	1554
455.5	3110810	4630950	390550	2442	191327	1073
456.5	3008010	4752830	354460	1813	188811	740
457.5	2903490	4874750	320870	1332	186887	518
458.5	2797290	4996080	289680	962	185444	370
459.5	2689480	5116170	260820	703	184556	259
460.5	2580190	5234340	234180	518	184149	185
461.5	2469590	5349870	209680	370	184223	111
462.5	2357880	5462020	187210	259	184778	74
463.5	2245330	5570050	166670	185	185814	37
464.5	2132230	5673180	147950	111	187294	37
465.5	2018920	5770660	130940	74	189255	0
466.5	1905770	5861730	115550	74	191697	0
467.5	1793170	5945650	101650	37	194620	0
468.5	1681530	6021700	89150	0	198024	0
469.5	1571290	6089210	77950	0	201909	0
470.5	1462890	6147540	67940	0	206275	0
471.5	1356750	6196100	59030	0	211159	0
472.5	1253310	6234360	51130	0	216598	0
473.5	1152990	6261870	44140	0	222518	0
474.5	1056160	6278250	37980	0	228993	0
475.5	963180	6283200	32580	0	236060	0
476.5	874370	6276510	27850	0	243682	0
477.5	790010	6258040	23730	0	251896	0
478.5	710330	6227780	20150	0	260702	0
479.5	635480	6185780	17060	0	270137	0
480.5	565600	6132200	14390	0	280201	0
481.5	500740	6067290	12090	0	290894	0
482.5	440920	5991390	10130	0	302290	0
483.5	386100	5904910	8460	0	314315	0
484.5	336160	5808360	7040	0	327043	0
485.5	290990	5702300	5840	0	340437	0
486.5	250390	5587370	4820	0	354497	0
487.5	214150	5464240	3970	0	369260	0
488.5	182020	5333670	3260	0	384689	0
489.5	153740	5196400	2660	0	400821	0
490.5	129020	5053240	2170	0	417545	0
491.5	107570	4905000	1760	0	434935	0
492.5	89090	4752500	1430	0	452880	0
493.5	73280	4596540	1150	0	471417	0
494.5	59870	4437950	920	0	490435	0
495.5	48580	4277490	740	0	509971	0
496.5	39130	4115930	590	0	529877	0
497.5	31300	3954000	470	0	550153	0
498.5	24860	3792380	370	0	570688	0
499.5	19600	3631720	290	0	591371	0
500.5	15330	3472620	230	0	612202	0
501.5	11910	3315620	180	0	632959	0
502.5	9180	3161220	140	0	653642	0
503.5	7020	3009880	110	0	674066	0
504.5	5330	2861970	90	0	694157	0
505.5	4020	2717840	70	0	713730	0
506.5	3000	2577780	50	0	732711	0
507.5	2230	2442030	40	0	750915	0
508.5	1640	2310780	30	0	768194	0
509.5	1200	2184180	20	0	784474	0
510.5	870	2062330	20	0	799533	0
511.5	620	1945310	10	0	813297	0
512.5	440	1833140	0	0	825581	0
513.5	310	1725830	0	0	836274	0
514.5	220	1623340	0	0	845302	0
515.5	150	1525630	0	0	852480	0
516.5	110	1432610	0	0	857771	0
517.5	70	1344190	0	0	861027	0
518.5	50	1260260	0	0	862248	0
519.5	30	1180690	0	0	861286	0
520.5	20	1105340	0	0	858215	0
521.5	10	1034080	0	0	852924	0
522.5	0	966750	0	0	845450	0
523.5	0	903190	0	0	835830	0
524.5	0	843250	0	0	824064	0
525.5	0	786760	0	0	810226	0
526.5	0	733570	0	0	794390	0
527.5	0	683520	0	0	776667	0
528.5	0	636460	0	0	757168	0
529.5	0	592230	0	0	736004	0
530.5	0	550680	0	0	713323	0
531.5	0	511680	0	0	689310	0
532.5	0	475090	0	0	664076	0
533.5	0	440760	0	0	637843	0
534.5	0	408580	0	0	610796	0
535.5	0	378430	0	0	583046	0
536.5	0	350190	0	0	554852	0
537.5	0	323740	0	0	526362	0
538.5	0	298990	0	0	497761	0
539.5	0	275840	0	0	469234	0
540.5	0	254190	0	0	440929	0
541.5	0	233960	0	0	412994	0
542.5	0	215070	0	0	385540	0
543.5	0	197440	0	0	358789	0
544.5	0	180990	0	0	332778	0
545.5	0	165660	0	0	307655	0
546.5	0	151380	0	0	283494	0
547.5	0	138090	0	0	260369	0
548.5	0	125750	0	0	238354	0
549.5	0	114290	0	0	217449	0
550.5	0	103660	0	0	197728	0
551.5	0	93820	0	0	179191	0
552.5	0	84720	0	0	161875	0
553.5	0	76320	0	0	145706	0
554.5	0	68580	0	0	130721	0
555.5	0	61470	0	0	116920	0
556.5	0	54940	0	0	104192	0
557.5	0	48960	0	0	92537	0
558.5	0	43500	0	0	81918	0
559.5	0	38530	0	0	72261	0
560.5	0	34010	0	0	63566	0
561.5	0	29920	0	0	55685	0
562.5	0	26220	0	0	48655	0
563.5	0	22900	0	0	42328	0
564.5	0	19910	0	0	36741	0
565.5	0	17250	0	0	31783	0
566.5	0	14880	0	0	27380	0
567.5	0	12780	0	0	23495	0
568.5	0	10920	0	0	20128	37
569.5	0	9290	0	0	17168	37
570.5	0	7870	0	0	14615	74
571.5	0	6630	0	0	12395	111
572.5	0	5560	0	0	10471	111
573.5	0	4630	0	0	8806	185
574.5	0	3840	0	0	7400	222
575.5	0	3160	0	0	6179	296
576.5	0	2590	0	0	5143	407
577.5	0	2110	0	0	4292	518
578.5	0	1710	0	0	3552	666
579.5	0	1380	0	0	2923	888
580.5	0	1100	0	0	2405	1147
581.5	0	870	0	0	1961	1517
582.5	0	690	0	0	1628	1961
583.5	0	540	0	0	1332	2553
584.5	0	420	0	0	1073	3256
585.5	0	320	0	0	851	4181
586.5	0	250	0	0	703	5365
587.5	0	190	0	0	555	6808
588.5	0	140	0	0	444	8658
589.5	0	110	0	0	370	10915
590.5	0	80	0	0	296	13727
591.5	0	60	0	0	222	17168
592.5	0	40	0	0	185	21349
593.5	0	30	0	0	148	26492
594.5	0	20	0	0	111	32671
595.5	0	20	0	0	74	40145
596.5	0	10	0	0	74	49062
597.5	0	0	0	0	37	59718
598.5	0	0	0	0	37	72298
599.5	0	0	0	0	0	87135
600.5	0	0	0	0	0	104488
601.5	0	0	0	0	0	124690
602.5	0	0	0	0	0	148111
603.5	0	0	0	0	0	175010
604.5	0	0	0	0	0	205794
605.5	0	0	0	0	0	240796
606.5	0	0	0	0	0	280349
607.5	0	0	0	0	0	324786
608.5	0	0	0	0	0	374403
609.5	0	0	0	0	0	429422
610.5	0	0	0	0	0	490102
611.5	0	0	0	0	0	556591
612.5	0	0	0	0	0	628963
613.5	0	0	0	0	0	707218
614.5	0	0	0	0	0	791319
615.5	0	0	0	0	0	881044
616.5	0	0	0	0	0	976171
617.5	0	0	0	0	0	1076330
618.5	0	0	0	0	0	1181040
619.5	0	0	0	0	0	1289709
620.5	0	0	0	0	0	1401634
621.5	0	0	0	0	0	1516112
622.5	0	0	0	0	0	1632218
623.5	0	0	0	0	0	1749064
624.5	0	0	0	0	0	1865614
625.5	0	0	0	0	0	1980906
626.5	0	0	0	0	0	2093793
627.5	0	0	0	0	0	2203239
628.5	0	0	0	0	0	2308208
629.5	0	0	0	0	0	2407627
630.5	0	0	0	0	0	2500534
631.5	0	0	0	0	0	2586004
632.5	0	0	0	0	0	2663260
633.5	0	0	0	0	0	2731525
634.5	0	0	0	0	0	2790207
635.5	0	0	0	0	0	2838825
636.5	0	0	0	0	0	2876935
637.5	0	0	0	0	0	2904389
638.5	0	0	0	0	0	2921039
639.5	0	0	0	0	0	2926959
640.5	0	0	0	0	0	2922223
641.5	0	0	0	0	0	2907201
642.5	0	0	0	0	0	2882189
643.5	0	0	0	0	0	2847779
644.5	0	0	0	0	0	2804415
645.5	0	0	0	0	0	2752874
646.5	0	0	0	0	0	2693785
647.5	0	0	0	0	0	2627888
648.5	0	0	0	0	0	2556034
649.5	0	0	0	0	0	2479000
650.5	0	0	0	0	0	2397563
651.5	0	0	0	0	0	2312537
652.5	0	0	0	0	0	2224699
653.5	0	0	0	0	0	2134789
654.5	0	0	0	0	0	2043584
655.5	0	0	0	0	0	1951676
656.5	0	0	0	0	0	1859731
657.5	0	0	0	0	0	1768304
658.5	0	0	0	0	0	1677913
659.5	0	0	0	0	0	1589039
660.5	0	0	0	0	0	1502052
661.5	0	0	0	0	0	1417359
662.5	0	0	0	0	0	1335182
663.5	0	0	0	0	0	1255780
664.5	0	0	0	0	0	1179338
665.5	0	0	0	0	0	1106041
666.5	0	0	0	0	0	1035963
667.5	0	0	0	0	0	969178
668.5	0	0	0	0	0	905686
669.5	0	0	0	0	0	845524
670.5	0	0	0	0	0	788618
671.5	0	0	0	0	0	734968
672.5	0	0	0	0	0	684500
673.5	0	0	0	0	0	637103
674.5	0	0	0	0	0	592666
675.5	0	0	0	0	0	551078
676.5	0	0	0	0	0	512265
677.5	0	0	0	0	0	476042
678.5	0	0	0	0	0	442335
679.5	0	0	0	0	0	410959
680.5	0	0	0	0	0	381840
681.5	0	0	0	0	0	354830
682.5	0	0	0	0	0	329818
683.5	0	0	0	0	0	306619
684.5	0	0	0	0	0	285196
685.5	0	0	0	0	0	265364
686.5	0	0	0	0	0	247049
687.5	0	0	0	0	0	230140
688.5	0	0	0	0	0	214563
689.5	0	0	0	0	0	200170
690.5	0	0	0	0	0	186924
691.5	0	0	0	0	0	174714
692.5	0	0	0	0	0	163466
693.5	0	0	0	0	0	153106
694.5	0	0	0	0	0	143597
695.5	0	0	0	0	0	134791
696.5	0	0	0	0	0	126725
697.5	0	0	0	0	0	119288
698.5	0	0	0	0	0	112480
699.5	0	0	0	0	0	106190
700.5	0	0	0	0	0	100418
701.5	0	0	0	0	0	95090
702.5	0	0	0	0	0	90206
703.5	0	0	0	0	0	85729
704.5	0	0	0	0	0	81622
705.5	0	0	0	0	0	77811
706.5	0	0	0	0	0	74370
707.5	0	0	0	0	0	71188
708.5	0	0	0	0	0	68265
709.5	0	0	0	0	0	65638
710.5	0	0	0	0	0	63196
711.5	0	0	0	0	0	60976
712.5	0	0	0	0	0	58978
713.5	0	0	0	0	0	57165
714.5	0	0	0	0	0	55500
715.5	0	0	0	0	0	54020
716.5	0	0	0	0	0	52688
717.5	0	0	0	0	0	51504
718.5	0	0	0	0	0	50468
719.5	0	0	0	0	0	49580
720.5	0	0	0	0	0	48803
721.5	0	0	0	0	0	48137
722.5	0	0	0	0	0	47619
723.5	0	0	0	0	0	47175
724.5	0	0	0	0	0	46879
725.5	0	0	0	0	0	46694
726.5	0	0	0	0	0	46620
727.5	0	0	0	0	0	46620
728.5	0	0	0	0	0	46768
729.5	0	0	0	0	0	46990
730.5	0	0	0	0	0	47360
731.5	0	0	0	0	0	47804
732.5	0	0	0	0	0	48396
733.5	0	0	0	0	0	49099
734.5	0	0	0	0	0	49913
735.5	0	0	0	0	0	50875
736.5	0	0	0	0	0	51948
737.5	0	0	0	0	0	53206
738.5	0	0	0	0	0	54575
739.5	0	0	0	0	0	56129
740.5	0	0	0	0	0	57831
741.5	0	0	0	0	0	59718
742.5	0	0	0	0	0	61790
743.5	0	0	0	0	0	64084
744.5	0	0	0	0	0	66563
745.5	0	0	0	0	0	69301
746.5	0	0	0	0	0	72298
747.5	0	0	0	0	0	75591
748.5	0	0	0	0	0	79143
749.5	0	0	0	0	0	83028
750.5	0	0	0	0	0	87283
751.5	0	0	0	0	0	91908
752.5	0	0	0	0	0	96977
753.5	0	0	0	0	0	102453
754.5	0	0	0	0	0	108447
755.5	0	0	0	0	0	114996
756.5	0	0	0	0	0	122100
757.5	0	0	0	0	0	129833
758.5	0	0	0	0	0	138306
759.5	0	0	0	0	0	147519
760.5	0	0	0	0	0	157546
761.5	0	0	0	0	0	168498
762.5	0	0	0	0	0	180449
763.5	0	0	0	0	0	193473
764.5	0	0	0	0	0	207718
765.5	0	0	0	0	0	223221
766.5	0	0	0	0	0	240167
767.5	0	0	0	0	0	258667
768.5	0	0	0	0	0	278869
769.5	0	0	0	0	0	300921
770.5	0	0	0	0	0	325045
771.5	0	0	0	0	0	351352
772.5	0	0	0	0	0	380064
773.5	0	0	0	0	0	411477
774.5	0	0	0	0	0	445739
775.5	0	0	0	0	0	483146
776.5	0	0	0	0	0	524031
777.5	0	0	0	0	0	568616
778.5	0	0	0	0	0	617308
779.5	0	0	0	0	0	670403
780.5	0	0	0	0	0	728345
781.5	0	0	0	0	0	791504
782.5	0	0	0	0	0	860361
783.5	0	0	0	0	0	935397
784.5	0	0	0	0	0	1017093
785.5	0	0	0	0	0	1106004
786.5	0	0	0	0	0	1202722
787.5	0	0	0	0	0	1307876
788.5	0	0	0	0	0	1422132
789.5	0	0	0	0	0	1546119
790.5	0	0	0	0	0	1680651
791.5	0	0	0	0	0	1826468
792.5	0	0	0	0	0	1984347
793.5	0	0	0	0	0	2155176
794.5	0	0	0	0	0	2339806
795.5	0	0	0	0	0	2539125
796.5	0	0	0	0	0	2754132
797.5	0	0	0	0	0	2985715
798.5	0	0	0	0	0	3234947
799.5	0	0	0	0	0	3502753
800.5	0	0	0	0	0	3790169
801.5	0	0	0	0	0	4098194
802.5	0	0	0	0	0	4427864
803.5	0	0	0	0	0	4780178
804.5	0	0	0	0	0	5156024
805.5	0	0	0	0	0	5556438
806.5	0	0	0	0	0	5982271
807.5	0	0	0	0	0	6434300
808.5	0	0	0	0	0	6913339
809.5	0	0	0	0	0	7420017
810.5	0	0	0	0	0	7954889
811.5	0	0	0	0	0	8518399
812.5	0	0	0	0	0	9110843
813.5	0	0	0	0	0	9732369
814.5	0	0	0	0	0	10382903
815.5	0	0	0	0	0	11062260
816.5	0	0	0	0	0	11769996
817.5	0	0	0	0	0	12505408
818.5	0	0	0	0	0	13267682
819.5	0	0	0	0	0	14055634
820.5	0	0	0	0	0	14867784
821.5	0	0	0	0	0	15702541
822.5	0	0	0	0	0	16557833
823.5	0	0	0	0	0	17431403
824.5	0	0	0	0	0	18320735
825.5	0	0	0	0	0	19222869
826.5	0	0	0	0	0	20134697
827.5	0	0	0	0	0	0
828.5	0	0	0	0	0	0
829.5	0	0	0	0	0	0
830.5	0	0	0	0	0	0
831.5	0	0	0	0	0	0
832.5	0	0	0	0	0	0
833.5	0	0	0	0	0	0
834.5	0	0	0	0	0	0
835.5	0	0	0	0	0	0
836.5	0	0	0	0	0	0
837.5	0	0	0	0	0	0
838.5	0	0	0	0	0	0
839.5	0	0	0	0	0	0
840.5	0	0	0	0	0	0
841.5	0	0	0	0	0	0
842.5	0	0	0	0	0	0
843.5	0	0	0	0	0	0
844.5	0	0	0	0	0	0
845.5	0	0	0	0	0	0
846.5	0	0	0	0	0	0
847.5	0	0	0	0	0	0
848.5	0	0	0	0	0	0
849.5	0	0	0	0	0	0
850.5	0	0	0	0	0	0
851.5	0	0	0	0	0	0
852.5	0	0	0	0	0	0
853.5	0	0	0	0	0	0
854.5	0	0	0	0	0	0
855.5	0	0	0	0	0	0
856.5	0	0	0	0	0	0
857.5	0	0	0	0	0	0
858.5	0	0	0	0	0	0
859.5	0	0	0	0	0	0
860.5	0	0	0	0	0	0
861.5	0	0	0	0	0	0
862.5	0	0	0	0	0	0
863.5	0	0	0	0	0	0
864.5	0	0	0	0	0	0
865.5	0	0	0	0	0	0
866.5	0	0	0	0	0	0
867.5	0	0	0	0	0	0
868.5	0	0	0	0	0	0
869.5	0	0	0	0	0	0
870.5	0	0	0	0	0	0
871.5	0	0	0	0	0	0
872.5	0	0	0	0	0	0
873.5	0	0	0	0	0	0
874.5	0	0	0	0	0	0
875.5	0	0	0	0	0	0
876.5	0	0	0	0	0	0
877.5	0	0	0	0	0	0
878.5	0	0	0	0	0	0
879.5	0	0	0	0	0	0
880.5	0	0	0	0	0	0
881.5	0	0	0	0	0	0
882.5	0	0	0	0	0	0
883.5	0	0	0	0	0	0
884.5	0	0	0	0	0	0
885.5	0	0	0	0	0	0
886.5	0	0	0	0	0	0
887.5	0	0	0	0	0	0
888.5	0	0	0	0	0	0
889.5	0	0	0	0	0	0
890.5	0	0	0	0	0	0
891.5	0	0	0	0	0	0
892.5	0	0	0	0	0	0
893.5	0	0	0	0	0	0
894.5	0	0	0	0	0	0
895.5	0	0	0	0	0	0
896.5	0	0	0	0	0	0
897.5	0	0	0	0	0	0
898.5	0	0	0	0	0	0
899.5	0	0	0	0	0	0
900.5	0	0	0	0	0	0
901.5	0	0	0	0	0	0
902.5	0	0	0	0	0	0
903.5	0	0	0	0	0	0
904.5	0	0	0	0	0	0
905.5	0	0	0	0	0	0
906.5	0	0	0	0	0	0
907.5	0	0	0	0	0	0
908.5	0	0	0	0	0	0
909.5	0	0	0	0	0	0
910.5	0	0	0	0	0	0
911.5	0	0	0	0	0	0
912.5	0	0	0	0	0	0
913.5	0	0	0	0	0	0
914.5	0	0	0	0	0	0
915.5	0	0	0	0	0	0
916.5	0	0	0	0	0	0
917.5	0	0	0	0	0	0
918.5	0	0	0	0	0	0
919.5	0	0	0	0	0	0
920.5	0	0	0	0	0	0
921.5	0	0	0	0	0	0
922.5	0	0	0	0	0	0
923.5	0	0	0	0	0	0
924.5	0	0	0	0	0	0
925.5	0	0	0	0	0	0
926.5	0	0	0	0	0	0
927.5	0	0	0	0	0	0
928.5	0	0	0	0	0	0
929.5	0	0	0	0	0	0
930.5	0	0	0	0	0	0
931.5	0	0	0	0	0	0
932.5	0	0	0	0	0	0
933.5	0	0	0	0	0	0
934.5	0	0	0	0	0	0
935.5	0	0	0	0	0	0
936.5	0	0	0	0	0	0
937.5	0	0	0	0	0	0
938.5	0	0	0	0	0	0
939.5	0	0	0	0	0	0
940.5	0	0	0	0	0	0
941.5	0	0	0	0	0	0
942.5	0	0	0	0	0	0
943.5	0	0	0	0	0	0
944.5	0	0	0	0	0	0
945.5	0	0	0	0	0	0
946.5	0	0	0	0	0	0
947.5	0	0	0	0	0	0
948.5	0	0	0	0	0	0
949.5	0	0	0	0	0	0
950.5	0	0	0	0	0	0
951.5	0	0	0	0	0	0
952.5	0	0	0	0	0	0
953.5	0	0	0	0	0	0
954.5	0	0	0	0	0	0
955.5	0	0	0	0	0	0
956.5	0	0	0	0	0	0
957.5	0	0	0	0	0	0
958.5	0	0	0	0	0	0
959.5	0	0	0	0	0	0
960.5	0	0	0	0	0	0
961.5	0	0	0	0	0	0
962.5	0	0	0	0	0	0
963.5	0	0	0	0	0	0
964.5	0	0	0	0	0	0
965.5	0	0	0	0	0	0
966.5	0	0	0	0	0	0
967.5	0	0	0	0	0	0
968.5	0	0	0	0	0	0
969.5	0	0	0	0	0	0
970.5	0	0	0	0	0	0
971.5	0	0	0	0	0	0
972.5	0	0	0	0	0	0
973.5	0	0	0	0	0	0
974.5	0	0	0	0	0	0
975.5	0	0	0	0	0	0
976.5	0	0	0	0	0	0
977.5	0	0	0	0	0	0
978.5	0	0	0	0	0	0
979.5	0	0	0	0	0	0
980.5	0	0	0	0	0	0
981.5	0	0	0	0	0	0
982.5	0	0	0	0	0	0
983.5	0	0	0	0	0	0
984.5	0	0	0	0	0	0
985.5	0	0	0	0	0	0
986.5	0	0	0	0	0	0
987.5	0	0	0	0	0	0
988.5	0	0	0	0	0	0
989.5	0	0	0	0	0	0
990.5	0	0	0	0	0	0
991.5	0	0	0	0	0	0
992.5	0	0	0	0	0	0
993.5	0	0	0	0	0	0
994.5	0	0	0	0	0	0
995.5	0	0	0	0	0	0
996.5	0	0	0	0	0	0
997.5	0	0	0	0	0	0
998.5	0	0	0	0	0	0
999.5	0	0	0	0	0	0

## Sheet: Extended Data Fig 8b
Yield [particle/mL]
Isolation time [min] = 15 + 15	Isolation time [min] = 80
25006741079	32786836480
28722000000	29975000000
29081000000	31388000000

## Sheet: Extended Data Fig 8c
Purity [particle/μg protein]
Isolation time [min] = 15 + 15	Isolation time [min] = 80
565550716	675738592
647456083	617786480
659853108	646908491
