# Supplementary material for: Meso–macroporous hydrogel for direct litre-scale isolation of extracellular vesicles
Source: Nat Nanotechnol. 2025 Sep 24;20(11):1678–87. doi: 10.1038/s41565-025-02011-1 (PMC12623240; doi:10.1038/s41565-025-02011-1)
Supplement: Supplementary file 18 — Statistical source data. [file 41565_2025_2011_MOESM18_ESM.xlsx]

## Sheet: Extended Data Fig 9a_size distr
	Particle concentration [particle/mL]
	Gel					UC
Size [nm]	Technical replicate 1	Technical replicate 2	Technical replicate 3	Technical replicate 4	Technical replicate 5	Technical replicate 1	Technical replicate 2	Technical replicate 3	Technical replicate 4	Technical replicate 5
0.5	0	0	0	0	0	0	0	0	0	0
1.5	0	0	0	0	0	0	0	0	0	0
2.5	0	0	0	0	0	0	0	0	0	0
3.5	0	0	0	0	0	0	0	0	0	0
4.5	0	0	0	0	0	0	0	0	0	0
5.5	0	0	0	0	0	0	0	0	0	0
6.5	0	0	0	0	0	0	0	0	0	0
7.5	0	0	0	0	0	0	0	0	0	0
8.5	0	0	0	0	0	0	0	0	0	0
9.5	0	0	0	0	0	0	0	0	0	0
10.5	0	0	0	0	0	0	0	0	0	0
11.5	0	0	0	0	0	0	0	0	0	0
12.5	0	0	0	0	0	0	0	0	0	0
13.5	0	0	0	0	0	0	0	0	0	0
14.5	0	0	0	0	0	0	0	0	0	0
15.5	0	0	0	0	0	0	0	0	0	0
16.5	0	0	0	0	0	0	0	0	0	0
17.5	0	0	0	0	0	0	0	0	0	0
18.5	0	0	0	0	0	0	0	0	0	0
19.5	0	0	0	0	0	0	0	0	0	0
20.5	0	0	0	0	0	0	0	0	0	0
21.5	0	0	0	0	0	0	0	0	0	0
22.5	0	0	0	0	0	0	0	0	0	0
23.5	0	0	0	0	0	0	0	0	0	0
24.5	0	0	0	0	0	0	0	0	0	0
25.5	0	0	0	0	0	0	0	0	0	0
26.5	0	0	0	0	0	0	0	0	0	0
27.5	0	0	0	0	0	0	0	0	0	0
28.5	0	0	0	0	0	0	0	0	0	0
29.5	0	0	0	0	0	0	0	0	0	0
30.5	0	0	0	0	0	0	0	0	0	0
31.5	0	0	0	0	0	0	0	0	0	0
32.5	0	0	0	0	0	0	0	0	0	0
33.5	0	0	0	0	0	0	0	0	0	0
34.5	0	0	0	0	0	0	0	0	0	0
35.5	0	0	0	0	0	0	0	0	0	0
36.5	0	0	0	0	0	0	0	0	0	0
37.5	0	0	0	0	0	0	0	0	0	0
38.5	0	0	0	0	0	0	0	0	0	0
39.5	0	0	0	0	0	0	0	0	0	0
40.5	0	0	0	0	0	0	0	0	0	0
41.5	0	0	0	0	0	0	0	0	0	5
42.5	0	0	0	0	0	0	0	0	0	18
43.5	0	0	0	0	0	0	0	0	0	59
44.5	0	0	0	0	0	0	0	0	0	164
45.5	0	0	0	0	0	0	1	0	0	394
46.5	0	0	0	0	0	0	3	0	0	834
47.5	0	0	0	0	0	0	7	0	0	1580
48.5	0	0	0	0	0	0	16	0	0	2719
49.5	0	0	0	0	0	0	32	0	0	4308
50.5	0	0	0	0	0	0	60	0	0	6365
51.5	0	0	0	0	0	0	109	0	0	8871
52.5	20	0	0	0	0	0	188	1	0	11785
53.5	40	0	0	0	0	0	312	4	0	15070
54.5	100	0	0	0	0	0	498	11	0	18703
55.5	230	0	0	0	0	0	769	28	2	22697
56.5	480	0	0	0	0	1	1151	66	4	27102
57.5	950	0	0	0	0	3	1676	149	7	32013
58.5	1780	0	0	0	0	8	2378	319	14	37568
59.5	3170	0	0	0	0	19	3296	648	28	43950
60.5	5380	0	0	0	0	42	4470	1250	51	51387
61.5	8720	0	0	0	0	91	5943	2298	93	60161
62.5	13550	0	0	0	0	187	7758	4034	164	70603
63.5	20200	0	0	0	0	369	9958	6780	280	83108
64.5	28980	0	0	0	0	697	12582	10936	467	98130
65.5	40110	0	20	0	0	1266	15668	16967	759	116188
66.5	53680	0	50	0	0	2214	19253	25381	1207	137858
67.5	69620	0	140	0	0	3733	23371	36693	1879	163770
68.5	87730	0	390	10	0	6079	28053	51388	2871	194583
69.5	107630	0	990	20	0	9580	33335	69875	4313	230957
70.5	128860	0	2410	30	0	14633	39254	92460	6380	273515
71.5	150910	0	5520	50	0	21704	45860	119324	9311	322791
72.5	173230	0	11950	80	0	31315	53212	150521	13427	379165
73.5	195360	0	24500	110	0	44033	61394	186000	19157	442808
74.5	216870	0	47570	160	0	60455	70513	225638	27067	513610
75.5	237490	0	87540	220	0	81197	80714	269298	37900	591142
76.5	257060	0	152820	300	0	106889	92188	316882	52611	674622
77.5	275550	10	253280	420	0	138180	105183	368397	72411	762922
78.5	293050	20	398970	560	0	175757	120021	424013	98804	854611
79.5	309760	40	598020	750	0	220370	137113	484109	133612	948037
80.5	325970	70	854060	980	0	272871	156985	549316	178988	1041450
81.5	342050	110	1163770	1280	0	334264	180305	620543	237400	1133138
82.5	358420	170	1515440	1660	0	405760	207916	698999	311596	1221591
83.5	375540	270	1888980	2130	0	488828	240886	786201	404529	1305644
84.5	393910	430	2257950	2720	0	585257	280558	883978	519272	1384601
85.5	414080	650	2593140	3460	0	697206	328620	994474	658909	1458321
86.5	436620	990	2867070	4390	0	827243	387183	1120128	826435	1527264
87.5	462130	1470	3058200	5570	0	978375	458880	1263661	1024684	1592484
88.5	491270	2170	3154010	7060	0	1154052	546967	1428029	1256275	1655607
89.5	524740	3190	3152250	8980	0	1358138	655443	1616378	1523617	1718767
90.5	563280	4630	3060240	11460	0	1594839	789161	1831956	1828951	1784558
91.5	607710	6690	2892760	14700	0	1868572	953937	2078020	2174416	1855985
92.5	658870	9630	2669040	18970	0	2183778	1156616	2357715	2562140	1936444
93.5	717690	13800	2409730	24630	0	2544651	1405100	2673946	2994309	2029731
94.5	785130	19720	2134250	32190	0	2954813	1708272	3029251	3473214	2140097
95.5	862150	28120	1859040	42320	0	3416923	2075815	3425698	4001239	2272329
96.5	949740	40030	1596650	55940	0	3932282	2517874	3864819	4580783	2431880
97.5	1048850	56870	1355530	74220	0	4500450	3044553	4347595	5214121	2625023
98.5	1160350	80630	1140510	98700	0	5118959	3665236	4874512	5903190	2859037
99.5	1285000	114030	953390	131300	0	5783173	4387761	5445680	6649323	3142399
100.5	1423390	160730	793790	174300	0	6486352	5217518	6061016	7452953	3484985
101.5	1575900	225600	659910	230380	0	7219954	6156543	6720450	8313311	3898241
102.5	1742630	314950	549090	302420	0	7974172	7202747	7424157	9228148	4395307
103.5	1923400	436800	458360	393360	0	8738670	8349406	8172758	10193538	4991050
104.5	2117730	601020	384740	505810	0	9503424	9585007	8967474	11203777	5701954
105.5	2324830	819360	325450	641770	0	10259593	10893552	9810207	12251427	6545821
106.5	2543640	1105290	278010	802130	0	11000288	12255295	10703529	13327512	7541219
107.5	2772860	1473510	240310	986460	0	11721161	13647881	11650576	14421877	8706618
108.5	3011040	1939160	210570	1192760	0	12420751	15047749	12654847	15523692	10059205
109.5	3256670	2516690	187370	1417650	0	13100571	16431634	13719916	16622048	11613356
110.5	3508210	3218480	169570	1656660	0	13764952	17777999	14849076	17706615	13378832
111.5	3764290	4053230	156280	1904860	0	14420688	19068232	16044928	18768271	15358824
112.5	4023670	5024610	146850	2157630	0	15076558	20287491	17308944	19799655	17548014
113.5	4285420	6130000	140820	2411320	0	15742773	21425156	18641028	20795580	19930911
114.5	4548880	7359920	137890	2663940	0	16430417	22474878	20039116	21753278	22480726
115.5	4813760	8698080	137950	2915510	0	17150902	23434283	21498841	22672452	25159048
116.5	5080110	10122170	141030	3168280	0	17915470	24304422	23013299	23555144	27916534
117.5	5348340	11605350	147300	3426700	10	18734740	25089065	24572960	24405450	30694696
118.5	5619210	13118170	157150	3697270	20	19618284	25793929	26165736	25229106	33428729
119.5	5893740	14630740	171140	3988360	30	20574232	26425926	27777235	26033009	36051188
120.5	6173270	16114840	190090	4310050	50	21608877	26992500	29391181	26824687	38496138
121.5	6459350	17545620	215110	4673990	80	22726286	27501067	30989998	27611783	40703361
122.5	6753780	18902930	247710	5093450	130	23927907	27958605	32555496	28401558	42622141
123.5	7058520	20171990	289840	5583290	200	25212182	28371374	34069624	29200446	44214242
124.5	7375720	21343510	344040	6160040	310	26574204	28744754	35515207	30013669	45455777
125.5	7707700	22413340	413570	6841900	470	28005426	29083209	36876611	30844920	46337842
126.5	8056960	23381800	502580	7648570	700	29493489	29390319	38140274	31696107	46865954
127.5	8426180	24252740	616250	8600920	1030	31022184	29668884	39295063	32567178	47058466
128.5	8818210	25032610	761010	9720210	1510	32571623	29921071	40332435	33456005	46944229
129.5	9236150	25729520	944710	11026920	2190	34118608	30148576	41246396	34358355	46559833
130.5	9683300	26352380	1176780	12539050	3170	35637250	30352796	42033297	35267926	45946728
131.5	10163250	26910270	1468320	14269830	4550	37099806	30534984	42691488	36176472	45148505
132.5	10679830	27411920	1832130	16225030	6530	38477714	30696385	43220890	37074008	44208524
133.5	11237160	27865390	2282670	18399980	9350	39742758	30838337	43622536	37949092	43168007
134.5	11839670	28277890	2835770	20776640	13350	40868307	30962345	43898121	38789191	42064651
135.5	12492030	28655710	3508360	23321400	19060	41830513	31070103	44049623	39581108	40931728
136.5	13199210	29004300	4317870	25983870	27200	42609405	31163496	44079007	40311455	39797628
137.5	13966390	29328340	5281560	28697420	38800	43189769	31244553	43988046	40967160	38685756
138.5	14798920	29631910	6415800	31381780	55350	43561774	31315386	43778256	41535968	37614692
139.5	15702230	29918720	7735180	33947650	78930	43721285	31378103	43450958	42006926	36598541
140.5	16681740	30192210	9251680	36303160	112510	43669856	31434701	43007428	42370801	35647379
141.5	17742730	30455790	10973950	38361330	160240	43414431	31486960	42449142	42620426	34767753
142.5	18890160	30712940	12906680	40047690	227920	42966773	31536337	41778064	42750952	33963173
143.5	20128490	30967390	15050220	41306780	323580	42342702	31583855	40996958	42759980	33234586
144.5	21461440	31223110	17400420	42106820	458200	41561199	31630015	40109684	42647585	32580791
145.5	22891800	31484420	19948650	42441670	646640	40643450	31674715	39121453	42416232	31998807
146.5	24421090	31755990	22682160	42330150	908780	39611898	31717183	38039005	42070591	31484184
147.5	26049380	32042780	25584490	41812870	1270720	38489360	31755942	36870695	41617270	31031259
148.5	27774940	32350010	28636040	40947220	1766210	37298245	31788784	35626467	41064498	30633371
149.5	29594060	32683100	31814760	39801470	2438030	36059907	31812779	34317727	40421761	30283051
150.5	31500840	33047540	35096710	38448780	3339150	34794145	31824296	32957103	39699435	29972173
151.5	33487030	33448830	38456680	36961840	4533540	33518845	31819067	31558132	38908423	29692112
152.5	35541960	33892330	41868680	35408580	6096270	32249761	31792258	30134876	38059812	29433886
153.5	37652640	34383180	45306380	33849280	8112480	31000416	31738583	28701509	37164577	29188311
154.5	39803810	34926170	48743350	32334980	10675040	29782102	31652431	27271904	36233319	28946161
155.5	41978270	35525610	52153360	30907010	13880460	28603963	31528024	25859242	35276065	28698352
156.5	44157240	36185270	55510510	29597450	17823050	27473130	31359589	24475676	34302103	28436128
157.5	46320850	36908230	58789370	28430190	22587410	26394899	31141548	23132057	33319882	28151268
158.5	48448700	37696760	61965110	27422290	28239640	25372933	30868713	21837747	32336943	27836290
159.5	50520520	38552260	65013650	26585500	34817970	24409463	30536490	20600505	31359891	27484661
160.5	52516830	39475150	67911830	25927750	42323910	23505498	30141071	19426460	30394399	27090983
161.5	54419600	40464760	70637660	25454410	50714920	22661019	29679605	18320145	29445239	26651164
162.5	56212870	41519280	73170550	25169530	59899930	21875158	29150360	17284598	28516326	26162545
163.5	57883320	42635690	75491680	25076680	69738580	21146360	28552835	16321498	27610778	25623985
164.5	59420610	43809740	77584330	25179710	80044770	20472523	27887845	15431336	26730986	25035888
165.5	60817800	45035930	79434270	25483280	90594550	19851125	27157549	14613599	25878686	24400173
166.5	62071380	46307570	81030070	25993130	101137830	19279323	26365440	13866955	25055029	23720190
167.5	63181360	47616830	82363480	26716300	111412780	18754043	25516273	13189437	24260657	23000564
168.5	64151080	48954850	83429670	27661060	121161450	18272049	24615959	12578610	23495767	22247013
169.5	64986990	50311940	84227410	28836790	130145130	17830001	23671405	12031721	22760181	21466108
170.5	65698270	51677780	84759170	30253560	138157660	17424505	22690324	11545828	22053403	20665023
171.5	66296430	53041650	85031080	31921690	145035830	17052152	21681016	11117908	21374672	19851268
172.5	66794790	54392730	85052840	33851050	150665820	16709547	20652140	10744941	20723019	19032433
173.5	67208040	55720410	84837430	36050150	154985530	16393337	19612476	10423977	20097303	18215942
174.5	67551730	57014630	84400820	38525200	157983200	16100237	18570689	10152179	19496258	17408846
175.5	67841810	58266160	83761520	41278910	159692640	15827046	17535126	9926851	18918528	16617644
176.5	68094240	59466920	82940080	44309280	160186210	15570673	16513617	9745456	18362697	15848150
177.5	68324600	60610250	81958650	47608310	159566390	15328150	15513326	9605608	17827321	15105404
178.5	68547770	61691100	80840340	51160830	157956770	15096654	14540621	9505065	17310955	14393621
179.5	68777710	62706210	79608780	54943420	155493470	14873522	13600997	9441701	16812169	13716178
180.5	69027220	63654210	78287560	58923670	152317300	14656272	12699024	9413480	16329576	13075637
181.5	69307840	64535590	76899830	63059810	148567260	14442616	11838334	9418406	15861846	12473790
182.5	69629670	65352740	75467870	67300800	144375420	14230480	11021641	9454482	15407719	11911723
183.5	70001340	66109740	74012760	71587060	139863210	14018010	10250783	9519651	14966023	11389896
184.5	70429930	66812280	72554170	75851770	135139170	13803591	9526793	9611740	14535678	10908223
185.5	70920950	67467420	71110110	80022770	130297650	13585851	8849971	9728391	14115709	10466159
186.5	71478290	68083300	69696860	84024960	125418650	13363665	8219983	9867001	13705246	10062778
187.5	72104230	68668960	68328890	87783180	120568190	13136156	7635950	10024658	13303531	9696854
188.5	72799440	69233960	67018850	91225170	115799310	12902692	7096551	10198075	12909918	9366921
189.5	73562930	69788190	65777630	94284690	111153300	12662878	6600106	10383546	12523867	9071335
190.5	74392070	70341510	64614410	96904240	106661080	12416541	6144672	10576902	12144945	8808317
191.5	75282620	70903580	63536780	99037570	102344720	12163720	5728117	10773488	11772818	8575993
192.5	76228680	71483530	62550800	100651360	98218820	11904640	5348190	10968170	11407243	8372419
193.5	77222760	72089800	61661190	101726430	94291820	11639694	5002585	11155357	11048059	8195598
194.5	78255810	72729910	60871400	102257930	90567240	11369417	4688986	11329069	10695176	8043494
195.5	79317260	73410280	60183740	102254990	87044720	11094461	4405111	11483034	10348567	7914033
196.5	80395150	74136080	59599480	101739560	83720900	10815572	4148746	11610824	10008252	7805103
197.5	81476190	74911070	59118960	100744730	80590200	10533560	3917763	11706028	9674289	7714550
198.5	82545950	75737500	58741640	99312690	77645450	10249278	3710147	11762461	9346763	7640170
199.5	83589060	76615960	58466180	97492380	74878440	9963597	3523996	11774394	9025775	7579703
200.5	84589410	77545300	58290490	95337150	72280250	9677387	3357537	11736799	8711432	7530825
201.5	85530450	78522530	58211720	92902500	69841620	9391499	3209122	11645600	8403837	7491147
202.5	86395440	79542790	58226340	90243990	67553220	9106749	3077233	11497894	8103085	7458214
203.5	87167830	80599260	58330070	87415460	65405750	8823905	2960470	11292154	7809254	7429508
204.5	87831590	81683170	58517930	84467620	63390160	8543678	2857552	11028369	7522403	7402469
205.5	88371530	82783780	58784170	81446940	61497670	8266716	2767311	10708119	7242566	7374507
206.5	88773730	83888480	59122280	78394950	59719870	7993599	2688678	10334579	6969755	7343034
207.5	89025780	84982820	59524960	75347820	58048750	7724837	2620681	9912438	6703954	7305501
208.5	89117200	86050700	59984120	72336220	56476680	7460870	2562433	9447731	6445125	7259445
209.5	89039590	87074550	60490800	69385440	54996460	7202071	2513126	8947613	6193208	7202533
210.5	88786970	88035570	61035280	66515630	53601260	6948746	2472020	8420061	5948124	7132627
211.5	88355840	88914070	61606990	63742200	52284660	6701143	2438439	7873548	5709776	7047839
212.5	87745290	89689810	62194640	61076290	51040570	6459454	2411758	7316697	5478058	6946585
213.5	86957050	90342450	62786220	58525270	49863260	6223819	2391402	6757947	5252856	6827648
214.5	85995390	90852010	63369160	56093250	48747290	5994338	2376837	6205239	5034050	6690219
215.5	84867000	91199350	63930370	53781620	47687530	5771069	2367563	5665764	4821524	6533936
216.5	83580810	91366690	64456490	51589500	46679120	5554038	2363111	5145758	4615163	6358905
217.5	82147720	91338110	64934000	49514150	45717450	5343244	2363038	4650374	4414862	6165710
218.5	80580330	91100070	65349500	47551420	44798150	5138663	2366922	4183613	4220525	5955398
219.5	78892580	90641790	65689880	45696060	43917090	4940254	2374361	3748331	4032068	5729453
220.5	77099450	89955690	65942640	43942040	43070340	4747959	2384968	3346286	3849423	5489748
221.5	75216580	89037620	66096110	42282770	42254190	4561712	2398373	2978243	3672533	5238483
222.5	73259950	87887110	66139720	40711360	41465140	4381436	2414215	2644099	3501358	4978114
223.5	71245510	86507420	66064300	39220780	40699870	4207049	2432150	2343030	3335872	4711267
224.5	69188930	84905510	65862250	37804010	39955300	4038464	2451841	2073646	3176058	4440653
225.5	67105340	83091890	65527800	36454170	39228530	3875591	2472966	1834133	3021912	4168981
226.5	65009040	81080410	65057130	35164630	38516870	3718337	2495214	1622396	2873437	3898879
227.5	62913400	78887820	64448530	33929090	37817870	3566609	2518287	1436176	2730640	3632816
228.5	60830650	76533420	63702440	32741610	37129250	3420310	2541899	1273153	2593530	3373046
229.5	58771820	74038470	62821430	31596730	36449000	3279342	2565779	1131027	2462116	3121556
230.5	56746670	71425720	61810200	30489460	35775300	3143604	2589670	1007578	2336401	2880035
231.5	54763670	68718820	60675390	29415330	35106580	3012996	2613329	900713	2216384	2649853
232.5	52829990	65941750	59425490	28370390	34441480	2887412	2636530	808496	2102049	2432060
233.5	50951570	63118290	58070560	27351240	33778890	2766745	2659062	729160	1993375	2227392
234.5	49133130	60271540	56621990	26355040	33117920	2650885	2680731	661117	1890322	2036289
235.5	47378260	57423500	55092240	25379460	32457910	2539719	2701356	602959	1792839	1858925
236.5	45689520	54594660	53494510	24422710	31798410	2433130	2720773	553445	1700859	1695233
237.5	44068520	51803780	51842470	23483490	31139210	2330997	2738829	511498	1614299	1544951
238.5	42515990	49067600	50149890	22560980	30480290	2233199	2755389	476191	1533063	1407646
239.5	41031940	46400760	48430470	21654770	29821800	2139608	2770323	446730	1457040	1282762
240.5	39615670	43815740	46697470	20764840	29164120	2050095	2783517	422448	1386107	1169645
241.5	38265930	41322810	44963560	19891520	28507750	1964530	2794862	402786	1320130	1067580
242.5	36980970	38930130	43240590	19035400	27853370	1882779	2804258	387289	1258967	975812
243.5	35758660	36643840	41539470	18197330	27201760	1804707	2811607	375586	1202469	893577
244.5	34596480	34468210	39870020	17378310	26553840	1730179	2816818	367391	1150483	820113
245.5	33491700	32405800	38240950	16579480	25910610	1659060	2819801	362488	1102852	754681
246.5	32441330	30457600	36659790	15802020	25273140	1591214	2820467	360728	1059421	696572
247.5	31442270	28623310	35132890	15047160	24642570	1526507	2818726	362019	1020037	645120
248.5	30491290	26901460	33665480	14316070	24020050	1464808	2814490	366330	984551	599703
249.5	29585080	25289620	32261690	13609880	23406770	1405985	2807667	373679	952820	559751
250.5	28720320	23784580	30924600	12929590	22803910	1349912	2798166	384132	924708	524740
251.5	27893700	22382520	29656400	12276090	22212630	1296464	2785894	397803	900090	494200
252.5	27101930	21079160	28458390	11650110	21634080	1245522	2770762	414848	878850	467711
253.5	26341770	19869890	27331160	11052210	21069330	1196969	2752679	435466	860885	444896
254.5	25610080	18749890	26274620	10482770	20519440	1150693	2731559	459891	846104	425427
255.5	24903810	17714220	25288140	9942010	19985390	1106589	2707322	488391	834429	409017
256.5	24220040	16757930	24370650	9429960	19468070	1064555	2679896	521261	825795	395418
257.5	23555980	15876110	23520660	8946490	18968340	1024493	2649219	558819	820152	384417
258.5	22909010	15063970	22736440	8491330	18486950	986314	2615244	601393	817463	375836
259.5	22276670	14316820	22015980	8064030	18024580	949930	2577939	649312	817703	369528
260.5	21656680	13630200	21357160	7664050	17581830	915263	2537293	702892	820863	365373
261.5	21046980	12999830	20757720	7290740	17159220	882236	2493316	762418	826944	363277
262.5	20445710	12421630	20215330	6943330	16757200	850780	2446045	828123	835959	363169
263.5	19851230	11891790	19727640	6621030	16376150	820829	2395543	900170	847929	364999
264.5	19262120	11406680	19292310	6322970	16016360	792323	2341902	978621	862883	368737
265.5	18677220	10962930	18907010	6048230	15678090	765207	2285247	1063415	880857	374366
266.5	18095570	10557390	18569420	5795920	15361520	739430	2225731	1154340	901889	381889
267.5	17516500	10187130	18277300	5565100	15066780	714944	2163542	1251004	926013	391317
268.5	16939540	9849400	18028430	5354870	14793970	691706	2098896	1352817	953263	402672
269.5	16364460	9541690	17820620	5164340	14543130	669677	2032039	1458967	983659	415984
270.5	15791270	9261630	17651750	4992670	14314280	648820	1963244	1568413	1017208	431286
271.5	15220170	9007060	17519680	4839030	14107420	629103	1892809	1679882	1053895	448613
272.5	14651580	8775970	17422320	4702660	13922500	610495	1821049	1791875	1093677	467998
273.5	14086080	8566480	17357550	4582860	13759500	592969	1748298	1902690	1136476	489467
274.5	13524420	8376880	17323220	4478970	13618340	576499	1674899	2010459	1182170	513037
275.5	12967500	8205560	17317150	4390410	13498960	561064	1601201	2113187	1230583	538707
276.5	12416300	8051030	17337100	4316650	13401280	546643	1527554	2208819	1281481	566458
277.5	11871900	7911930	17380720	4257230	13325240	533216	1454302	2295304	1334559	596247
278.5	11335450	7786960	17445570	4211760	13270770	520769	1381780	2370671	1389436	628000
279.5	10808110	7674920	17529070	4179920	13237770	509286	1310308	2433105	1445647	661607
280.5	10291050	7574710	17628520	4161440	13226190	498754	1240186	2481025	1502637	696921
281.5	9785430	7485270	17741040	4156130	13235940	489163	1171692	2513149	1559761	733748
282.5	9292360	7405630	17863570	4163860	13266940	480504	1105076	2528551	1616280	771853
283.5	8812860	7334860	17992900	4184540	13319100	472769	1040559	2526708	1671366	810948
284.5	8347890	7272110	18125610	4218160	13392330	465953	978332	2507517	1724112	850700
285.5	7898310	7216550	18258140	4264750	13486510	460053	918554	2471308	1773540	890728
286.5	7464850	7167410	18386730	4324400	13601480	455068	861351	2418820	1818619	930608
287.5	7048120	7123980	18507530	4397230	13737080	450998	806818	2351176	1858287	969878
288.5	6648630	7085560	18616530	4483400	13893080	447848	755020	2269827	1891478	1008048
289.5	6266710	7051520	18709680	4583100	14069220	445622	705993	2176496	1917155	1044605
290.5	5902610	7021230	18782890	4696550	14265150	444329	659744	2073099	1934337	1079029
291.5	5556410	6994110	18832110	4823950	14480460	443979	616258	1961677	1942145	1110804
292.5	5228110	6969640	18853400	4965550	14714650	444585	575498	1844319	1939831	1139430
293.5	4917560	6947280	18842940	5121560	14967100	446163	537406	1723090	1926819	1164440
294.5	4624520	6926570	18797210	5292160	15237090	448731	501910	1599969	1902734	1185416
295.5	4348670	6907050	18712960	5477510	15523760	452311	468923	1476795	1867434	1201995
296.5	4089600	6888300	18587380	5677720	15826100	456927	438349	1355227	1821025	1213886
297.5	3846810	6869930	18418100	5892800	16142920	462605	410083	1236712	1763873	1220879
298.5	3619770	6851580	18203310	6122690	16472880	469373	384015	1122470	1696610	1222851
299.5	3407890	6832930	17941830	6367240	16814440	477264	360032	1013485	1620114	1219766
300.5	3210550	6813650	17633120	6626120	17165860	486311	338020	910511	1535497	1211683
301.5	3027080	6793490	17277350	6898910	17525190	496547	317863	814082	1444066	1198748
302.5	2856840	6772190	16875410	7184990	17890280	508011	299450	724530	1347282	1181188
303.5	2699130	6749530	16428920	7483540	18258760	520738	282671	642008	1246715	1159307
304.5	2553310	6725310	15940210	7793570	18628060	534767	267422	566513	1143986	1133471
305.5	2418700	6699370	15412290	8113850	18995390	550133	253601	497911	1040712	1104099
306.5	2294650	6671550	14848800	8442920	19357780	566871	241114	435968	938453	1071649
307.5	2180530	6641730	14253920	8779080	19712110	585014	229872	380368	838663	1036602
308.5	2075730	6609820	13632310	9120410	20055090	604590	219793	330735	742640	999453
309.5	1979670	6575710	12988970	9464710	20383320	625623	210799	286659	651498	960695
310.5	1891800	6539360	12329180	9809580	20693330	648127	202821	247706	566139	920809
311.5	1811590	6500720	11658360	10152400	20981610	672111	195796	213436	487240	880255
312.5	1738540	6459750	10981940	10490340	21244640	697573	189667	183413	415252	839460
313.5	1672190	6416440	10305270	10820410	21478980	724496	184382	157214	350406	798816
314.5	1612090	6370790	9633510	11139500	21681300	752851	179898	134437	292729	758674
315.5	1557860	6322820	8971510	11444430	21848420	782591	176175	114701	242073	719340
316.5	1509110	6272530	8323760	11731940	21977400	813651	173181	97657	198135	681076
317.5	1465500	6219970	7694300	11998840	22065570	845945	170889	82980	160496	644099
318.5	1426700	6165160	7086660	12241990	22110610	879361	169277	70377	128652	608583
319.5	1392430	6108170	6503850	12458390	22110560	913766	168329	59583	102041	574664
320.5	1362420	6049040	5948320	12645250	22063900	948997	168034	50362	80077	542436
321.5	1336410	5987830	5421950	12800040	21969570	984865	168386	42501	62168	511964
322.5	1314190	5924600	4926110	12920550	21827000	1021153	169384	35815	47746	483281
323.5	1295550	5859420	4461620	13004920	21636140	1057612	171033	30139	36273	456397
324.5	1280310	5792370	4028850	13051730	21397450	1093967	173340	25330	27257	431299
325.5	1268290	5723510	3627690	13059990	21111920	1129917	176320	21262	20257	407956
326.5	1259340	5652930	3257680	13029180	20781040	1165133	179991	17828	14890	386324
327.5	1253320	5580700	2918020	12959280	20406790	1199267	184375	14932	10824	366350
328.5	1250090	5506920	2607630	12850760	19991600	1231951	189501	12494	7781	347969
329.5	1249540	5431660	2325200	12704550	19538310	1262805	195400	10444	5532	331116
330.5	1251560	5355000	2069260	12522070	19050120	1291442	202109	8723	3889	315720
331.5	1256040	5277060	1838230	12305150	18530530	1317473	209669	7280	2703	301708
332.5	1262870	5197900	1630430	12056020	17983300	1340516	218124	6071	1858	289011
333.5	1271960	5117630	1444170	11777220	17412340	1360205	227524	5060	1263	277559
334.5	1283220	5036350	1277740	11471610	16821690	1376194	237920	4215	849	267285
335.5	1296550	4954160	1129480	11142250	16215440	1388170	249371	3509	564	258127
336.5	1311860	4871150	997750	10792360	15597660	1395857	261933	2921	371	250025
337.5	1329040	4787430	881010	10425260	14972340	1399025	275669	2430	241	242926
338.5	1348000	4703110	777780	10044320	14343340	1397497	290641	2021	155	236780
339.5	1368630	4618290	686690	9652860	13714340	1391156	306915	1681	98	231541
340.5	1390810	4533100	606460	9254140	13088820	1379945	324553	1398	62	227171
341.5	1414430	4447630	535900	8851290	12469970	1363877	343620	1163	38	223636
342.5	1439350	4362010	473940	8447260	11860740	1343028	364176	967	24	220906
343.5	1465440	4276350	419580	8044800	11263730	1317545	386280	805	14	218956
344.5	1492550	4190770	371960	7646450	10681280	1287636	409983	670	9	217767
345.5	1520520	4105380	330250	7254460	10115380	1253574	435333	559	5	217325
346.5	1549180	4020300	293760	6870870	9567710	1215683	462365	466	3	217619
347.5	1578370	3935650	261850	6497400	9039650	1174340	491108	389	2	218645
348.5	1607880	3851540	233940	6135520	8532280	1129961	521575	325	1	220400
349.5	1637520	3768100	209540	5786460	8046400	1082992	553767	272	0	222889
350.5	1667080	3685430	188220	5451170	7582550	1033904	587667	228	0	226117
351.5	1696350	3603640	169570	5130370	7141030	983179	623239	191	0	230096
352.5	1725110	3522840	153270	4824580	6721920	931301	660427	161	0	234840
353.5	1753130	3443130	139020	4534090	6325120	878748	699152	136	0	240367
354.5	1780190	3364620	126560	4259040	5950360	825981	739312	114	0	246698
355.5	1806060	3287400	115670	3999380	5597200	773440	780777	97	0	253855
356.5	1830500	3211560	106150	3754950	5265120	721531	823392	82	0	261865
357.5	1853310	3137190	97830	3525470	4953470	670628	866976	70	0	270755
358.5	1874250	3064370	90560	3310550	4661540	621060	911319	60	0	280554
359.5	1893130	2993160	84220	3109740	4388540	573118	956185	51	0	291292
360.5	1909740	2923640	78690	2922500	4133660	527044	1001312	44	0	302999
361.5	1923910	2855880	73900	2748280	3896040	483036	1046415	38	0	315705
362.5	1935460	2789920	69740	2586490	3674810	441248	1091187	33	0	329437
363.5	1944260	2725810	66160	2436500	3469110	401791	1135303	29	0	344222
364.5	1950180	2663600	63090	2297680	3278080	364735	1178422	25	0	360081
365.5	1953120	2603320	60490	2169430	3100850	330113	1220194	22	0	377033
366.5	1952980	2545010	58310	2051120	2936600	297925	1260263	20	0	395090
367.5	1949740	2488680	56510	1942140	2784530	268142	1298270	18	0	414257
368.5	1943340	2434360	55080	1841930	2643860	240709	1333864	16	0	434532
369.5	1933800	2382060	53980	1749910	2513850	215548	1366704	14	0	455902
370.5	1921140	2331780	53200	1665560	2393800	192568	1396463	13	0	478342
371.5	1905400	2283520	52730	1588360	2283040	171660	1422838	12	0	501817
372.5	1886660	2237290	52550	1517850	2180930	152711	1445553	11	0	526276
373.5	1865020	2193060	52670	1453560	2086890	135596	1464364	10	0	551653
374.5	1840600	2150840	53080	1395090	2000340	120190	1479065	9	0	577868
375.5	1813540	2110610	53780	1342050	1920770	106367	1489490	9	0	604820
376.5	1784000	2072330	54790	1294060	1847690	94000	1495517	8	0	632393
377.5	1752160	2036000	56120	1250810	1780640	82967	1497072	8	0	660451
378.5	1718190	2001590	57780	1211990	1719210	73150	1494126	7	0	688841
379.5	1682290	1969060	59790	1177310	1663000	64435	1486701	7	0	717391
380.5	1644680	1938380	62190	1146510	1611640	56717	1474865	7	0	745911
381.5	1605570	1909530	64990	1119380	1564790	49896	1458732	7	0	774197
382.5	1565160	1882460	68250	1095690	1522150	43878	1438463	7	0	802029
383.5	1523680	1857140	72000	1075260	1483430	38579	1414255	7	0	829176
384.5	1481340	1833520	76290	1057910	1448340	33918	1386347	7	0	855396
385.5	1438330	1811580	81190	1043490	1416650	29826	1355007	7	0	880443
386.5	1394880	1791260	86750	1031870	1388130	26237	1320532	7	0	904067
387.5	1351170	1772520	93050	1022900	1362560	23092	1283242	7	0	926019
388.5	1307390	1755330	100170	1016490	1339740	20339	1243472	7	0	946057
389.5	1263720	1739630	108220	1012540	1319480	17930	1201569	8	0	963947
390.5	1220310	1725380	117290	1010950	1301600	15824	1157887	8	0	979471
391.5	1177330	1712540	127510	1011650	1285960	13984	1112780	8	0	992428
392.5	1134900	1701050	139020	1014570	1272380	12376	1066595	9	0	1002640
393.5	1093160	1690870	151960	1019630	1260730	10971	1019674	10	0	1009956
394.5	1052220	1681950	166490	1026780	1250870	9743	972344	10	0	1014255
395.5	1012180	1674250	182800	1035970	1242660	8671	924914	11	0	1015448
396.5	973120	1667700	201090	1047130	1235970	7734	877674	12	0	1013482
397.5	935120	1662260	221570	1060210	1230690	6914	830893	14	0	1008338
398.5	898240	1657880	244490	1075170	1226690	6198	784815	15	0	1000038
399.5	862530	1654500	270090	1091930	1223850	5571	739658	17	0	988637
400.5	828030	1652070	298650	1110430	1222060	5022	695614	19	0	974228
401.5	794770	1650530	330460	1130620	1221210	4541	652849	22	0	956938
402.5	762760	1649840	365820	1152420	1221190	4120	611505	25	0	936927
403.5	732030	1649920	405060	1175730	1221870	3751	571694	29	0	914380
404.5	702570	1650720	448490	1200480	1223160	3427	533509	33	0	889513
405.5	674370	1652190	496470	1226550	1224930	3143	497017	38	0	862557
406.5	647440	1654250	549310	1253820	1227080	2894	462262	45	0	833765
407.5	621750	1656850	607360	1282160	1229510	2675	429273	52	0	803397
408.5	597280	1659930	670930	1311430	1232090	2483	398057	61	0	771725
409.5	574010	1663420	740320	1341450	1234710	2315	368607	72	0	739021
410.5	551910	1667260	815810	1372050	1237280	2168	340901	85	0	705555
411.5	530950	1671380	897620	1403010	1239670	2039	314906	101	0	671592
412.5	511100	1675720	985930	1434130	1241790	1927	290578	120	0	637388
413.5	492320	1680210	1080860	1465160	1243520	1830	267864	143	0	603186
414.5	474590	1684780	1182450	1495850	1244770	1746	246705	171	0	569210
415.5	457850	1689360	1290660	1525930	1245430	1674	227036	205	0	535671
416.5	442090	1693900	1405350	1555130	1245410	1614	208789	246	0	502756
417.5	427250	1698330	1526270	1583130	1244630	1563	191892	296	0	470633
418.5	413300	1702580	1653050	1609650	1242990	1522	176274	355	0	439447
419.5	400210	1706590	1785210	1634360	1240410	1490	161859	428	0	409321
420.5	387950	1710300	1922120	1656970	1236830	1465	148577	515	0	380359
421.5	376470	1713640	2063030	1677150	1232180	1449	136354	621	0	352640
422.5	365740	1716570	2207060	1694620	1226410	1441	125120	749	0	326224
423.5	355730	1719030	2353190	1709070	1219460	1440	114808	902	0	301154
424.5	346410	1720960	2500300	1720240	1211300	1447	105352	1086	0	277454
425.5	337740	1722320	2647160	1727870	1201910	1461	96688	1307	0	255132
426.5	329710	1723070	2792450	1731740	1191260	1484	88758	1572	0	234181
427.5	322270	1723150	2934770	1731660	1179350	1514	81504	1888	0	214585
428.5	315410	1722540	3072690	1727470	1166180	1553	74873	2264	0	196313
429.5	309090	1721210	3204760	1719050	1151760	1601	68815	2712	0	179328
430.5	303300	1719120	3329540	1706330	1136130	1659	63282	3241	0	163585
431.5	298000	1716250	3445620	1689290	1119310	1728	58231	3867	0	149032
432.5	293180	1712590	3551660	1667950	1101350	1808	53622	4603	0	135614
433.5	288820	1708120	3646430	1642370	1082290	1900	49416	5465	0	123273
434.5	284900	1702830	3728810	1612670	1062210	2007	45579	6473	0	111947
435.5	281390	1696730	3797840	1579020	1041170	2129	42078	7646	0	101576
436.5	278280	1689810	3852750	1541630	1019240	2268	38884	9006	0	92098
437.5	275550	1682080	3892910	1500760	996500	2426	35969	10575	0	83451
438.5	273190	1673550	3917950	1456680	973050	2606	33308	12377	0	75578
439.5	271180	1664240	3927670	1409730	948960	2809	30879	14439	0	68420
440.5	269490	1654170	3922100	1360250	924330	3040	28660	16785	0	61921
441.5	268130	1643360	3901470	1308610	899260	3302	26633	19444	0	56029
442.5	267070	1631850	3866210	1255210	873840	3598	24780	22441	0	50694
443.5	266300	1619670	3816930	1200430	848150	3932	23086	25802	0	45868
444.5	265810	1606850	3754440	1144660	822300	4310	21535	29552	0	41508
445.5	265580	1593440	3679650	1088310	796380	4737	20114	33713	0	37571
446.5	265590	1579470	3593640	1031750	770470	5219	18813	38305	0	34019
447.5	265840	1564990	3497550	975350	744650	5764	17619	43343	0	30817
448.5	266310	1550050	3392610	919450	719010	6377	16523	48840	0	27932
449.5	266990	1534690	3280100	864370	693620	7069	15516	54801	0	25333
450.5	267860	1518970	3161300	810400	668550	7847	14590	61228	0	22993
451.5	268900	1502930	3037520	757810	643870	8722	13737	68114	0	20888
452.5	270110	1486620	2910010	706820	619630	9705	12952	75446	0	18992
453.5	271470	1470090	2779980	657620	595890	10807	12226	83202	0	17287
454.5	272950	1453400	2648590	610390	572700	12040	11557	91352	0	15752
455.5	274560	1436590	2516910	565240	550090	13418	10937	99861	0	14371
456.5	276250	1419720	2385930	522270	528100	14954	10363	108680	0	13128
457.5	278030	1402820	2256540	481550	506770	16662	9831	117758	0	12009
458.5	279870	1385950	2129520	443120	486110	18555	9336	127033	0	11001
459.5	281750	1369160	2005560	406980	466150	20648	8875	136437	0	10093
460.5	283660	1352470	1885240	373130	446900	22953	8446	145897	0	9275
461.5	285570	1335950	1769040	341530	428370	25483	8045	155334	0	8538
462.5	287470	1319630	1657350	312130	410570	28249	7671	164668	0	7872
463.5	289330	1303540	1550460	284860	393490	31258	7319	173815	0	7272
464.5	291140	1287720	1448580	259640	377140	34518	6989	182692	0	6730
465.5	292870	1272200	1351850	236400	361500	38030	6678	191214	0	6241
466.5	294500	1257020	1260320	215020	346580	41793	6385	199303	0	5798
467.5	296010	1242210	1174010	195410	332350	45800	6108	206881	0	5398
468.5	297390	1227790	1092870	177470	318820	50040	5845	213880	0	5036
469.5	298600	1213790	1016790	161090	305960	54494	5596	220234	0	4708
470.5	299650	1200230	945670	146170	293750	59136	5358	225889	0	4411
471.5	300500	1187130	879320	132600	282190	63934	5131	230798	0	4142
472.5	301140	1174520	817580	120280	271240	68848	4914	234922	0	3898
473.5	301550	1162400	760250	109120	260900	73831	4706	238236	0	3677
474.5	301720	1150790	707100	99020	251140	78826	4507	240723	0	3476
475.5	301640	1139710	657930	89890	241950	83772	4314	242375	0	3294
476.5	301300	1129170	612510	81650	233300	88600	4128	243196	0	3128
477.5	300680	1119170	570610	74220	225170	93237	3948	243201	0	2978
478.5	299790	1109730	532030	67520	217540	97606	3774	242410	0	2842
479.5	298610	1100860	496530	61500	210410	101628	3605	240854	0	2719
480.5	297150	1092550	463910	56080	203730	105227	3441	238572	0	2607
481.5	295410	1084820	433970	51210	197510	108326	3281	235608	0	2506
482.5	293380	1077660	406520	46830	191720	110855	3126	232010	0	2414
483.5	291080	1071080	381380	42900	186340	112753	2974	227834	0	2332
484.5	288510	1065070	358370	39380	181360	113967	2826	223135	0	2257
485.5	285690	1059650	337340	36210	176770	114456	2682	217974	0	2191
486.5	282610	1054800	318130	33370	172550	114194	2541	212408	0	2131
487.5	279310	1050530	300600	30820	168680	113171	2404	206500	0	2078
488.5	275790	1046830	284620	28540	165160	111392	2270	200307	0	2030
489.5	272080	1043700	270080	26490	161970	108878	2140	193887	0	1989
490.5	268190	1041130	256850	24660	159100	105669	2013	187295	0	1953
491.5	264150	1039120	244850	23010	156550	101817	1890	180585	0	1922
492.5	259980	1037660	233980	21540	154310	97390	1770	173804	0	1895
493.5	255700	1036740	224150	20220	152360	92466	1654	166998	0	1873
494.5	251330	1036360	215280	19050	150710	87133	1542	160210	0	1856
495.5	246920	1036500	207310	18000	149350	81485	1434	153476	0	1842
496.5	242470	1037170	200180	17060	148270	75619	1330	146830	0	1833
497.5	238020	1038340	193830	16230	147470	69632	1230	140302	0	1827
498.5	233590	1040010	188200	15490	146950	63618	1135	133917	0	1825
499.5	229200	1042160	183260	14840	146710	57666	1043	127697	0	1826
500.5	224900	1044780	178960	14270	146750	51856	956	121660	0	1831
501.5	220690	1047860	175270	13770	147070	46259	874	115821	0	1840
502.5	216610	1051380	172160	13340	147670	40935	796	110190	0	1852
503.5	212670	1055330	169610	12970	148570	35931	722	104777	0	1867
504.5	208920	1059690	167590	12660	149750	31284	653	99588	0	1886
505.5	205360	1064440	166080	12410	151240	27016	589	94626	0	1908
506.5	202030	1069560	165080	12200	153030	23140	529	89891	0	1933
507.5	198950	1075040	164570	12050	155140	19659	473	85385	0	1962
508.5	196140	1080840	164540	11950	157580	16565	422	81104	0	1994
509.5	193620	1086960	165000	11890	160360	13844	374	77045	0	2030
510.5	191430	1093360	165940	11880	163500	11475	331	73203	0	2069
511.5	189590	1100010	167360	11920	167000	9434	291	69574	0	2112
512.5	188130	1106900	169280	12000	170890	7693	255	66150	0	2158
513.5	187080	1114000	171700	12130	175180	6222	223	62924	0	2207
514.5	186460	1121260	174630	12310	179900	4992	194	59891	0	2261
515.5	186330	1128680	178090	12530	185070	3973	168	57040	0	2318
516.5	186720	1136200	182110	12810	190710	3136	144	54366	0	2379
517.5	187670	1143810	186700	13140	196850	2456	124	51860	0	2443
518.5	189250	1151450	191890	13530	203520	1908	106	49514	0	2512
519.5	191500	1159110	197720	13980	210750	1471	90	47321	0	2584
520.5	194510	1166740	204210	14500	218570	1125	76	45272	0	2661
521.5	198350	1174300	211400	15080	227020	854	64	43360	0	2741
522.5	203130	1181760	219340	15740	236140	643	54	41579	0	2825
523.5	208960	1189070	228070	16480	245970	481	45	39920	0	2914
524.5	215980	1196190	237640	17310	256550	356	37	38378	0	3006
525.5	224360	1203080	248110	18230	267930	262	30	36946	0	3103
526.5	234290	1209700	259530	19260	280150	192	25	35617	0	3203
527.5	246020	1216000	271970	20400	293270	139	20	34387	0	3308
528.5	259830	1221950	285500	21670	307350	100	17	33250	0	3416
529.5	276080	1227490	300180	23080	322440	72	13	32200	0	3528
530.5	295190	1232580	316110	24630	338600	51	11	31233	0	3644
531.5	317690	1237190	333360	26350	355890	36	9	30344	0	3764
532.5	344240	1241270	352010	28250	374370	25	7	29530	0	3887
533.5	375640	1244770	372170	30350	394120	18	5	28786	0	4013
534.5	412900	1247660	393920	32670	415200	12	4	28108	0	4142
535.5	457260	1249890	417370	35230	437680	8	3	27494	0	4274
536.5	510330	1251420	442620	38050	461630	6	3	26941	0	4409
537.5	574100	1252230	469790	41160	487120	4	2	26445	0	4546
538.5	651140	1252270	498970	44580	514230	3	2	26004	0	4684
539.5	744720	1251510	530290	48340	543020	2	1	25615	0	4824
540.5	859070	1249930	563860	52480	573570	1	0	25277	0	4965
541.5	999680	1247480	599800	57040	605930	0	0	24988	0	5107
542.5	1173740	1244150	638220	62030	640190	0	0	24746	0	5249
543.5	1390680	1239910	679230	67510	676380	0	0	24549	0	5390
544.5	1663010	1234750	722940	73520	714580	0	0	24396	0	5530
545.5	2007390	1228650	769470	80090	754830	0	0	24286	0	5669
546.5	2446210	1221600	818900	87270	797170	0	0	24218	0	5805
547.5	3009740	1213590	871330	95110	841630	0	0	24191	0	5938
548.5	3739230	1204610	926840	103660	888240	0	0	24204	0	6068
549.5	4691240	1194660	985500	112960	937000	0	0	24257	0	6193
550.5	5943950	1183750	1047370	123070	987900	0	0	24349	0	6313
551.5	7606220	1171890	1112470	134030	1040940	0	0	24480	0	6427
552.5	9830710	1159080	1180830	145890	1096080	0	0	24649	0	6535
553.5	0	1145340	1252450	158700	1153250	0	0	24857	0	6635
554.5	0	1130680	1327290	172520	1212400	0	0	25103	0	6727
555.5	0	1115150	1405300	187370	1273410	0	0	25388	0	6811
556.5	0	1098750	1486390	203310	1336180	0	0	25710	0	6885
557.5	0	1081520	1570460	220360	1400560	0	0	26072	0	6949
558.5	0	1063490	1657340	238560	1466400	0	0	26472	0	7003
559.5	0	1044700	1746870	257920	1533490	0	0	26911	0	7045
560.5	0	1025200	1838810	278470	1601630	0	0	27389	0	7075
561.5	0	1005020	1932920	300190	1670580	0	0	27907	0	7093
562.5	0	984200	2028890	323100	1740060	0	0	28464	0	7098
563.5	0	962810	2126400	347150	1809780	0	0	29062	0	7091
564.5	0	940880	2225070	372330	1879450	0	0	29700	0	7070
565.5	0	918480	2324500	398590	1948710	0	0	30379	0	7035
566.5	0	895650	2424240	425850	2017220	0	0	31099	0	6987
567.5	0	872440	2523830	454050	2084600	0	0	31859	0	6926
568.5	0	848920	2622750	483090	2150470	0	0	32662	0	6851
569.5	0	825130	2720490	512840	2214420	0	0	33505	0	6764
570.5	0	801140	2816470	543190	2276060	0	0	34390	0	6663
571.5	0	777000	2910150	573990	2334980	0	0	35315	0	6549
572.5	0	752770	3000930	605060	2390770	0	0	36282	0	6424
573.5	0	728490	3088230	636240	2443030	0	0	37289	0	6287
574.5	0	704230	3171460	667330	2491360	0	0	38335	0	6139
575.5	0	680030	3250050	698130	2535410	0	0	39420	0	5982
576.5	0	655940	3323430	728410	2574800	0	0	40544	0	5814
577.5	0	632020	3391050	757960	2609220	0	0	41703	0	5639
578.5	0	608320	3452400	786540	2638360	0	0	42898	0	5455
579.5	0	584860	3507000	813930	2661960	0	0	44127	0	5265
580.5	0	561700	3554390	839890	2679810	0	0	45386	0	5069
581.5	0	538880	3594190	864200	2691700	0	0	46676	0	4869
582.5	0	516440	3626050	886640	2697500	0	0	47991	0	4665
583.5	0	494400	3649680	907000	2697130	0	0	49331	0	4458
584.5	0	472800	3664860	925090	2690550	0	0	50691	0	4250
585.5	0	451660	3671430	940730	2677750	0	0	52069	0	4041
586.5	0	431030	3669290	953760	2658800	0	0	53460	0	3832
587.5	0	410900	3658430	964050	2633810	0	0	54861	0	3625
588.5	0	391320	3638870	971500	2602930	0	0	56266	0	3419
589.5	0	372280	3610750	976020	2566370	0	0	57672	0	3217
590.5	0	353820	3574230	977570	2524390	0	0	59073	0	3019
591.5	0	335930	3529560	976120	2477250	0	0	60465	0	2825
592.5	0	318640	3477050	971690	2425310	0	0	61841	0	2637
593.5	0	301930	3417070	964310	2368900	0	0	63197	0	2454
594.5	0	285830	3350040	954040	2308420	0	0	64525	0	2277
595.5	0	270320	3276410	941000	2244280	0	0	65821	0	2108
596.5	0	255420	3196700	925300	2176910	0	0	67078	0	1945
597.5	0	241110	3111450	907090	2106730	0	0	68290	0	1790
598.5	0	227390	3021230	886530	2034210	0	0	69450	0	1643
599.5	0	214260	2926630	863830	1959780	0	0	70553	0	1503
600.5	0	201710	2828260	839180	1883890	0	0	71593	0	1372
601.5	0	189720	2726730	812800	1806980	0	0	72563	0	1248
602.5	0	178300	2622650	784920	1729460	0	0	73457	0	1132
603.5	0	167420	2516640	755760	1651750	0	0	74270	0	1023
604.5	0	157070	2409280	725570	1574220	0	0	74997	0	923
605.5	0	147240	2301160	694570	1497250	0	0	75632	0	830
606.5	0	137920	2192840	663000	1421170	0	0	76172	0	744
607.5	0	129080	2084840	631080	1346280	0	0	76612	0	664
608.5	0	120720	1977660	599020	1272870	0	0	76947	0	592
609.5	0	112810	1871760	567030	1201190	0	0	77177	0	526
610.5	0	105350	1767580	535290	1131460	0	0	77296	0	465
611.5	0	98300	1665490	503980	1063860	0	0	77305	0	411
612.5	0	91670	1565850	473250	998560	0	0	77200	0	361
613.5	0	85420	1468970	443250	935680	0	0	76983	0	317
614.5	0	79550	1375100	414090	875320	0	0	76652	0	277
615.5	0	74030	1284480	385890	817560	0	0	76208	0	242
616.5	0	68850	1197290	358740	762450	0	0	75653	0	210
617.5	0	63990	1113680	332690	710010	0	0	74988	0	182
618.5	0	59450	1033750	307820	660260	0	0	74216	0	157
619.5	0	55190	957590	284160	613160	0	0	73340	0	135
620.5	0	51210	885240	261730	568700	0	0	72364	0	116
621.5	0	47490	816710	240550	526820	0	0	71291	0	99
622.5	0	44020	751980	220620	487470	0	0	70128	0	84
623.5	0	40780	691020	201930	450570	0	0	68879	0	72
624.5	0	37760	633770	184450	416040	0	0	67549	0	61
625.5	0	34950	580140	168160	383800	0	0	66145	0	51
626.5	0	32340	530040	153020	353740	0	0	64673	0	43
627.5	0	29910	483360	139000	325780	0	0	63140	0	36
628.5	0	27650	439970	126050	299810	0	0	61551	0	30
629.5	0	25550	399740	114110	275730	0	0	59915	0	25
630.5	0	23600	362530	103130	253440	0	0	58237	0	21
631.5	0	21790	328200	93080	232830	0	0	56525	0	17
632.5	0	20120	296590	83880	213810	0	0	54786	0	14
633.5	0	18570	267550	75480	196270	0	0	53026	0	12
634.5	0	17130	240940	67840	180110	0	0	51252	0	10
635.5	0	15800	216610	60890	165250	0	0	49470	0	8
636.5	0	14570	194400	54590	151600	0	0	47686	0	6
637.5	0	13430	174180	48890	139070	0	0	45907	0	5
638.5	0	12380	155810	43740	127570	0	0	44137	0	4
639.5	0	11410	139150	39100	117040	0	0	42383	0	3
640.5	0	10520	124070	34920	107390	0	0	40648	0	3
641.5	0	9690	110450	31160	98570	0	0	38938	0	2
642.5	0	8930	98170	27790	90490	0	0	37257	0	2
643.5	0	8220	87110	24760	83120	0	0	35608	0	1
644.5	0	7570	77190	22060	76370	0	0	33994	0	1
645.5	0	6980	68290	19630	70220	0	0	32419	0	0
646.5	0	6430	60330	17470	64590	0	0	30886	0	0
647.5	0	5920	53210	15540	59460	0	0	29396	0	0
648.5	0	5450	46870	13820	54780	0	0	27951	0	0
649.5	0	5020	41220	12290	50510	0	0	26553	0	0
650.5	0	4620	36200	10930	46610	0	0	25202	0	0
651.5	0	4260	31750	9710	43050	0	0	23901	0	0
652.5	0	3920	27810	8640	39810	0	0	22648	0	0
653.5	0	3610	24320	7680	36850	0	0	21445	0	0
654.5	0	3330	21240	6830	34150	0	0	20292	0	0
655.5	0	3070	18520	6080	31690	0	0	19187	0	0
656.5	0	2830	16130	5410	29440	0	0	18132	0	0
657.5	0	2610	14030	4810	27380	0	0	17124	0	0
658.5	0	2400	12190	4290	25510	0	0	16164	0	0
659.5	0	2220	10570	3820	23800	0	0	15250	0	0
660.5	0	2040	9160	3410	22240	0	0	14381	0	0
661.5	0	1890	7930	3040	20810	0	0	13557	0	0
662.5	0	1740	6850	2720	19500	0	0	12775	0	0
663.5	0	1610	5910	2430	18310	0	0	12034	0	0
664.5	0	1480	5100	2170	17220	0	0	11334	0	0
665.5	0	1370	4390	1950	16220	0	0	10671	0	0
666.5	0	1270	3770	1740	15310	0	0	10046	0	0
667.5	0	1170	3240	1570	14480	0	0	9456	0	0
668.5	0	1080	2780	1410	13710	0	0	8900	0	0
669.5	0	1000	2380	1270	13020	0	0	8377	0	0
670.5	0	920	2040	1140	12380	0	0	7884	0	0
671.5	0	860	1740	1030	11790	0	0	7421	0	0
672.5	0	790	1490	930	11260	0	0	6985	0	0
673.5	0	730	1270	840	10770	0	0	6577	0	0
674.5	0	680	1080	760	10330	0	0	6193	0	0
675.5	0	630	920	690	9920	0	0	5833	0	0
676.5	0	580	780	630	9550	0	0	5496	0	0
677.5	0	540	660	570	9220	0	0	5179	0	0
678.5	0	500	560	520	8910	0	0	4883	0	0
679.5	0	470	470	480	8640	0	0	4606	0	0
680.5	0	430	400	440	8390	0	0	4346	0	0
681.5	0	400	340	400	8170	0	0	4103	0	0
682.5	0	380	290	370	7970	0	0	3876	0	0
683.5	0	350	240	340	7790	0	0	3664	0	0
684.5	0	330	200	310	7630	0	0	3465	0	0
685.5	0	300	170	290	7490	0	0	3279	0	0
686.5	0	280	140	270	7380	0	0	3105	0	0
687.5	0	260	120	250	7280	0	0	2943	0	0
688.5	0	250	100	230	7190	0	0	2791	0	0
689.5	0	230	80	210	7130	0	0	2650	0	0
690.5	0	210	70	200	7080	0	0	2517	0	0
691.5	0	200	60	190	7050	0	0	2394	0	0
692.5	0	190	50	180	7030	0	0	2278	0	0
693.5	0	170	40	160	7030	0	0	2170	0	0
694.5	0	160	30	150	7040	0	0	2070	0	0
695.5	0	150	30	150	7070	0	0	1975	0	0
696.5	0	140	20	140	7110	0	0	1888	0	0
697.5	0	130	20	130	7170	0	0	1806	0	0
698.5	0	130	20	120	7240	0	0	1729	0	0
699.5	0	120	10	120	7330	0	0	1658	0	0
700.5	0	110	10	110	7440	0	0	1591	0	0
701.5	0	100	0	110	7560	0	0	1529	0	0
702.5	0	100	0	100	7700	0	0	1471	0	0
703.5	0	90	0	100	7860	0	0	1416	0	0
704.5	0	90	0	100	8040	0	0	1366	0	0
705.5	0	80	0	90	8240	0	0	1319	0	0
706.5	0	80	0	90	8450	0	0	1275	0	0
707.5	0	70	0	90	8690	0	0	1234	0	0
708.5	0	70	0	80	8960	0	0	1196	0	0
709.5	0	70	0	80	9240	0	0	1161	0	0
710.5	0	60	0	80	9550	0	0	1129	0	0
711.5	0	60	0	80	9890	0	0	1098	0	0
712.5	0	60	0	80	10250	0	0	1070	0	0
713.5	0	50	0	80	10650	0	0	1044	0	0
714.5	0	50	0	80	11080	0	0	1020	0	0
715.5	0	50	0	70	11540	0	0	998	0	0
716.5	0	40	0	70	12040	0	0	978	0	0
717.5	0	40	0	70	12580	0	0	960	0	0
718.5	0	40	0	70	13160	0	0	943	0	0
719.5	0	40	0	70	13780	0	0	927	0	0
720.5	0	40	0	70	14450	0	0	914	0	0
721.5	0	30	0	70	15170	0	0	901	0	0
722.5	0	30	0	70	15940	0	0	890	0	0
723.5	0	30	0	70	16770	0	0	881	0	0
724.5	0	30	0	70	17670	0	0	872	0	0
725.5	0	30	0	70	18620	0	0	865	0	0
726.5	0	30	0	70	19650	0	0	859	0	0
727.5	0	30	0	70	20750	0	0	855	0	0
728.5	0	20	0	80	21930	0	0	851	0	0
729.5	0	20	0	80	23200	0	0	849	0	0
730.5	0	20	0	80	24550	0	0	848	0	0
731.5	0	20	0	80	26010	0	0	847	0	0
732.5	0	20	0	80	27560	0	0	848	0	0
733.5	0	20	0	80	29220	0	0	850	0	0
734.5	0	20	0	80	30990	0	0	853	0	0
735.5	0	20	0	90	32880	0	0	857	0	0
736.5	0	20	0	90	34910	0	0	863	0	0
737.5	0	20	0	90	37060	0	0	869	0	0
738.5	0	20	0	90	39360	0	0	876	0	0
739.5	0	20	0	100	41810	0	0	884	0	0
740.5	0	20	0	100	44420	0	0	894	0	0
741.5	0	10	0	100	47190	0	0	904	0	0
742.5	0	10	0	110	50140	0	0	916	0	0
743.5	0	10	0	110	53270	0	0	929	0	0
744.5	0	10	0	120	56590	0	0	943	0	0
745.5	0	10	0	120	60110	0	0	958	0	0
746.5	0	10	0	120	63830	0	0	974	0	0
747.5	0	10	0	130	67770	0	0	992	0	0
748.5	0	10	0	140	71920	0	0	1011	0	0
749.5	0	10	0	140	76310	0	0	1031	0	0
750.5	0	10	0	150	80920	0	0	1052	0	0
751.5	0	10	0	150	85780	1	0	1075	0	0
752.5	0	0	0	160	90890	1	0	1099	0	0
753.5	0	0	0	170	96240	2	0	1125	0	0
754.5	0	0	0	180	101850	2	0	1152	0	0
755.5	0	0	0	190	107710	2	0	1180	0	0
756.5	0	0	0	200	113830	3	0	1210	0	0
757.5	0	0	0	210	120210	3	0	1242	0	0
758.5	0	0	0	220	126850	4	0	1275	0	0
759.5	0	0	0	230	133730	4	0	1310	0	0
760.5	0	0	0	240	140870	5	0	1347	0	0
761.5	0	0	0	250	148260	6	0	1385	0	0
762.5	0	0	0	260	155880	7	0	1426	0	0
763.5	0	0	0	280	163720	8	0	1468	0	0
764.5	0	0	0	290	171780	9	0	1512	0	0
765.5	0	0	0	310	180040	11	0	1557	0	0
766.5	0	0	0	330	188480	13	0	1605	0	0
767.5	0	0	0	350	197090	15	0	1655	0	0
768.5	0	0	0	370	205850	17	0	1707	0	0
769.5	0	0	0	390	214730	20	0	1761	0	0
770.5	0	0	0	410	223700	23	0	1817	0	0
771.5	0	0	0	430	232750	26	0	1875	0	0
772.5	0	0	0	460	241840	30	0	1935	0	0
773.5	0	0	0	480	250930	34	0	1998	0	0
774.5	0	0	0	510	260010	39	0	2062	0	0
775.5	0	0	0	540	269030	44	0	2129	0	0
776.5	0	0	0	570	277950	50	0	2198	0	0
777.5	0	0	0	600	286740	57	0	2269	0	0
778.5	0	0	0	640	295360	65	0	2343	0	0
779.5	0	0	0	670	303770	73	0	2418	0	0
780.5	0	0	0	710	311930	83	0	2496	0	0
781.5	0	0	0	750	319810	94	0	2576	0	0
782.5	0	0	0	790	327350	105	0	2657	0	0
783.5	0	0	0	840	334520	118	0	2741	0	0
784.5	0	0	0	890	341280	133	0	2827	0	0
785.5	0	0	0	940	347590	148	0	2914	0	0
786.5	0	0	0	990	353420	166	0	3004	0	0
787.5	0	0	0	1050	358740	185	0	3094	0	0
788.5	0	0	0	1110	363510	206	0	3187	0	0
789.5	0	0	0	1170	367690	228	0	3280	0	0
790.5	0	0	0	1230	371270	253	0	3375	0	0
791.5	0	0	0	1300	374230	280	0	3471	0	0
792.5	0	0	0	1370	376530	310	0	3568	0	0
793.5	0	0	0	1440	378170	341	0	3666	0	0
794.5	0	0	0	1520	379130	376	0	3764	0	0
795.5	0	0	0	1600	379400	413	0	3862	0	0
796.5	0	0	0	1690	378980	453	0	3961	0	0
797.5	0	0	0	1780	377870	496	0	4059	0	0
798.5	0	0	0	1870	376070	542	0	4156	0	0
799.5	0	0	0	1970	373590	591	0	4253	0	0
800.5	0	0	0	2070	370450	643	0	4349	0	0
801.5	0	0	0	2180	366650	699	0	4444	0	0
802.5	0	0	0	2290	362220	759	0	4537	0	0
803.5	0	0	0	2400	357180	821	0	4628	0	0
804.5	0	0	0	2520	351560	888	0	4716	0	0
805.5	0	0	0	2640	345390	958	0	4803	0	0
806.5	0	0	0	2770	338700	1032	0	4886	0	0
807.5	0	0	0	2900	331530	1110	0	4966	0	0
808.5	0	0	0	3040	323910	1191	0	5042	0	0
809.5	0	0	0	3180	315890	1276	0	5114	0	0
810.5	0	0	0	3320	307500	1365	0	5182	0	0
811.5	0	0	0	3470	298790	1457	0	5246	0	0
812.5	0	0	0	3630	289800	1553	0	5304	0	0
813.5	0	0	0	3790	280580	1652	0	5358	0	0
814.5	0	0	0	3950	271160	1754	0	5406	0	0
815.5	0	0	0	4120	261580	1860	0	5448	0	0
816.5	0	0	0	4290	251900	1968	0	5484	0	0
817.5	0	0	0	4470	242150	2079	0	5513	0	0
818.5	0	0	0	4650	232380	2192	0	5536	0	0
819.5	0	0	0	4840	222610	2308	0	5553	0	0
820.5	0	0	0	5030	212880	2426	0	5562	0	0
821.5	0	0	0	5230	203240	2545	0	5564	0	0
822.5	0	0	0	5420	193700	2665	0	5559	0	0
823.5	0	0	0	5630	184310	2787	0	5547	0	0
824.5	0	0	0	5830	175080	2909	0	5527	0	0
825.5	0	0	0	6050	166040	3031	0	5500	0	0
826.5	0	0	0	6260	157220	3153	0	5466	0	0
827.5	0	0	0	6480	148630	3274	0	5424	0	0
828.5	0	0	0	6700	140290	3394	0	5375	0	0
829.5	0	0	0	6920	132220	3512	0	5319	0	0
830.5	0	0	0	7150	124420	3629	0	5256	0	0
831.5	0	0	0	7380	116910	3742	0	5186	0	0
832.5	0	0	0	7610	109690	3854	0	5109	0	0
833.5	0	0	0	7840	102770	3961	0	5026	0	0
834.5	0	0	0	8080	96150	4065	0	4937	0	0
835.5	0	0	0	8320	89830	4165	0	4842	0	0
836.5	0	0	0	8560	83810	4260	0	4741	0	0
837.5	0	0	0	8800	78100	4349	0	4636	0	0
838.5	0	0	0	9040	72680	4434	0	4525	0	0
839.5	0	0	0	9280	67550	4512	0	4410	0	0
840.5	0	0	0	9520	62700	4585	0	4291	0	0
841.5	0	0	0	9770	58140	4650	0	4169	0	0
842.5	0	0	0	10010	53840	4709	0	4044	0	0
843.5	0	0	0	10250	49810	4761	0	3915	0	0
844.5	0	0	0	10500	46020	4806	0	3785	0	0
845.5	0	0	0	10740	42480	4843	0	3653	0	0
846.5	0	0	0	10980	39180	4872	0	3520	0	0
847.5	0	0	0	11220	36090	4894	0	3385	0	0
848.5	0	0	0	11460	33220	4908	0	3251	0	0
849.5	0	0	0	11700	30540	4914	0	3116	0	0
850.5	0	0	0	11940	28060	4911	0	2982	0	0
851.5	0	0	0	12170	25760	4902	0	2848	0	0
852.5	0	0	0	12400	23630	4884	0	2716	0	0
853.5	0	0	0	12630	21660	4858	0	2586	0	0
854.5	0	0	0	12860	19840	4825	0	2457	0	0
855.5	0	0	0	13090	18160	4784	0	2330	0	0
856.5	0	0	0	13310	16610	4737	0	2207	0	0
857.5	0	0	0	13530	15190	4682	0	2086	0	0
858.5	0	0	0	13750	13880	4620	0	1968	0	0
859.5	0	0	0	13970	12670	4553	0	1853	0	0
860.5	0	0	0	14180	11570	4479	0	1742	0	0
861.5	0	0	0	14390	10560	4399	0	1634	0	0
862.5	0	0	0	14590	9630	4314	0	1531	0	0
863.5	0	0	0	14800	8780	4224	0	1431	0	0
864.5	0	0	0	15000	8010	4130	0	1336	0	0
865.5	0	0	0	15200	7300	4031	0	1244	0	0
866.5	0	0	0	15390	6650	3928	0	1156	0	0
867.5	0	0	0	15580	6060	3823	0	1073	0	0
868.5	0	0	0	15770	5530	3714	0	994	0	0
869.5	0	0	0	15960	5040	3603	0	919	0	0
870.5	0	0	0	16140	4590	3489	0	848	0	0
871.5	0	0	0	16320	4180	3375	0	781	0	0
872.5	0	0	0	16500	3810	3258	0	718	0	0
873.5	0	0	0	16680	3480	3142	0	659	0	0
874.5	0	0	0	16850	3170	3024	0	603	0	0
875.5	0	0	0	17030	2890	2907	0	551	0	0
876.5	0	0	0	17200	2640	2790	0	503	0	0
877.5	0	0	0	17360	2410	2673	0	458	0	0
878.5	0	0	0	17530	2200	2558	0	416	0	0
879.5	0	0	0	17700	2010	2444	0	377	0	0
880.5	0	0	0	17870	1840	2331	0	342	0	0
881.5	0	10	0	18030	1680	2221	0	309	0	0
882.5	0	10	0	18200	1540	2112	0	278	0	0
883.5	0	10	0	18360	1410	2006	0	251	0	0
884.5	0	10	0	18530	1300	1902	0	225	0	0
885.5	0	10	0	18700	1190	1801	0	202	0	0
886.5	0	10	0	18860	1090	1703	0	181	0	0
887.5	0	10	0	19030	1000	1607	0	161	0	0
888.5	0	10	0	19200	920	1515	0	144	0	0
889.5	0	20	0	19380	850	1426	0	128	0	0
890.5	0	20	0	19550	790	1341	0	113	0	0
891.5	0	20	0	19730	730	1258	0	101	0	0
892.5	0	20	0	19920	670	1179	0	89	0	0
893.5	0	20	0	20110	620	1103	0	78	0	0
894.5	0	20	0	20300	580	1031	0	69	0	0
895.5	0	20	0	20500	540	962	0	61	0	0
896.5	0	20	0	20700	500	896	0	53	0	0
897.5	0	30	0	20910	460	834	0	47	0	0
898.5	0	30	0	21130	430	775	0	41	0	0
899.5	0	30	0	21350	400	719	0	36	0	0
900.5	0	30	0	21590	380	666	0	31	0	0
901.5	0	30	0	21830	350	616	0	27	0	0
902.5	0	40	0	22080	330	569	0	23	0	0
903.5	0	40	0	22350	310	525	0	20	0	0
904.5	0	40	0	22620	300	483	0	17	0	0
905.5	0	40	0	22910	280	445	0	15	0	0
906.5	0	50	0	23210	270	408	0	13	0	0
907.5	0	50	0	23530	250	375	0	11	0	0
908.5	0	60	0	23860	240	343	0	10	0	0
909.5	0	60	0	24210	230	314	0	8	0	0
910.5	0	70	0	24570	220	287	0	7	0	0
911.5	0	70	0	24950	210	261	0	6	0	0
912.5	0	80	0	25360	200	238	0	5	0	0
913.5	0	80	0	25780	190	217	0	4	0	0
914.5	0	90	0	26230	190	197	0	4	0	0
915.5	0	100	0	26710	180	178	0	3	0	0
916.5	0	110	0	27210	170	162	0	3	0	0
917.5	0	120	0	27740	170	146	0	2	0	0
918.5	0	130	0	28300	170	132	0	2	0	0
919.5	0	140	0	28890	160	119	0	2	0	0
920.5	0	160	0	29520	160	107	0	1	0	0
921.5	0	170	0	30180	160	97	0	1	0	0
922.5	0	190	0	30880	150	87	0	0	0	0
923.5	0	210	0	31630	150	78	0	0	0	0
924.5	0	230	0	32420	150	70	0	0	0	0
925.5	0	250	0	33260	150	62	0	0	0	0
926.5	10	280	0	34160	150	56	0	0	0	0
927.5	0	310	0	35110	150	50	0	0	0	0
928.5	0	340	0	36120	150	44	0	0	0	0
929.5	0	380	0	37200	150	39	0	0	0	0
930.5	0	420	0	38350	160	35	0	0	0	0
931.5	0	470	0	39580	160	31	0	0	0	0
932.5	0	530	0	40890	160	28	0	0	0	0
933.5	0	590	0	42290	170	24	0	0	0	0
934.5	0	660	0	43780	170	22	0	0	0	0
935.5	0	730	0	45380	180	19	0	0	0	0
936.5	0	820	0	47090	180	17	0	0	0	0
937.5	0	920	0	48930	190	15	0	0	0	0
938.5	0	1030	0	50890	200	13	0	0	0	0
939.5	0	1160	0	53010	210	11	0	0	0	0
940.5	0	1310	0	55270	220	10	0	0	0	0
941.5	0	1480	0	57710	230	9	0	0	0	0
942.5	0	1670	0	60340	240	8	0	0	0	0
943.5	0	1880	0	63170	260	7	0	0	0	0
944.5	0	2130	0	66220	280	6	0	0	0	0
945.5	0	2410	0	69520	300	5	0	0	0	0
946.5	0	2730	0	73080	320	4	0	0	0	0
947.5	0	3100	0	76930	350	4	0	0	0	0
948.5	0	3530	0	81110	380	3	0	0	0	0
949.5	0	4020	0	85640	410	3	0	0	0	0
950.5	0	4580	0	90550	460	3	0	0	0	0
951.5	0	5220	0	95900	500	2	0	0	0	0
952.5	0	5970	0	101710	560	2	0	0	0	0
953.5	10	6820	0	108050	620	2	0	0	0	0
954.5	10	7810	0	114960	690	1	0	0	0	0
955.5	10	8950	0	122510	780	1	0	0	0	0
956.5	20	10280	0	130770	880	1	0	0	0	0
957.5	20	11810	0	139820	1000	0	0	0	0	0
958.5	20	13580	0	149740	1140	0	0	0	0	0
959.5	30	15640	0	160640	1300	0	0	0	0	0
960.5	30	18030	0	172620	1500	0	0	0	0	0
961.5	40	20810	0	185820	1730	0	0	0	0	0
962.5	50	24040	0	200390	2010	0	0	0	0	0
963.5	70	27810	0	216470	2350	0	0	0	0	0
964.5	80	32200	0	234270	2760	0	0	0	0	0
965.5	110	37330	0	253990	3260	0	0	0	0	0
966.5	130	43320	0	275870	3870	0	0	0	0	0
967.5	170	50320	0	300190	4610	0	0	0	0	0
968.5	230	58510	0	327260	5530	0	0	0	0	0
969.5	300	68110	0	357440	6660	0	0	0	0	0
970.5	390	79370	0	391150	8070	0	0	0	0	0
971.5	520	92570	0	428860	9820	0	0	0	0	0
972.5	700	108090	0	471120	12030	0	0	0	0	0
973.5	940	126320	0	518550	14810	0	0	0	0	0
974.5	1270	147780	0	571870	18330	0	0	0	0	0
975.5	1720	173050	0	631920	22810	0	0	0	0	0
976.5	2360	202840	0	699680	28550	0	0	0	0	0
977.5	3250	237970	0	776250	35920	0	0	0	0	0
978.5	4490	279450	0	862950	45450	0	0	0	0	0
979.5	6250	328460	0	961280	57820	0	0	0	0	0
980.5	8740	386420	0	1073010	73980	0	0	0	0	0
981.5	12280	455010	0	1200210	95190	0	0	0	0	0
982.5	17330	536240	0	1345260	123170	0	0	0	0	0
983.5	24570	632520	0	1511000	160280	0	0	0	0	0
984.5	34990	746720	0	1700710	209770	0	0	0	0	0
985.5	50030	882290	0	1918280	276120	0	0	0	0	0
986.5	71840	1043320	0	2168270	365560	0	0	0	0	0
987.5	103540	1234760	0	2456060	486760	0	0	0	0	0
988.5	149800	1462480	0	2788000	651910	0	0	0	0	0
989.5	217500	1733570	0	3171600	878200	0	0	0	0	0
990.5	316900	2056500	0	3615770	1189970	0	0	0	0	0
991.5	463240	2441440	0	4131070	1621890	0	0	0	0	0
992.5	679310	2900600	0	4730070	2223640	0	0	0	0	0
993.5	999190	3448640	0	5427720	3066690	0	0	0	0	0
994.5	1473990	4103170	0	6241910	4254500	0	0	0	0	0
995.5	2180470	4885380	0	7193970	5937530	0	0	0	0	0
996.5	3234160	5820730	0	8309490	8335870	0	0	0	0	0
997.5	4809240	6939870	0	9619150	11773110	0	0	0	0	0
998.5	7168760	8279670	0	11159830	16727580	0	0	0	0	0
999.5	10710630	9884580	0	12975950	23910260	0	0	0	0	0

## Sheet: Extended Data Fig 9a_yield
Yield [particle/mL]
Gel	UC
7910624690	2632635438
8391200260	2472157940
8226788890	2568861195
6838792190	2828753314
9017851220	2753431605

## Sheet: Extended Data Fig 9a_purity
Purity [particle/μg protein]
Gel	UC
1.84965e+07	1.41838e+07
1.76094e+07	1.33192e+07
1.69875e+07	1.38402e+07
1.75046e+07	1.52404e+07
1.70819e+07	1.48346e+07

## Sheet: Extended Data Fig 9b_size distr
	Particle concentration [particle/mL]
	Gel			UC
Size [nm]	Technical replicate 1	Technical replicate 2	Technical replicate 3	Technical replicate 1	Technical replicate 2	Technical replicate 3
0.5	0	0	0	0	0	0
1.5	0	0	0	0	0	0
2.5	0	0	0	0	0	0
3.5	0	0	0	0	0	0
4.5	0	0	0	0	0	0
5.5	0	0	0	0	0	0
6.5	0	0	0	0	0	0
7.5	0	0	0	0	0	0
8.5	0	0	0	0	0	0
9.5	0	0	0	0	0	0
10.5	0	0	0	0	0	0
11.5	0	0	0	0	0	0
12.5	0	0	0	0	0	0
13.5	0	0	0	0	0	0
14.5	0	0	0	0	0	0
15.5	0	0	0	0	0	0
16.5	0	0	0	0	0	0
17.5	0	0	0	0	0	0
18.5	0	0	0	0	0	0
19.5	0	0	0	0	0	0
20.5	0	0	0	0	0	0
21.5	0	0	0	0	0	0
22.5	0	0	0	0	0	0
23.5	0	0	0	0	0	0
24.5	0	0	0	0	0	0
25.5	0	0	0	0	0	0
26.5	0	0	0	0	0	0
27.5	0	0	0	0	0	0
28.5	0	0	0	0	0	0
29.5	0	0	0	0	0	0
30.5	0	0	0	0	0	0
31.5	0	0	0	0	0	0
32.5	0	0	0	0	0	0
33.5	0	0	0	0	0	0
34.5	0	0	0	0	0	0
35.5	0	0	3	0	0	0
36.5	0	0	5	0	0	0
37.5	0	0	8	0	0	0
38.5	0	0	12	0	0	0
39.5	0	0	18	0	0	0
40.5	0	0	29	0	0	0
41.5	0	0	44	0	0	0
42.5	0	0	65	0	0	0
43.5	0	0	95	0	0	0
44.5	0	0	135	0	0	0
45.5	2	0	189	0	0	0
46.5	3	0	258	0	0	0
47.5	6	0	347	0	0	0
48.5	12	0	459	0	0	0
49.5	23	0	597	0	0	0
50.5	41	3	764	0	0	0
51.5	69	5	962	0	0	0
52.5	117	6	1194	0	0	0
53.5	195	11	1463	0	0	0
54.5	315	15	1767	0	0	0
55.5	500	20	2108	0	0	0
56.5	776	27	2483	0	0	0
57.5	1184	35	2891	0	0	0
58.5	1772	42	3327	0	0	0
59.5	2604	50	3791	0	0	0
60.5	3767	57	4274	0	0	0
61.5	5358	65	4772	0	0	0
62.5	7506	71	5279	0	0	0
63.5	10356	77	5789	0	0	0
64.5	14082	81	6296	0	0	0
65.5	18878	84	6795	0	0	0
66.5	24962	87	7280	0	0	0
67.5	32564	89	7745	0	0	0
68.5	41924	89	8190	0	0	0
69.5	53277	89	8610	0	0	0
70.5	66840	89	9003	0	0	0
71.5	82791	89	9371	0	0	0
72.5	101252	87	9713	0	0	0
73.5	122262	87	10031	0	0	0
74.5	145761	86	10328	0	0	0
75.5	171569	86	10608	0	0	0
76.5	199361	86	10877	0	1	0
77.5	228678	86	11141	0	2	0
78.5	258915	87	11403	0	3	0
79.5	289349	89	11676	0	5	0
80.5	319152	92	11966	0	8	0
81.5	347447	95	12281	0	13	0
82.5	373346	99	12632	0	20	0
83.5	396009	105	13031	0	31	0
84.5	414696	113	13491	0	46	0
85.5	428816	122	14025	0	69	0
86.5	437967	135	14651	0	102	0
87.5	441963	150	15387	0	149	0
88.5	440832	171	16253	1	215	0
89.5	434816	198	17276	2	307	0
90.5	424340	233	18485	2	434	0
91.5	409977	278	19914	3	607	0
92.5	392405	339	21605	4	840	0
93.5	372353	420	23607	5	1151	0
94.5	350561	533	25977	7	1562	0
95.5	327740	687	28784	10	2100	0
96.5	304539	903	32106	13	2796	0
97.5	281525	1208	36042	17	3690	0
98.5	259166	1643	40701	23	4825	0
99.5	237830	2270	46211	30	6256	0
100.5	217790	3180	52719	38	8041	0
101.5	199227	4512	60398	50	10249	1
102.5	182253	6465	69434	63	12958	3
103.5	166907	9336	80045	81	16252	6
104.5	153185	13548	92463	102	20223	11
105.5	141045	19709	106944	129	24972	20
106.5	130421	28650	123758	161	30606	37
107.5	121232	41502	143189	201	37236	65
108.5	113391	59727	165524	249	44976	111
109.5	106814	85151	191049	307	53943	186
110.5	101418	119918	220038	377	64253	305
111.5	97139	166382	252740	461	76019	488
112.5	93917	226869	289370	560	89345	765
113.5	91710	303339	330092	679	104331	1174
114.5	90498	396929	375014	819	121061	1765
115.5	90275	507467	424169	984	139607	2604
116.5	91056	633041	477506	1177	160022	3769
117.5	92883	769751	534881	1403	182339	5357
118.5	95819	911754	596054	1665	206568	7482
119.5	99956	1051670	660683	1970	232698	10273
120.5	105414	1181324	728321	2321	260687	13878
121.5	112349	1292720	798426	2726	290470	18455
122.5	120951	1379057	870366	3191	321955	24174
123.5	131450	1435584	943430	3722	355020	31210
124.5	144116	1460124	1016838	4328	389522	39740
125.5	159264	1453184	1089773	5016	425289	49936
126.5	177254	1417656	1161386	5796	462131	61958
127.5	198488	1358235	1230828	6677	499835	75953
128.5	223403	1280660	1297274	7670	538174	92046
129.5	252470	1190972	1359939	8785	576908	110339
130.5	286176	1094894	1418111	10035	615786	130907
131.5	325010	997383	1471161	11433	654554	153795
132.5	369434	902396	1518570	12991	692955	179021
133.5	419858	812825	1559937	14723	730738	206573
134.5	476610	730569	1594992	16645	767654	236416
135.5	539898	656685	1623593	18773	803470	268487
136.5	609771	591573	1645736	21124	837964	302705
137.5	686091	535155	1661541	23713	870930	338971
138.5	768501	487047	1671251	26562	902184	377171
139.5	856415	446696	1675206	29687	931563	417182
140.5	949007	413471	1673841	33110	958927	458870
141.5	1045230	386748	1667661	36851	984161	502098
142.5	1143842	365957	1657221	40931	1007175	546721
143.5	1243448	350610	1643117	45374	1027903	592594
144.5	1342565	340323	1625955	50202	1046307	639564
145.5	1439681	334826	1606350	55439	1062371	687476
146.5	1533332	333963	1584899	61110	1076102	736170
147.5	1622162	337704	1562180	67240	1087531	785480
148.5	1704993	346143	1538739	73854	1096707	835229
149.5	1780866	359496	1515081	80979	1103698	885234
150.5	1849074	378116	1491672	88643	1108588	935300
151.5	1909181	402485	1468932	96871	1111477	985220
152.5	1961012	433220	1447238	105692	1112473	1034776
153.5	2004644	471084	1426923	115132	1111699	1083735
154.5	2040377	516972	1408278	125222	1109281	1131855
155.5	2068691	571913	1391559	135987	1105354	1178885
156.5	2090204	637052	1376987	147456	1100054	1224563
157.5	2105634	713628	1364747	159656	1093521	1268627
158.5	2115753	802934	1355007	172616	1085896	1310813
159.5	2121351	906258	1347903	186361	1077317	1350864
160.5	2123196	1024817	1343559	200918	1067920	1388531
161.5	2122022	1159659	1342080	216313	1057839	1423584
162.5	2118491	1311555	1343555	232569	1047203	1455814
163.5	2113193	1480872	1348065	249711	1036135	1485041
164.5	2106629	1667445	1355682	267761	1024754	1511119
165.5	2099211	1870449	1366467	286738	1013171	1533939
166.5	2091261	2088290	1380480	306662	1001493	1553436
167.5	2083010	2318525	1397768	327550	989818	1569591
168.5	2074608	2557832	1418373	349416	978240	1582430
169.5	2066130	2802044	1442336	372273	966844	1592028
170.5	2057579	3046238	1469682	396131	955710	1598507
171.5	2048903	3284915	1500434	420997	944912	1602031
172.5	2039996	3512223	1534601	446875	934517	1602807
173.5	2030718	3722258	1572183	473765	924588	1601076
174.5	2020893	3909359	1613166	501666	915180	1597111
175.5	2010332	4068446	1657521	530569	906347	1591211
176.5	1998830	4195298	1705203	560466	898136	1583691
177.5	1986183	4286793	1756148	591342	890589	1574881
178.5	1972199	4341077	1810272	623178	883747	1565116
179.5	1956699	4357628	1867470	655952	877645	1554734
180.5	1939530	4337244	1927614	689635	872317	1544066
181.5	1920566	4281938	1990551	724195	867794	1533437
182.5	1899717	4194762	2056104	759596	864103	1523158
183.5	1876932	4079576	2124072	795796	861272	1513526
184.5	1852199	3940797	2194229	832747	859326	1504819
185.5	1825547	3783141	2266323	870398	858287	1497297
186.5	1797044	3611376	2340081	908693	858178	1491198
187.5	1766795	3430115	2415209	947571	859021	1486742
188.5	1734939	3243636	2491388	986966	860836	1484125
189.5	1701645	3055775	2568287	1026807	863644	1483525
190.5	1667105	2869830	2645555	1067020	867463	1485097
191.5	1631534	2688546	2722830	1107527	872314	1488977
192.5	1595153	2514101	2799738	1148244	878214	1495281
193.5	1558199	2348138	2875899	1189087	885183	1504103
194.5	1520903	2191818	2950931	1229967	893237	1515518
195.5	1483500	2045877	3024447	1270790	902396	1529580
196.5	1446215	1910694	3096065	1311465	912675	1546320
197.5	1409262	1786352	3165407	1351895	924091	1565746
198.5	1372841	1672704	3232104	1391982	936660	1587841
199.5	1337135	1569435	3295803	1431630	950394	1612561
200.5	1302312	1476102	3356159	1470740	965309	1639833
201.5	1268522	1392183	3412848	1509214	981413	1669552
202.5	1235891	1317108	3465567	1546956	998717	1701579
203.5	1204533	1250288	3514035	1583868	1017228	1735739
204.5	1174538	1191129	3557994	1619859	1036950	1771817
205.5	1145985	1139058	3597218	1654837	1057883	1809560
206.5	1118933	1093527	3631505	1688713	1080026	1848671
207.5	1093428	1054019	3660687	1721404	1103371	1888815
208.5	1069506	1020050	3684632	1752829	1127909	1929613
209.5	1047189	991179	3703233	1782911	1153622	1970651
210.5	1026491	967002	3716427	1811581	1180491	2011477
211.5	1007415	947150	3724181	1838773	1208488	2051612
212.5	989964	931284	3726497	1864428	1237581	2090553
213.5	974130	919107	3723416	1888491	1267730	2127785
214.5	959903	910340	3715010	1910917	1298889	2162785
215.5	947271	904736	3701387	1931665	1331005	2195038
216.5	936218	902070	3682685	1950701	1364017	2224047
217.5	926729	902135	3659078	1967999	1397857	2249344
218.5	918786	904742	3630762	1983539	1432450	2270505
219.5	912377	909719	3597965	1997310	1467714	2287158
220.5	907481	916905	3560934	2009306	1503559	2298997
221.5	904085	926151	3519941	2019529	1539887	2305790
222.5	902175	937317	3475272	2027987	1576597	2307386
223.5	901739	950274	3427230	2034697	1613579	2303718
224.5	902763	964901	3376125	2039680	1650719	2294809
225.5	905237	981083	3322281	2042965	1687898	2280769
226.5	909149	998715	3266018	2044586	1724994	2261791
227.5	914489	1017701	3207665	2044584	1761882	2238149
228.5	921248	1037952	3147540	2043004	1798434	2210184
229.5	929412	1059389	3085967	2039897	1834522	2178300
230.5	938973	1081943	3023250	2035319	1870021	2142952
231.5	949916	1105557	2959692	2029330	1904804	2104629
232.5	962223	1130187	2895581	2021993	1938749	2063848
233.5	975878	1155798	2831186	2013377	1971737	2021140
234.5	990854	1182372	2766768	2003551	2003656	1977035
235.5	1007124	1209903	2702565	1992589	2034398	1932059
236.5	1024655	1238402	2638800	1980566	2063863	1886716
237.5	1043406	1267889	2575677	1967559	2091962	1841488
238.5	1063329	1298406	2513381	1953648	2118610	1796826
239.5	1084367	1330007	2452077	1938912	2143736	1753146
240.5	1106451	1362758	2391915	1923432	2167278	1710824
241.5	1129509	1396740	2333022	1907289	2189184	1670201
242.5	1153451	1432049	2275511	1890564	2209414	1631575
243.5	1178177	1468788	2219475	1873337	2227938	1595209
244.5	1203578	1507076	2164994	1855688	2244738	1561330
245.5	1229531	1547036	2112129	1837696	2259807	1530132
246.5	1255898	1588800	2060930	1819439	2273147	1501779
247.5	1282535	1632507	2011431	1800993	2284770	1476408
248.5	1309281	1678296	1963656	1782433	2294700	1454135
249.5	1335966	1726310	1917617	1763832	2302966	1435056
250.5	1362414	1776683	1873313	1745261	2309608	1419253
251.5	1388438	1829553	1830740	1726787	2314670	1406794
252.5	1413842	1885044	1789880	1708479	2318206	1397740
253.5	1438430	1943270	1750710	1690398	2320271	1392141
254.5	1462005	2004329	1713201	1672608	2320926	1390048
255.5	1484367	2068299	1677318	1655166	2320235	1391506
256.5	1505322	2135235	1643024	1638131	2318265	1396559
257.5	1524684	2205162	1610271	1621554	2315084	1405251
258.5	1542272	2278070	1579016	1605488	2310758	1417625
259.5	1557921	2353911	1549206	1589982	2305357	1433723
260.5	1571481	2432591	1520792	1575081	2298946	1453588
261.5	1582818	2513966	1493720	1560830	2291590	1477257
262.5	1591823	2597838	1467932	1547271	2283351	1504767
263.5	1598403	2683946	1443377	1534441	2274289	1536145
264.5	1602495	2771966	1419995	1522379	2264458	1571412
265.5	1604057	2861507	1397732	1511118	2253912	1610574
266.5	1603077	2952102	1376529	1500692	2242696	1653623
267.5	1599567	3043220	1356333	1491132	2230856	1700531
268.5	1593566	3134252	1337087	1482465	2218431	1751246
269.5	1585136	3224523	1318734	1474719	2205453	1805685
270.5	1574367	3313292	1301225	1467919	2191955	1863734
271.5	1561370	3399761	1284504	1462088	2177962	1925239
272.5	1546272	3483081	1268519	1457249	2163495	1990004
273.5	1529226	3562370	1253220	1453422	2148573	2057784
274.5	1510392	3636722	1238559	1450625	2133209	2128286
275.5	1489947	3705219	1224488	1448877	2117414	2201159
276.5	1468076	3766964	1210961	1448194	2101196	2275997
277.5	1444970	3821081	1197933	1448590	2084562	2352338
278.5	1420824	3866751	1185362	1450079	2067512	2429661
279.5	1395834	3903227	1173209	1452672	2050051	2507392
280.5	1370196	3929847	1161431	1456380	2032177	2584904
281.5	1344099	3946067	1149995	1461213	2013890	2661525
282.5	1317728	3951465	1138863	1467177	1995191	2736547
283.5	1291257	3945761	1128003	1474279	1976077	2809228
284.5	1264857	3928823	1117385	1482522	1956550	2878813
285.5	1238684	3900677	1106978	1491909	1936611	2944537
286.5	1212884	3861506	1096754	1502439	1916262	3005646
287.5	1187592	3811650	1086690	1514110	1895509	3061404
288.5	1162929	3751595	1076762	1526918	1874358	3111116
289.5	1139007	3681965	1066949	1540854	1852817	3154135
290.5	1115925	3603506	1057230	1555909	1830900	3189881
291.5	1093769	3517065	1047590	1572068	1808621	3217853
292.5	1072616	3423576	1038012	1589316	1785998	3237637
293.5	1052532	3324033	1028484	1607631	1763052	3248921
294.5	1033572	3219467	1018992	1626989	1739807	3251497
295.5	1015787	3110925	1009529	1647362	1716290	3245271
296.5	999212	2999453	1000083	1668715	1692532	3230259
297.5	983880	2886066	990650	1691011	1668565	3206589
298.5	969819	2771739	981224	1714207	1644426	3174497
299.5	957047	2657390	971801	1738255	1620153	3134318
300.5	945578	2543864	962376	1763102	1595786	3086484
301.5	935424	2431928	952953	1788688	1571369	3031505
302.5	926592	2322267	943527	1814948	1546945	2969961
303.5	919086	2215473	934101	1841814	1522560	2902491
304.5	912908	2112050	924675	1869207	1498260	2829773
305.5	908057	2012415	915255	1897046	1474091	2752516
306.5	904530	1916900	905840	1925245	1450102	2671442
307.5	902324	1825757	896436	1953709	1426339	2587276
308.5	901434	1739165	887046	1982340	1402848	2500733
309.5	901856	1657239	877676	2011036	1379674	2412504
310.5	903579	1580036	868329	2039689	1356863	2323251
311.5	906600	1507556	859013	2068186	1334456	2233599
312.5	910907	1439762	849729	2096414	1312496	2144123
313.5	916491	1376577	840486	2124254	1291020	2055355
314.5	923343	1317897	831288	2151585	1270066	1967770
315.5	931448	1263594	822138	2178287	1249670	1881789
316.5	940793	1213524	813044	2204238	1229862	1797780
317.5	951359	1167528	804008	2229315	1210672	1716055
318.5	963131	1125441	795035	2253398	1192128	1636877
319.5	976085	1087092	786128	2276370	1174254	1560457
320.5	990194	1052313	777291	2298115	1157071	1486958
321.5	1005432	1020933	768528	2318522	1140599	1416504
322.5	1021763	992786	759842	2337487	1124853	1349176
323.5	1039149	967710	751233	2354911	1109847	1285023
324.5	1057545	945551	742704	2370700	1095592	1224061
325.5	1076904	926157	734255	2384770	1082096	1166279
326.5	1097166	909389	725888	2397047	1069366	1111645
327.5	1118268	895106	717603	2407464	1057405	1060106
328.5	1140140	883182	709398	2415964	1046215	1011592
329.5	1162701	873492	701276	2422503	1035794	966022
330.5	1185867	865917	693231	2427046	1026141	923306
331.5	1209539	860342	685266	2429570	1017249	883343
332.5	1233614	856656	677375	2430064	1009113	846031
333.5	1257980	854750	669558	2428526	1001723	811262
334.5	1282514	854516	661812	2424968	995070	778929
335.5	1307085	855846	654134	2419412	989139	748924
336.5	1331558	858632	646520	2411892	983919	721140
337.5	1355786	862760	638967	2402451	979391	695474
338.5	1379616	868116	631472	2391143	975540	671825
339.5	1402890	874580	624029	2378030	972346	650096
340.5	1425446	882026	616637	2363184	969788	630196
341.5	1447113	890319	609288	2346684	967843	612037
342.5	1467726	899322	601982	2328616	966487	595537
343.5	1487111	908888	594713	2309071	965693	580621
344.5	1505097	918858	587477	2288147	965434	567216
345.5	1521516	929072	580269	2265946	965680	555257
346.5	1536206	939356	573087	2242571	966400	544685
347.5	1549004	949533	565926	2218131	967560	535444
348.5	1559762	959420	558783	2192733	969125	527487
349.5	1568337	968829	551655	2166487	971058	520769
350.5	1574601	977570	544538	2139501	973320	515251
351.5	1578435	985452	537429	2111884	975870	510900
352.5	1579737	992289	530327	2083742	978667	507688
353.5	1578423	997896	523229	2055180	981665	505590
354.5	1574424	1002101	516131	2026298	984820	504588
355.5	1567691	1004738	509034	1997194	988084	504666
356.5	1558196	1005657	501936	1967962	991408	505813
357.5	1545930	1004729	494837	1938692	994742	508024
358.5	1530908	1001841	487734	1909470	998036	511296
359.5	1513161	996903	480629	1880375	1001238	515628
360.5	1492748	989853	473522	1851485	1004296	521027
361.5	1469742	980654	466412	1822868	1007157	527500
362.5	1444241	969294	459302	1794591	1009768	535057
363.5	1416357	955793	452192	1766714	1012077	543713
364.5	1386227	940199	445085	1739293	1014034	553484
365.5	1353995	922586	437981	1712377	1015586	564389
366.5	1319826	903054	430883	1686012	1016685	576448
367.5	1283895	881729	423795	1660239	1017284	589685
368.5	1246389	858756	416718	1635094	1017337	604123
369.5	1207502	834302	409655	1610608	1016802	619788
370.5	1167434	808544	402611	1586808	1015638	636706
371.5	1126388	781673	395588	1563719	1013811	654903
372.5	1084572	753890	388589	1541359	1011286	674404
373.5	1042188	725394	381620	1519745	1008036	695236
374.5	999441	696390	374682	1498890	1004036	717422
375.5	956526	667077	367782	1478803	999265	740984
376.5	913635	637647	360923	1459490	993710	765944
377.5	870951	608283	354107	1440957	987359	792317
378.5	828647	579158	347340	1423205	980208	820116
379.5	786884	550428	340626	1406234	972257	849352
380.5	745811	522237	333968	1390041	963512	880027
381.5	705566	494711	327371	1374621	953982	912139
382.5	666270	467960	320838	1359970	943683	945681
383.5	628034	442074	314372	1346080	932635	980637
384.5	590952	417132	307979	1332942	920864	1016984
385.5	555105	393195	301661	1320546	908398	1054690
386.5	520562	370304	295419	1308883	895273	1093715
387.5	487371	348491	289260	1297939	881523	1134009
388.5	455577	327774	283185	1287703	867192	1175512
389.5	425205	308156	277196	1278163	852322	1218153
390.5	396273	289634	271298	1269303	836959	1261852
391.5	368784	272193	265490	1261110	821153	1306519
392.5	342735	255812	259776	1253570	804953	1352051
393.5	318111	240461	254159	1246667	788410	1398335
394.5	294890	226107	248637	1240387	771578	1445251
395.5	272271	212715	243215	1234715	754508	1492665
396.5	262019	200241	237893	1229634	737253	1540437
397.5	251978	188643	232671	1225129	719864	1588417
398.5	242157	177879	227550	1221185	702393	1636448
399.5	232565	167903	222533	1217785	684889	1684366
400.5	223205	158672	217617	1214914	667400	1732002
401.5	214082	150141	212805	1212556	649973	1779183
402.5	205200	142268	208097	1210695	632651	1825733
403.5	196562	135011	203490	1209315	615476	1871475
404.5	188171	128331	198986	1208401	598488	1916232
405.5	180026	122190	194583	1207936	581722	1959829
406.5	172130	116552	190283	1207905	565212	2002093
407.5	164480	111381	186083	1208293	548991	2042856
408.5	157076	106647	181982	1209083	533084	2081959
409.5	149918	102320	177980	1210260	517518	2119246
410.5	143001	98370	174075	1211808	502316	2154573
411.5	136326	94773	170268	1213713	487496	2187807
412.5	129888	91503	166556	1215958	473075	2218822
413.5	123686	88539	162936	1218529	459069	2247510
414.5	117713	85860	159410	1221411	445488	2273770
415.5	111965	83447	155975	1224587	432342	2297520
416.5	106440	81281	152628	1228043	419638	2318688
417.5	101133	79347	149369	1231764	407382	2337220
418.5	96039	77633	146196	1235736	395577	2353074
419.5	91152	76121	143106	1239942	384224	2366223
420.5	86468	74801	140100	1244369	373323	2376656
421.5	81981	73661	137175	1249001	362872	2384373
422.5	77685	72692	134328	1253824	352869	2389391
423.5	73578	71883	131559	1258824	343310	2391737
424.5	69650	71228	128867	1263985	334189	2391452
425.5	65898	70716	126246	1269294	325501	2388587
426.5	62318	70343	123699	1274735	317240	2383205
427.5	58899	70100	121223	1280296	309397	2375377
428.5	55641	69981	118814	1285960	301967	2365184
429.5	52538	69983	116472	1291715	294939	2352712
430.5	49581	70097	114195	1297547	288308	2338056
431.5	46767	70320	111983	1303441	282063	2321316
432.5	44091	70647	109830	1309383	276197	2302595
433.5	41547	71075	107741	1315361	270702	2282000
434.5	39132	71597	105708	1321360	265568	2259643
435.5	36837	72210	103733	1327366	260788	2235633
436.5	34661	72911	101813	1333367	256353	2210084
437.5	32597	73695	99948	1339350	252257	2183107
438.5	30639	74559	98135	1345300	248491	2154814
439.5	28787	75497	96374	1351206	245048	2125314
440.5	27032	76506	94662	1357055	241922	2094718
441.5	25373	77583	92999	1362833	239106	2063129
442.5	23802	78722	91382	1368528	236594	2030651
443.5	22320	79919	89811	1374129	234381	1997384
444.5	20918	81168	88286	1379623	232462	1963424
445.5	19596	82469	86804	1384997	230832	1928863
446.5	18348	83813	85364	1390241	229487	1893791
447.5	17171	85196	83964	1395343	228423	1858291
448.5	16062	86613	82604	1400291	227638	1822444
449.5	15018	88059	81284	1405074	227128	1786326
450.5	14034	89531	80001	1409682	226891	1750010
451.5	13109	91020	78755	1414104	226927	1713562
452.5	12239	92523	77544	1418330	227232	1677048
453.5	11421	94034	76368	1422349	227807	1640525
454.5	10653	95547	75227	1426152	228652	1604052
455.5	9932	97058	74117	1429729	229766	1567679
456.5	9255	98559	73040	1433071	231151	1531456
457.5	8621	100049	71994	1436170	232806	1495427
458.5	8027	101519	70979	1439016	234735	1459635
459.5	7469	102966	69992	1441602	236937	1424118
460.5	6948	104385	69035	1443920	239416	1388911
461.5	6459	105773	68106	1445962	242175	1354048
462.5	6003	107124	67203	1447721	245215	1319559
463.5	5576	108435	66327	1449191	248540	1285471
464.5	5177	109701	65478	1450365	252154	1251810
465.5	4805	110922	64653	1451238	256060	1218600
466.5	4458	112095	63854	1451804	260262	1185860
467.5	4133	113216	63077	1452058	264764	1153611
468.5	3831	114282	62324	1451995	269570	1121870
469.5	3549	115296	61595	1451612	274685	1090652
470.5	3287	116255	60885	1450906	280113	1059971
471.5	3044	117156	60200	1449872	285857	1029840
472.5	2816	118004	59534	1448509	291923	1000270
473.5	2604	118796	58889	1446814	298315	971270
474.5	2409	119532	58263	1444785	305035	942849
475.5	2226	120218	57657	1442423	312090	915015
476.5	2057	120851	57071	1439726	319481	887774
477.5	1899	121436	56502	1436694	327211	861130
478.5	1754	121974	55950	1433328	335285	835087
479.5	1619	122468	55418	1429630	343704	809650
480.5	1494	122922	54902	1425600	352469	784819
481.5	1377	123338	54402	1421240	361583	760596
482.5	1271	123720	53919	1416554	371045	736982
483.5	1170	124073	53453	1411545	380855	713976
484.5	1079	124400	53001	1406217	391012	691576
485.5	993	124704	52563	1400573	401515	669781
486.5	915	124991	52142	1394619	412360	648588
487.5	842	125264	51734	1388359	423543	627994
488.5	776	125526	51339	1381800	435059	607994
489.5	714	125786	50960	1374948	446902	588584
490.5	656	126045	50592	1367809	459064	569758
491.5	603	126308	50237	1360392	471537	551510
492.5	555	126579	49895	1352702	484311	533834
493.5	510	126863	49566	1344748	497374	516723
494.5	470	127164	49248	1336539	510714	500169
495.5	431	127487	48941	1328084	524316	484164
496.5	396	127836	48647	1319391	538163	468701
497.5	365	128214	48362	1310469	552241	453769
498.5	335	128625	48089	1301330	566528	439361
499.5	308	129075	47825	1291982	581006	425466
500.5	282	129567	47571	1282435	595653	412075
501.5	260	130103	47328	1272701	610445	399177
502.5	239	130688	47094	1262791	625359	386764
503.5	219	131325	46869	1252714	640368	374824
504.5	201	132018	46653	1242482	655446	363347
505.5	185	132770	46446	1232106	670565	352322
506.5	170	133584	46248	1221598	685695	341739
507.5	155	134463	46058	1210969	700807	331587
508.5	143	135410	45875	1200229	715868	321855
509.5	131	136428	45699	1189391	730848	312532
510.5	120	137519	45531	1178467	745714	303609
511.5	111	138686	45371	1167466	760432	295074
512.5	102	139932	45218	1156401	774970	286917
513.5	93	141260	45071	1145283	789295	279128
514.5	86	142670	44931	1134123	803372	271697
515.5	78	144164	44796	1122932	817168	264613
516.5	72	145746	44669	1111720	830650	257867
517.5	66	147417	44546	1100500	843785	251449
518.5	62	149178	44429	1089280	856542	245351
519.5	57	151032	44318	1078072	868888	239563
520.5	53	152978	44211	1066886	880795	234076
521.5	48	155019	44111	1055730	892232	228881
522.5	44	157155	44013	1044616	903172	223972
523.5	41	159386	43922	1033553	913587	219340
524.5	38	161714	43833	1022549	923454	214976
525.5	35	164138	43749	1011613	932749	210876
526.5	32	166658	43670	1000754	941449	207030
527.5	29	169274	43593	989981	949536	203434
528.5	27	171984	43521	979300	956991	200080
529.5	26	174791	43451	968720	963799	196964
530.5	23	177689	43385	958248	969946	194079
531.5	21	180677	43322	947891	975421	191421
532.5	20	183755	43260	937655	980215	188985
533.5	18	186918	43202	927548	984320	186767
534.5	17	190166	43146	917574	987732	184763
535.5	15	193493	43092	907740	990448	182969
536.5	15	196895	43040	898051	992469	181383
537.5	14	200369	42990	888512	993794	180002
538.5	12	203910	42941	879128	994430	178824
539.5	12	207512	42894	869903	994381	177846
540.5	11	211167	42848	860842	993656	177068
541.5	11	214872	42803	851948	992264	176488
542.5	9	218619	42758	843224	990218	176105
543.5	9	222398	42714	834675	987530	175920
544.5	8	226203	42671	826303	984216	175933
545.5	8	230025	42627	818111	980292	176144
546.5	8	233853	42584	810101	975777	176554
547.5	6	237680	42540	802275	970690	177165
548.5	6	241493	42497	794636	965051	177979
549.5	6	245282	42453	787184	958881	178998
550.5	6	249035	42408	779923	952204	180225
551.5	5	252741	42363	772852	945041	181662
552.5	5	256389	42317	765973	937417	183315
553.5	5	259964	42269	759287	929357	185186
554.5	5	263456	42219	752795	920884	187280
555.5	5	266849	42168	746496	912025	189603
556.5	5	270131	42116	740392	902803	192159
557.5	3	273288	42062	734483	893245	194955
558.5	3	276309	42006	728767	883375	197996
559.5	3	279179	41946	723247	873218	201290
560.5	3	281885	41886	717920	862800	204843
561.5	3	284414	41822	712786	852145	208664
562.5	3	286752	41756	707846	841276	212759
563.5	3	288890	41687	703098	830218	217138
564.5	3	290813	41615	698542	818994	221808
565.5	3	292511	41538	694176	807626	226779
566.5	2	293972	41459	690000	796136	232060
567.5	2	295188	41376	686013	784545	237661
568.5	2	296148	41291	682213	772874	243591
569.5	2	296846	41201	678600	761142	249861
570.5	2	297273	41106	675171	749368	256479
571.5	2	297422	41007	671926	737571	263457
572.5	2	297288	40905	668863	725766	270805
573.5	2	296867	40797	665980	713972	278533
574.5	2	296156	40685	663277	702202	286650
575.5	2	295152	40569	660751	690473	295166
576.5	0	293858	40448	658400	678797	304092
577.5	0	292269	40320	656223	667187	313434
578.5	0	290391	40188	654219	655657	323203
579.5	0	288225	40052	652385	644216	333405
580.5	0	285776	39909	650719	632875	344048
581.5	0	283049	39762	649219	621644	355137
582.5	0	280050	39608	647884	610533	366677
583.5	0	276788	39449	646711	599548	378671
584.5	0	273270	39284	645699	588697	391121
585.5	0	269508	39113	644846	577988	404027
586.5	0	265512	38936	644148	567425	417388
587.5	0	261293	38753	643604	557015	431199
588.5	0	256863	38564	643213	546763	445455
589.5	0	252236	38369	642970	536671	460147
590.5	0	247425	38168	642875	526744	475264
591.5	0	242445	37959	642925	516985	490791
592.5	0	237312	37746	643118	507396	506711
593.5	0	232038	37524	643450	497980	523004
594.5	0	226640	37298	643920	488737	539646
595.5	0	221133	37064	644526	479670	556608
596.5	0	215534	36824	645264	470779	573859
597.5	0	209858	36578	646131	462063	591365
598.5	0	204117	36324	647127	453524	609085
599.5	0	198332	36065	648246	445161	626976
600.5	0	192513	35799	649488	436973	644990
601.5	0	186677	35528	650848	428960	663076
602.5	0	180837	35249	652324	421120	681177
603.5	0	175007	34964	653914	413451	699235
604.5	0	169200	34671	655613	405954	717186
605.5	0	163430	34374	657420	398624	734962
606.5	0	157707	34070	659330	391461	752493
607.5	0	152042	33761	661341	384463	769705
608.5	0	146447	33444	663450	377627	786523
609.5	0	140930	33122	665653	370951	802868
610.5	0	135500	32795	667946	364432	818660
611.5	0	130167	32462	670327	358068	833817
612.5	0	124937	32123	672791	351856	848258
613.5	0	119817	31778	675336	345793	861901
614.5	0	114813	31428	677957	339877	874664
615.5	0	109931	31073	680651	334105	886468
616.5	0	105174	30713	683414	328473	897235
617.5	0	100547	30348	686242	322979	906891
618.5	0	96053	29978	689131	317620	915365
619.5	0	91692	29604	692078	312393	922590
620.5	0	87470	29225	695077	307294	928505
621.5	0	83385	28842	698126	302322	933054
622.5	0	79439	28457	701219	297473	936190
623.5	0	75632	28065	704354	292743	937869
624.5	0	71963	27672	707524	288131	938060
625.5	0	68430	27275	710727	283633	936736
626.5	0	65036	26874	713957	279246	933882
627.5	0	61775	26471	717211	274967	929489
628.5	0	58649	26066	720483	270794	923560
629.5	0	55652	25658	723769	266723	916106
630.5	0	52782	25247	478286	262752	907149
631.5	0	50039	24834	476266	258879	896718
632.5	0	47418	24420	474203	255099	884853
633.5	0	44916	24005	472094	251412	871603
634.5	0	42530	23589	469940	247814	857026
635.5	0	40257	23171	467738	244302	841185
636.5	0	38093	22754	465488	240875	824155
637.5	0	36033	22334	463188	237529	806014
638.5	0	34076	21915	460837	234262	786847
639.5	0	32216	21497	458436	231072	766746
640.5	0	30450	21078	455982	227957	745804
641.5	0	28776	20661	453475	224914	724120
642.5	0	27189	20244	450916	221941	701794
643.5	0	25685	19827	448303	219036	678928
644.5	0	24261	19413	445638	216196	655625
645.5	0	22914	18999	442919	213420	631987
646.5	0	21639	18588	440146	210706	608114
647.5	0	20433	18179	437321	208052	584106
648.5	0	19295	17772	434444	205455	560058
649.5	0	18219	17369	431514	202914	536063
650.5	0	17204	16967	428533	200427	512208
651.5	0	16245	16568	425501	197993	488577
652.5	0	15342	16172	422420	195609	465247
653.5	0	14489	15780	419289	193274	442290
654.5	0	13685	15390	416111	190986	419772
655.5	0	12927	15006	412886	188744	397754
656.5	0	12213	14625	409616	186546	376288
657.5	0	11540	14247	406302	184391	355421
658.5	0	10907	13875	402945	182277	335194
659.5	0	10310	13506	399547	180202	315639
660.5	0	9749	13143	396109	178166	296786
661.5	0	9219	12785	392634	176168	278655
662.5	0	8721	12431	389122	174205	261263
663.5	0	8253	12081	385577	172276	244620
664.5	0	7812	11738	381999	170381	228731
665.5	0	7397	11399	378390	168518	213596
666.5	0	7007	11066	374753	166687	199213
667.5	0	6639	10739	371090	164885	185572
668.5	0	6294	10416	367402	163112	172662
669.5	0	5969	10100	363692	161367	160470
670.5	0	5663	9789	359961	159650	148977
671.5	0	5373	9483	356213	157958	138164
672.5	0	5103	9185	352448	156291	128010
673.5	0	4848	8891	348670	154649	118490
674.5	0	4607	8604	344880	153030	109581
675.5	0	4382	8322	341081	151434	101256
676.5	0	4169	8048	337274	149860	93491
677.5	0	3968	7778	333462	148307	86257
678.5	0	3779	7515	329647	146774	79529
679.5	0	3600	7257	325830	145261	73280
680.5	0	3432	7007	322015	143768	67483
681.5	0	3275	6762	318204	142292	62112
682.5	0	3126	6522	314397	140835	57143
683.5	0	2985	6290	310597	139395	52550
684.5	0	2853	6062	306807	137972	48309
685.5	0	2729	5841	303028	136565	44397
686.5	0	2610	5625	299261	135174	40793
687.5	0	2499	5417	295510	133799	37474
688.5	0	2394	5213	291774	132438	34422
689.5	0	2295	5015	288057	131092	31616
690.5	0	2201	4821	284360	129760	29039
691.5	0	2112	4635	280685	128442	26674
692.5	0	2030	4454	277032	127138	24504
693.5	0	1950	4278	273404	125846	22515
694.5	0	1875	4107	269803	124568	20692
695.5	0	1805	3942	266228	123301	19022
696.5	0	1737	3783	262682	122048	17493
697.5	0	1674	3629	259167	120806	16094
698.5	0	1614	3479	255682	119576	14813
699.5	0	1557	3333	252230	118357	13642
700.5	0	1503	3194	248811	117151	12570
701.5	0	1452	3059	245426	115955	11590
702.5	0	1404	2928	242077	114770	10694
703.5	0	1358	2802	238764	113597	9875
704.5	0	1314	2681	235488	112434	9125
705.5	0	1272	2564	232249	111281	8440
706.5	0	1233	2450	229050	110140	7814
707.5	0	1196	2342	225889	109009	7241
708.5	0	1161	2237	222768	107888	6717
709.5	0	1127	2136	219687	106778	6237
710.5	0	1094	2039	216647	105677	5798
711.5	0	1064	1946	213648	104587	5397
712.5	0	1035	1856	210691	103508	5029
713.5	0	1007	1770	207775	102438	4692
714.5	0	980	1688	204902	101378	4384
715.5	0	954	1608	202071	100329	4101
716.5	0	930	1532	199282	99289	3842
717.5	0	908	1458	196536	98260	3605
718.5	0	885	1389	193832	97241	3387
719.5	0	864	1322	191172	96231	3187
720.5	0	843	1257	188553	95232	3004
721.5	0	825	1196	185978	94243	2836
722.5	0	806	1137	183445	93264	2681
723.5	0	788	1080	180955	92295	2540
724.5	0	771	1028	178507	91336	2410
725.5	0	755	975	176101	90387	2290
726.5	0	738	926	173737	89449	2180
727.5	0	723	879	171415	88521	2080
728.5	0	708	834	169135	87603	1987
729.5	0	695	792	166895	86695	1902
730.5	0	681	752	164696	85798	1825
731.5	0	668	713	162538	84910	1753
732.5	0	656	675	160420	84034	1688
733.5	0	642	639	158342	83167	1628
734.5	0	630	606	156303	82311	1574
735.5	0	620	575	154303	81466	1524
736.5	0	608	543	152342	80631	1479
737.5	0	597	515	150418	79807	1438
738.5	0	587	488	148533	78993	1401
739.5	0	576	461	146684	78189	1368
740.5	0	566	435	144872	77397	1338
741.5	0	555	413	143097	76615	1312
742.5	0	546	390	141357	75843	1288
743.5	0	537	368	139652	75082	1268
744.5	0	527	348	137982	74332	1251
745.5	0	518	329	136346	73593	1236
746.5	0	509	311	134744	72864	1224
747.5	0	500	293	133174	72146	1215
748.5	0	491	276	131638	71439	1208
749.5	0	483	261	130133	70742	1204
750.5	0	474	246	128660	70056	1202
751.5	0	465	233	127218	69381	1202
752.5	0	458	219	125806	68716	1205
753.5	0	449	207	124424	68062	1211
754.5	0	440	195	123072	67419	1218
755.5	0	432	183	121748	66786	1229
756.5	0	423	173	120452	66164	1242
757.5	0	416	164	119185	65553	1257
758.5	0	408	153	117944	64952	1275
759.5	0	399	144	116730	64362	1296
760.5	0	392	137	115542	63782	1319
761.5	0	383	128	114380	63213	1346
762.5	0	375	120	113243	62654	1375
763.5	0	368	114	112131	62106	1408
764.5	0	359	107	111043	61568	1444
765.5	0	351	101	109978	61040	1484
766.5	0	344	95	108936	60523	1527
767.5	0	335	89	107917	60015	1574
768.5	0	327	84	106920	59518	1626
769.5	0	320	78	105944	59031	1682
770.5	0	312	74	104990	58554	1742
771.5	0	303	69	104057	58088	1808
772.5	0	296	65	103143	57631	1879
773.5	0	288	62	102249	57183	1956
774.5	0	281	57	101375	56746	2039
775.5	0	272	54	100519	56319	2128
776.5	0	264	51	99682	55901	2225
777.5	0	257	48	98863	55493	2329
778.5	0	249	45	98061	55094	2442
779.5	0	242	42	97277	54704	2563
780.5	0	234	39	96509	54325	2693
781.5	0	225	38	95757	53954	2834
782.5	0	218	35	95021	53592	2985
783.5	0	212	33	94301	53240	3148
784.5	0	204	30	93596	52897	3324
785.5	0	197	29	92906	52563	3513
786.5	0	189	27	92230	52237	3717
787.5	0	182	26	91568	51921	3937
788.5	0	176	24	90919	51613	4173
789.5	0	168	23	90284	51313	4428
790.5	0	161	21	89662	51023	4702
791.5	0	155	20	89053	50740	4997
792.5	0	149	18	88455	50466	5315
793.5	0	141	17	87870	50200	5657
794.5	0	135	17	87296	49943	6026
795.5	0	129	15	86734	49693	6423
796.5	0	123	14	86183	49452	6850
797.5	0	117	14	85642	49218	7309
798.5	0	111	12	85112	48992	7804
799.5	0	107	12	84592	48774	8336
800.5	0	101	11	84081	48563	8908
801.5	0	96	11	83580	48360	9523
802.5	0	90	9	83089	48164	10185
803.5	0	86	9	82607	47975	10896
804.5	0	81	9	82133	47793	11660
805.5	0	77	8	81668	47619	12481
806.5	0	72	8	81211	47451	13363
807.5	0	68	8	80763	47291	14308
808.5	0	63	6	80322	47137	15323
809.5	0	60	6	79889	46989	16412
810.5	0	56	6	79463	46848	17578
811.5	0	53	6	79044	46714	18828
812.5	0	50	5	78633	46586	20166
813.5	0	45	5	78228	46464	21598
814.5	0	42	5	77830	46348	23130
815.5	0	39	5	77438	46237	24766
816.5	0	38	5	77053	46133	26515
817.5	0	35	3	76673	46035	28380
818.5	0	32	3	76300	45941	30370
819.5	0	30	3	75932	45854	32491
820.5	0	27	3	75569	45772	34750
821.5	0	26	3	75213	45694	37153
822.5	0	23	3	74861	45622	39708
823.5	0	21	3	74515	45555	42421
824.5	0	20	3	74173	45493	45301
825.5	0	18	2	73837	45435	48354
826.5	0	17	2	73505	45382	51587
827.5	0	15	2	73178	45333	55008
828.5	0	14	2	72855	45289	58624
829.5	0	12	2	72537	45249	62442
830.5	0	12	2	72224	45212	66469
831.5	0	11	0	71914	45180	70712
832.5	0	9	0	71609	45151	75176
833.5	0	9	0	71307	45125	79868
834.5	0	8	0	71010	45103	84793
835.5	0	8	0	70717	45084	89957
836.5	0	6	0	70427	45068	95364
837.5	0	6	0	70141	45055	101018
838.5	0	5	0	69859	45045	106922
839.5	0	5	0	69581	45038	113080
840.5	0	5	0	69306	45032	119493
841.5	0	3	0	69035	45029	126162
842.5	0	3	0	68767	45028	133087
843.5	0	3	0	68503	45029	140267
844.5	0	3	0	68243	45031	147700
845.5	0	3	0	67986	45035	155384
846.5	0	2	0	67732	45041	163313
847.5	0	2	0	67482	45047	171483
848.5	0	2	0	67235	45055	179886
849.5	0	0	0	66992	45063	188515
850.5	0	0	0	66752	45071	197360
851.5	0	0	0	66515	45080	206412
852.5	0	0	0	66282	45090	215656
853.5	0	0	0	66053	45099	225081
854.5	0	0	0	65827	45108	234672
855.5	0	0	0	65604	45116	244412
856.5	0	0	0	65385	45124	254284
857.5	0	0	0	65169	45130	264270
858.5	0	0	0	64958	45136	274348
859.5	0	0	0	64749	45141	284500
860.5	0	0	0	64545	45143	294701
861.5	0	0	0	64344	45145	304929
862.5	0	0	0	64147	45144	315160
863.5	0	0	0	63954	45141	325369
864.5	0	0	0	63765	45135	335529
865.5	0	0	0	63580	45127	345615
866.5	0	0	0	63399	45116	355599
867.5	0	0	0	63222	45102	365455
868.5	0	0	0	63049	45085	375154
869.5	0	0	0	62880	45064	384670
870.5	0	0	0	62716	45040	393974
871.5	0	0	0	62557	45011	403040
872.5	0	0	0	62402	44978	411840
873.5	0	0	0	62251	44941	420348
874.5	0	0	0	62106	44899	428538
875.5	0	0	0	61965	44853	436385
876.5	0	0	0	61830	44801	443864
877.5	0	0	0	61699	44744	450954
878.5	0	0	0	61574	44682	457633
879.5	0	0	0	61454	44614	463878
880.5	0	0	0	61340	44539	469673
881.5	0	0	0	61231	44459	474999
882.5	0	0	0	93727	44373	479841
883.5	0	0	0	92930	44280	484184
884.5	0	0	0	92156	44180	488017
885.5	0	0	0	91404	44074	491328
886.5	0	0	0	90674	43960	494110
887.5	0	0	0	89965	43840	496357
888.5	0	0	0	89278	43712	498063
889.5	0	0	0	88613	43576	499226
890.5	0	0	0	87968	43433	499846
891.5	0	0	0	87346	43282	499924
892.5	0	0	0	86744	43123	499464
893.5	0	0	0	86164	42956	498471
894.5	0	0	0	85604	42781	496952
895.5	0	0	0	85066	42597	494916
896.5	0	0	0	84549	42405	492373
897.5	0	0	0	84053	42205	489337
898.5	0	0	0	83578	41996	485820
899.5	0	0	0	83124	41778	481838
900.5	0	0	0	82691	41552	477407
901.5	0	0	0	82280	41316	472545
902.5	0	0	0	81889	41073	467271
903.5	0	0	0	81519	40820	461605
904.5	0	0	0	81171	40558	455567
905.5	0	0	0	80844	40288	449178
906.5	0	0	0	80538	40009	442461
907.5	0	0	0	80254	39721	435438
908.5	0	0	0	79992	39424	428131
909.5	0	0	0	79751	39118	420564
910.5	0	0	0	79532	38804	412760
911.5	0	0	0	79336	38481	404743
912.5	0	0	0	79161	38150	396534
913.5	0	0	0	79010	37810	388157
914.5	0	0	0	78880	37462	379634
915.5	0	0	0	78774	37106	370988
916.5	0	0	0	78691	36741	362241
917.5	0	0	0	78632	36369	353413
918.5	0	0	0	78596	35989	344525
919.5	0	0	0	78585	35601	335598
920.5	0	0	0	78598	35206	326649
921.5	0	0	0	78636	34804	317699
922.5	0	0	0	78699	34394	308763
923.5	0	0	0	78788	33978	299860
924.5	0	0	0	78903	33555	291004
925.5	0	0	0	79045	33126	282211
926.5	0	0	0	79215	32691	273495
927.5	0	0	0	79412	32250	264869
928.5	0	0	0	79637	31803	256345
929.5	0	0	0	79892	31351	247934
930.5	0	0	0	80176	30894	239647
931.5	0	0	0	80491	30433	231493
932.5	0	0	0	80837	29967	223481
933.5	0	0	0	81215	29496	215618
934.5	0	0	0	81625	29022	207911
935.5	0	0	0	82070	28545	200366
936.5	0	0	0	82549	28064	192989
937.5	0	0	0	83064	27581	185783
938.5	0	0	0	83616	27094	178753
939.5	0	0	0	84205	26606	171901
940.5	0	0	0	84834	26116	165230
941.5	0	0	0	85503	25625	158741
942.5	0	0	0	86213	25132	152436
943.5	0	0	0	86967	24638	146314
944.5	0	0	0	87765	24144	140376
945.5	0	0	0	88609	23650	134622
946.5	0	0	0	89501	23156	129050
947.5	0	0	0	90443	22663	123660
948.5	0	0	0	91436	22171	118448
949.5	0	0	0	92482	21680	113415
950.5	0	0	0	93583	21190	108555
951.5	0	0	0	94742	20702	103868
952.5	0	0	0	95961	20217	99351
953.5	0	0	0	97242	19734	94999
954.5	0	0	0	98588	19254	90810
955.5	0	0	0	100002	18777	86780
956.5	0	0	0	101486	18303	82906
957.5	0	0	0	103044	17834	79183
958.5	0	0	0	104678	17368	75608
959.5	0	0	0	106393	16907	72177
960.5	0	0	0	108192	16450	68885
961.5	0	0	0	110078	15998	65729
962.5	0	0	0	112056	15551	62705
963.5	0	0	0	114130	15110	59808
964.5	0	0	0	116305	14674	57035
965.5	0	0	0	118585	14243	54381
966.5	0	0	0	120977	13819	51842
967.5	0	0	0	123484	13401	49414
968.5	0	0	0	126113	12989	47093
969.5	0	0	0	128871	12584	44876
970.5	0	0	0	131763	12185	42758
971.5	0	0	0	134797	11793	40736
972.5	0	0	0	137980	11409	38806
973.5	0	0	0	141321	11031	36964
974.5	0	0	0	144826	10660	35207
975.5	0	0	0	148506	10297	33531
976.5	0	0	0	152370	9941	31934
977.5	0	0	0	156428	9593	30411
978.5	0	0	0	160691	9252	28960
979.5	0	0	0	165170	8919	27577
980.5	0	0	0	169878	8593	26261
981.5	0	0	0	174827	8275	25006
982.5	0	0	0	180032	7965	23812
983.5	0	0	0	185508	7662	22676
984.5	0	0	0	191270	7367	21594
985.5	0	0	0	197336	7080	20564
986.5	0	0	0	203723	6801	19584
987.5	0	0	0	210452	6529	18651
988.5	0	0	0	217543	6264	17765
989.5	0	0	0	225018	6008	16921
990.5	0	0	0	232901	5758	16118
991.5	0	0	0	241219	5517	15355
992.5	0	0	0	249997	5282	14629
993.5	0	0	0	259267	5055	13939
994.5	0	0	0	269058	4835	13283
995.5	0	0	0	279406	4622	12658
996.5	0	0	0	290346	4417	12065
997.5	0	0	0	301917	4218	11501
998.5	0	0	0	314163	4026	10964
999.5	0	0	0	327126	3840	10454

## Sheet: Extended Data Fig 9b_fractions
Particle amount [particle]
Size [nm]	Gel	UC
30-200	141353810	61964521
200-400	269514483	326158179
> 400	19020110	241934254

## Sheet: Extended Data Fig 9b_yield
Yield [particle/mL]
Gel	UC
353175974	392162766
459188364	363445555
420240542	408759779

## Sheet: Extended Data Fig 9b_purity
Purity [particle/μg protein]
Gel	UC
242471	211525
315253	196036
288514	220478

## Sheet: Extended Data Fig 9c_size distr
	Particle concentration [particle/mL]
	Gel			UC
Size [nm]	Technical replicate 1	Technical replicate 2	Technical replicate 3	Technical replicate 1	Technical replicate 2	Technical replicate 3
0.5	0	0	0	0	0	0
1.5	1	0	0	0	0	0
2.5	4	1	0	0	0	0
3.5	10	2	2	0	0	0
4.5	27	3	4	0	0	0
5.5	65	4	8	0	0	0
6.5	149	7	15	0	0	0
7.5	320	10	29	0	0	0
8.5	650	15	54	0	0	0
9.5	1255	23	99	0	0	0
10.5	2310	34	177	0	0	0
11.5	4061	51	310	0	0	0
12.5	6839	74	531	0	0	1
13.5	11064	108	890	0	0	2
14.5	17231	156	1461	0	3	3
15.5	25891	224	2352	0	41	4
16.5	37614	321	3712	0	43	6
17.5	52937	457	5745	0	51	10
18.5	72305	646	8724	0	66	14
19.5	96013	908	13006	0	94	21
20.5	124154	1270	19042	0	145	32
21.5	149471	1766	27396	0	241	47
22.5	150975	2441	38745	1	420	69
23.5	164371	3355	53890	2	764	101
24.5	176778	4582	73746	3	1423	146
25.5	195836	6220	99335	4	2683	209
26.5	206871	8390	131756	6	5057	297
27.5	219962	11242	172149	10	9425	417
28.5	235206	14962	221649	14	17212	582
29.5	252706	19774	281319	21	30557	803
30.5	272576	25943	352077	32	52420	1097
31.5	294932	33783	434619	45	82492	1484
32.5	319888	43652	529322	69	82738	1986
33.5	347560	55950	636167	101	83472	2632
34.5	378058	71118	754653	145	84715	3454
35.5	391487	89626	883737	209	86499	4487
36.5	447951	111954	1021782	297	88861	5771
37.5	487549	138576	1166546	415	91853	7352
38.5	530379	169931	1315201	582	95533	9279
39.5	576546	206392	1464388	820	99974	11604
40.5	626160	248230	1610319	1097	105266	14384
41.5	679343	295579	1748917	1484	111510	17680
42.5	736238	348401	1875991	1986	118830	21555
43.5	797007	406452	1987438	2632	127369	26075
44.5	861843	469260	2079461	3454	137294	31313
45.5	930970	536114	2148788	4487	148800	37341
46.5	1004646	606068	2192864	5771	162110	44241
47.5	1083167	677957	2210022	7352	177483	52096
48.5	1166866	750434	2199596	9279	195213	60998
49.5	1256107	822021	2161971	11604	215636	71047
50.5	1351287	891170	2098572	14384	239130	82353
51.5	1452823	956342	2011777	17680	266118	95037
52.5	1561145	1016075	1904774	21555	297073	109232
53.5	1676680	1069057	1781365	26075	332511	125089
54.5	1799835	1114196	1645739	31313	372996	142773
55.5	1930975	1150660	1502229	37341	419130	162468
56.5	2070398	1177919	1355079	44241	471548	184378
57.5	2218304	1195753	1208238	52096	530907	208724
58.5	2374761	1204248	1065186	60998	597869	235750
59.5	2539669	1203772	928821	71047	673081	265713
60.5	2712715	1194941	801390	82353	757147	298887
61.5	2893338	1178569	684472	95037	850601	335556
62.5	3080683	1155615	579012	109232	953869	376007
63.5	3273568	1127132	485384	125089	1067228	420524
64.5	3470450	1094208	403478	142773	1190765	469376
65.5	3669406	1057927	332802	162468	1324338	522802
66.5	3868129	1019325	272589	184378	1467528	581002
67.5	4063936	979363	221887	208724	1619612	644111
68.5	4253804	938904	179651	235750	1779528	712189
69.5	4434424	898703	144809	265713	1945865	785195
70.5	4602285	859397	116317	298887	2116862	862970
71.5	4753780	821514	93200	335556	2290422	945220
72.5	4885328	785472	74571	376007	2464151	1031501
73.5	4993523	751592	59644	420524	2635411	1121205
74.5	5075283	720111	47742	469376	2801396	1213566
75.5	5127996	691190	38289	522802	2959217	1307655
76.5	5149664	664930	30802	581002	3106007	1402400
77.5	5139015	641386	24885	644111	3239025	1496607
78.5	5095593	620573	20214	712189	3355760	1588994
79.5	5019797	602482	16529	785195	3454036	1678232
80.5	4912885	587083	13621	814776	3532090	1762994
81.5	4776932	574337	11325	873335	3588647	1842002
82.5	4614735	564199	9511	930023	3622961	1914085
83.5	4429698	556626	8076	983584	3634834	1978224
84.5	4225674	551576	6941	1032791	3624610	2033593
85.5	4006798	549017	6044	1076522	3593146	2079597
86.5	3777319	548921	5336	1113816	3541757	2115887
87.5	3541428	551275	4781	1143934	3472145	2142375
88.5	3303116	556072	4351	1166393	3386323	2159222
89.5	3066047	563318	4023	1180991	3286519	2166829
90.5	2833466	573029	3783	1187807	3175092	2165803
91.5	2608137	585229	3618	1187184	3054443	2156927
92.5	2392309	599952	3521	1179699	2926941	2141118
93.5	2187718	617238	3487	1166114	2794850	2119388
94.5	1995603	637132	3515	1147328	2660282	2092798
95.5	1816750	659685	3606	1124321	2525150	2062424
96.5	1651540	684946	3765	1098106	2391146	2029321
97.5	1500011	712965	4000	1069680	2259725	1994499
98.5	1361920	743787	4323	1039993	2132099	1958898
99.5	1236803	777452	4748	1009917	2009248	1923373
100.5	1124035	813992	5300	980229	1891929	1888688
101.5	1022877	853428	6007	951604	1780695	1855510
102.5	932526	895766	6908	924615	1675922	1824407
103.5	852145	941000	8054	899733	1577823	1795856
104.5	780899	989104	9511	877338	1486483	1770245
105.5	717972	1040034	11366	857733	1401874	1747885
106.5	662587	1093728	13732	841152	1323881	1729009
107.5	614016	1150102	16753	827776	1252324	1713791
108.5	571587	1209052	20617	817741	1186970	1702345
109.5	534689	1270453	25566	811154	1127553	1694737
110.5	502771	1334163	31906	808097	1073787	1690988
111.5	475345	1400018	40028	808638	1025375	1691080
112.5	451979	1467839	50425	812835	982018	1694960
113.5	432298	1537433	63711	820740	943423	1702543
114.5	415981	1608591	80644	832401	909306	1713713
115.5	402752	1681096	102150	847861	879398	1728326
116.5	392384	1754720	129343	867160	853446	1746208
117.5	384690	1829226	163545	890328	831216	1767158
118.5	379524	1904376	206294	917384	812492	1790945
119.5	376774	1979925	259344	948327	797074	1817311
120.5	376363	2055624	324652	983132	784785	1845969
121.5	378244	2131226	404337	1021744	775459	1876605
122.5	382403	2206479	500629	1064066	768951	1908877
123.5	388851	2281133	615771	1109952	765126	1942419
124.5	397628	2354933	751915	1159203	763861	1976843
125.5	408797	2427625	910976	1211554	765043	2011740
126.5	422451	2498952	1094469	1266673	768567	2046686
127.5	438701	2568656	1303341	1324155	774332	2081250
128.5	457686	2636474	1537791	1383523	782236	2114991
129.5	479565	2702139	1797115	1444225	792180	2147474
130.5	504518	2765383	2079583	1505646	804059	2178269
131.5	532745	2825931	2382356	1567109	817759	2206964
132.5	564465	2883507	2701477	1627892	833159	2233165
133.5	599911	2937832	3031929	1687241	850123	2256511
134.5	639330	2988625	3367769	1744390	868498	2276673
135.5	682979	3035610	3702335	1798579	888115	2293363
136.5	731121	3078509	4028520	1849077	908781	2306337
137.5	784019	3117054	4339078	1895200	930284	2315402
138.5	841932	3150987	4626963	1936338	952385	2320414
139.5	905109	3180063	4885655	1971968	974821	2321284
140.5	973778	3204055	5109463	2001671	997307	2317972
141.5	1048145	3222759	5293773	2025144	1019532	2310494
142.5	1128378	3236000	5435232	2042207	1041167	2298912
143.5	1214601	3243631	5531849	2052805	1061866	2283336
144.5	1306887	3245546	5583020	2057008	1081271	2263918
145.5	1405244	3241675	5589477	2055002	1099018	2240847
146.5	1509609	3231993	5553165	2047079	1114741	2214346
147.5	1619838	3216521	5477071	2033625	1128086	2184662
148.5	1735697	3195329	5365017	2015102	1138713	2152066
149.5	1856857	3168533	5221435	1992035	1146308	2116841
150.5	1982891	3136301	5051135	1964988	1150593	2079283
151.5	2113267	3098847	4859094	1934553	1151329	2039692
152.5	2247349	3056433	4650257	1901331	1148330	1998366
153.5	2384402	3009361	4429380	1865916	1141466	1955599
154.5	2523592	2957974	4200894	1828887	1130668	1911679
155.5	2663999	2902648	3968813	1790793	1115932	1866880
156.5	2804624	2843787	3736677	1752144	1097323	1821462
157.5	2944402	2781819	3507515	1713412	1074971	1775669
158.5	3082221	2717187	3283846	1675020	1049068	1729728
159.5	3216937	2650344	3067691	1637344	1019866	1683846
160.5	3347396	2581746	2860607	1600709	987668	1638210
161.5	3472450	2511847	2663730	1565397	952823	1592988
162.5	3590983	2441092	2477819	1531642	915712	1548330
163.5	3701932	2369910	2303315	1499634	876742	1504362
164.5	3804300	2298714	2140385	1469527	836333	1461197
165.5	3897183	2227891	1988978	1441437	794909	1418927
166.5	3979781	2157804	1848864	1415449	752886	1377629
167.5	4051415	2088786	1719683	1391622	710668	1337363
168.5	4111536	2021138	1600971	1369986	668631	1298176
169.5	4159734	1955131	1492199	1350552	627125	1260102
170.5	4195744	1891004	1392796	1333314	586461	1223163
171.5	4219443	1828963	1302166	1318248	546914	1187369
172.5	4230854	1769184	1219712	1305318	508716	1152723
173.5	4230135	1711811	1144843	1294475	472059	1119219
174.5	4217575	1656963	1076984	1285662	437093	1086842
175.5	4193583	1604731	1015588	1278813	403929	1055573
176.5	4158676	1555183	960135	1273854	372640	1025386
177.5	4113462	1508364	910137	1270705	343266	996253
178.5	4058632	1464302	865142	1269281	315819	968141
179.5	3994937	1423008	824729	1269490	290282	941013
180.5	3923180	1384476	788514	1271236	266616	914831
181.5	3844193	1348690	756143	1274418	244767	889556
182.5	3758830	1315625	727294	1278932	224663	865148
183.5	3667949	1285246	701673	1284666	206224	841564
184.5	3572397	1257514	679016	1291508	189361	818764
185.5	3473008	1232383	659082	1299339	173980	796707
186.5	3370584	1209807	641653	1308039	159986	775351
187.5	3265891	1189735	626532	1317482	147281	754658
188.5	3159652	1172118	613540	1327541	135771	734588
189.5	3052541	1156906	602518	1338085	125364	715105
190.5	2945183	1144050	593319	1348983	115971	696173
191.5	2838144	1133504	585810	1360101	107508	677757
192.5	2731937	1125222	579868	1371305	99896	659827
193.5	2627020	1119162	575383	1382461	93060	642352
194.5	2523794	1115282	572250	1393439	86932	625304
195.5	2422608	1113545	570374	1404107	81450	608656
196.5	2323760	1113915	569664	1414340	76555	592387
197.5	2227497	1116357	570033	1424015	72196	576473
198.5	2134024	1120840	571398	1433014	68324	560896
199.5	2043501	1127331	573680	1441228	64897	545638
200.5	1956051	1135799	576799	1448552	61878	530686
201.5	1871761	1146215	580678	1454891	59233	516025
202.5	1790687	1158545	585239	1460158	56931	501646
203.5	1712856	1172756	590404	1464277	54946	487539
204.5	1638272	1188811	596094	1467180	53257	473698
205.5	1566916	1206671	602229	1468810	51843	460117
206.5	1498750	1226290	608728	1469123	50688	446793
207.5	1433721	1247619	615508	1468082	49780	433724
208.5	1371764	1270599	622487	1465664	49106	420909
209.5	1312801	1295165	629580	1461855	48658	408348
210.5	1256747	1321244	636702	1456653	48432	396044
211.5	1203508	1348751	643767	1450064	48422	383998
212.5	1152988	1377590	650692	1442106	48629	372213
213.5	1105085	1407653	657393	1432804	49052	360693
214.5	1059696	1438821	663790	1422193	49696	349443
215.5	1016717	1470959	669803	1410312	50565	338466
216.5	976042	1503920	675359	1397211	51667	327768
217.5	937568	1537540	680388	1382944	53013	317352
218.5	901191	1571643	684825	1367569	54616	307222
219.5	866812	1606037	688611	1351150	56489	297384
220.5	834331	1640518	691697	1333754	58651	287840
221.5	803652	1674868	694039	1315449	61122	278594
222.5	774684	1708856	695601	1296308	63926	269649
223.5	747336	1742243	696358	1276401	67088	261008
224.5	721522	1774777	696292	1255802	70640	252671
225.5	697160	1806204	695396	1234584	74613	244641
226.5	674169	1836263	693671	1212818	79046	236918
227.5	652475	1864691	691126	1190574	83978	229501
228.5	632004	1891227	687782	1167923	89454	222390
229.5	612688	1915614	683664	1144931	95524	215585
230.5	594461	1937603	678808	1121663	102241	209082
231.5	577260	1956955	673256	1098181	109663	202880
232.5	561026	1973445	667055	1074545	117852	196976
233.5	545702	1986866	660259	1050812	126875	191367
234.5	531235	1997032	652925	1027036	136805	186049
235.5	517575	2003778	645114	1003266	147717	181019
236.5	504672	2006969	636891	979551	159692	176271
237.5	492482	2006494	628321	955936	172814	171802
238.5	480961	2002276	619470	932462	187173	167607
239.5	470068	1994268	610405	909166	202858	163682
240.5	459764	1982455	601191	886086	219963	160022
241.5	450012	1966858	591893	863253	238583	156621
242.5	440777	1947527	582573	840697	258811	153477
243.5	432026	1924549	573293	818445	280743	150584
244.5	423727	1898038	564109	796522	304468	147938
245.5	415850	1868140	555076	774951	330074	145535
246.5	408367	1835027	546246	753750	357639	143371
247.5	401250	1798897	537668	732938	387237	141444
248.5	394474	1759969	529385	712529	418927	139749
249.5	388015	1718482	521440	692538	452757	138284
250.5	381848	1674689	513871	672975	488759	137048
251.5	375953	1628855	506713	653851	526946	136037
252.5	370307	1581253	500000	635173	567309	135252
253.5	364891	1532163	493759	616949	609816	134690
254.5	359685	1481864	488020	599183	654409	134352
255.5	354672	1430634	482807	581879	701000	134238
256.5	349834	1378744	478144	565040	749471	134348
257.5	345156	1326460	474052	548666	799672	134684
258.5	340621	1274035	470552	532758	851417	135249
259.5	336215	1221711	467662	517316	904487	136043
260.5	331925	1169713	465403	502337	958629	137072
261.5	327738	1118253	463792	487819	1013555	138337
262.5	323641	1067523	462848	473758	1068944	139844
263.5	319623	1017697	462588	460151	1124445	141599
264.5	315674	968932	463031	446993	1179679	143605
265.5	311785	921365	464196	434278	1234242	145870
266.5	307945	875114	466103	422001	1287711	148401
267.5	304148	830279	468773	410155	1339650	151205
268.5	300386	786941	472227	398735	1389612	154290
269.5	296652	745167	476489	387732	1437149	157665
270.5	292941	705004	481582	377141	1481818	161339
271.5	289246	666486	487533	366952	1523184	165322
272.5	285565	629632	494368	357159	1560837	169625
273.5	281893	594451	502116	347754	1594386	174259
274.5	278227	560936	510807	338728	1623478	179233
275.5	274565	529074	520472	330074	1647797	184562
276.5	270905	498840	531145	321783	1667071	190255
277.5	267247	470202	542859	313849	1681081	196326
278.5	263589	443122	555648	306261	1689661	202788
279.5	259931	417556	569549	299013	1692702	209652
280.5	256275	393455	584596	292097	1690156	216932
281.5	252620	370768	600826	285504	1682036	224640
282.5	248970	349439	618274	279228	1668417	232788
283.5	245325	329412	636973	273260	1649430	241389
284.5	241687	310629	656957	267594	1625266	250455
285.5	238060	293031	678255	262222	1596170	259995
286.5	234445	276561	700894	257137	1562432	270022
287.5	230847	261160	724897	252334	1524389	280544
288.5	227268	246771	750281	247805	1482415	291569
289.5	223711	233339	777057	243545	1436913	303106
290.5	220181	220809	805230	239547	1388312	315159
291.5	216680	209129	834794	235807	1337056	327734
292.5	213212	198248	865735	232319	1283600	340832
293.5	209780	188119	898025	229078	1228400	354455
294.5	206389	178694	931627	226080	1171910	368601
295.5	203041	169929	966485	223321	1114570	383265
296.5	199740	161783	1002532	220797	1056807	398442
297.5	196489	154216	1039680	218503	999027	414124
298.5	193290	147191	1077825	216438	941607	430297
299.5	190148	140672	1116843	214599	884898	446948
300.5	187063	134627	1156589	212983	829217	464058
301.5	184040	129023	1196897	211588	774850	481608
302.5	181079	123833	1237580	210412	722044	499573
303.5	178184	119029	1278427	209455	671014	517926
304.5	175355	114586	1319209	208716	621936	536637
305.5	172594	110479	1359673	208194	574954	555671
306.5	169903	106688	1399549	207890	530178	574992
307.5	167282	103192	1438547	207803	487685	594559
308.5	164732	99971	1476364	207935	447524	614330
309.5	162254	97009	1512681	208288	409717	634258
310.5	159848	94289	1547174	208862	374261	654295
311.5	157513	91797	1579509	209660	341129	674389
312.5	155250	89517	1609353	210686	310280	694487
313.5	153058	87438	1636378	211941	281652	714533
314.5	150937	85547	1660262	213429	255171	734470
315.5	148885	83834	1680700	215155	230754	754240
316.5	146901	82289	1697404	217124	208306	773784
317.5	144984	80901	1710113	219339	187728	793041
318.5	143133	79663	1718598	221807	168916	811952
319.5	141345	78567	1722661	224533	151764	830456
320.5	139620	77606	1722149	227524	136165	848495
321.5	137954	76772	1716950	230786	122012	866011
322.5	136346	76059	1707003	234328	109200	882946
323.5	134794	75462	1692292	238157	97627	899246
324.5	133294	74975	1672857	242280	87195	914859
325.5	131844	74593	1648788	246708	77809	929736
326.5	130442	74311	1620226	251449	69381	943829
327.5	129084	74126	1587362	256512	61824	957096
328.5	127767	74033	1550435	261908	55060	969497
329.5	126489	74027	1509726	267647	49014	980996
330.5	125247	74106	1465555	273740	43618	991562
331.5	124036	74266	1418274	280198	38808	1001168
332.5	122854	74504	1368265	287032	34525	1009792
333.5	121697	74815	1315928	294254	30715	1017414
334.5	120562	75198	1261678	301875	27328	1024023
335.5	119445	75648	1205939	309909	24322	1029609
336.5	118343	76164	1149132	318366	21653	1034168
337.5	117252	76741	1091673	327258	19287	1037700
338.5	116169	77376	1033967	336598	17190	1040212
339.5	115090	78068	976401	346398	15331	1041711
340.5	114012	78812	919336	356669	13685	1042212
341.5	112931	79605	863110	367422	12227	1041732
342.5	111844	80444	808029	378669	10936	1040292
343.5	110747	81327	754365	390418	9793	1037916
344.5	109638	82249	702358	402680	8781	1034634
345.5	108513	83207	652209	415463	7884	1030474
346.5	107369	84198	604087	428775	7089	1025471
347.5	106204	85218	558125	442621	6385	1019660
348.5	105014	86263	514420	457008	5761	1013079
349.5	103798	87331	473042	471938	5207	1005766
350.5	102553	88416	434026	487413	4716	997763
351.5	101277	89515	397383	503433	4280	989111
352.5	99968	90625	363099	519995	3892	979852
353.5	98625	91741	331138	537096	3547	970030
354.5	97247	92860	301445	554727	3241	959687
355.5	95832	93977	273952	572880	2968	948866
356.5	94380	95089	248574	591540	2725	937609
357.5	92890	96191	225220	610693	2508	925960
358.5	91362	97281	203788	630320	2315	913959
359.5	89797	98353	184174	650397	2142	901647
360.5	88195	99405	166269	670900	1988	889062
361.5	86557	100433	149963	691797	1850	876244
362.5	84884	101434	135147	713056	1727	863229
363.5	83177	102404	121712	734638	1617	850052
364.5	81439	103340	109553	756503	1519	836747
365.5	79670	104240	98569	778604	1431	823347
366.5	77874	105100	88663	800892	1352	809881
367.5	76053	105919	79742	823314	1282	796378
368.5	74209	106695	71720	845812	1220	782866
369.5	72345	107425	64515	868324	1164	769369
370.5	70465	108109	58050	890786	1115	755911
371.5	68571	108744	52256	913129	1071	742514
372.5	66667	109331	47067	935283	1033	729199
373.5	64757	109868	42424	957173	999	715982
374.5	62844	110355	38271	978723	970	702882
375.5	60931	110792	34558	999853	944	689913
376.5	59021	111180	31241	1020484	923	677090
377.5	57120	111519	28277	1040534	905	664423
378.5	55229	111809	25629	1059922	890	651925
379.5	53352	112054	23265	1078565	879	639604
380.5	51493	112252	21153	1096382	871	627469
381.5	49655	112408	19267	1113293	865	615527
382.5	47840	112522	17581	1129219	863	603783
383.5	46053	112597	16075	1144085	863	592243
384.5	44294	112634	14729	1157818	866	580910
385.5	42568	112638	13526	1170348	872	569787
386.5	40876	112611	12449	1181612	881	558876
387.5	39220	112555	11486	1191548	893	548179
388.5	37602	112474	10625	1200103	908	537695
389.5	36025	112371	9853	1207227	925	527425
390.5	34489	112250	9162	1212880	946	517368
391.5	32996	112113	8544	1217026	970	507522
392.5	31546	111965	7990	1219636	997	497886
393.5	30141	111808	7494	1220692	1029	488458
394.5	28781	111648	7049	1220180	1063	479234
395.5	27467	111486	6652	1218095	1102	470212
396.5	26199	111327	6297	1214442	1145	461388
397.5	24976	111175	5979	1209231	1193	452760
398.5	23800	111033	5696	1202481	1246	444322
399.5	22668	110905	5444	1194219	1304	436072
400.5	21582	110794	5221	1184480	1368	428004
401.5	20541	110705	5023	1173306	1437	420115
402.5	19543	110640	4850	1160744	1514	412400
403.5	18588	110602	4698	1146849	1597	404855
404.5	17675	110597	4567	1131682	1688	397475
405.5	16803	110627	4454	1115310	1788	390256
406.5	15972	110695	4307	1097801	1896	383193
407.5	15179	110805	3531	1079233	2013	376281
408.5	14424	110960	2880	1059682	2142	369517
409.5	13706	111164	2338	1039230	2281	362896
410.5	13023	111420	1888	1017960	2432	356414
411.5	12375	111731	1517	995957	2596	350065
412.5	11759	112101	1213	973307	2774	343847
413.5	10784	112533	965	950096	2967	337754
414.5	10232	113030	763	926409	3176	331784
415.5	9708	113596	601	902332	3401	325931
416.5	9213	114233	470	877946	3646	320193
417.5	8744	114946	366	853335	3909	314565
418.5	8300	115738	284	828575	4194	309045
419.5	7881	116612	219	803743	4500	303628
420.5	7484	117572	168	778912	4830	298312
421.5	7110	118621	128	754150	5185	293093
422.5	6756	119763	97	729522	5567	287968
423.5	6422	121002	73	705090	5976	282936
424.5	6107	122342	55	680911	6414	277992
425.5	5809	123786	41	657036	6883	273134
426.5	5529	125339	30	633515	7383	268360
427.5	5229	127004	22	610390	7917	263668
428.5	4307	128786	16	587701	8486	259056
429.5	3531	130689	12	565483	9090	254520
430.5	2880	132718	9	543766	9731	250061
431.5	2338	134876	6	522577	10410	245675
432.5	1888	137169	5	501939	11128	241361
433.5	1517	139601	3	481869	11886	237117
434.5	1213	142176	2	462382	12683	232942
435.5	965	144901	2	443490	13521	228835
436.5	763	147779	1	425201	14399	224795
437.5	601	150815	0	407520	15318	220819
438.5	470	154015	0	390448	16277	216908
439.5	366	157383	0	373986	17275	213060
440.5	284	160924	0	358130	18311	209274
441.5	219	164643	0	342876	19385	205549
442.5	168	168545	0	328216	20494	201885
443.5	128	172635	0	314142	21637	198281
444.5	97	176917	0	300643	22812	194736
445.5	73	181395	0	287708	24015	191250
446.5	55	186074	0	275324	25245	187822
447.5	41	190956	0	263477	26497	184452
448.5	30	196047	0	252153	27770	181138
449.5	22	201348	0	241336	29058	177882
450.5	16	206861	0	231011	30358	174681
451.5	12	212590	0	221162	31665	171537
452.5	9	218534	0	211772	32976	168448
453.5	6	224695	0	202826	34286	165415
454.5	5	231070	0	194305	35590	162436
455.5	3	237660	0	186195	36883	159512
456.5	2	244462	0	178478	38160	156642
457.5	2	251471	0	171139	39417	153826
458.5	1	258682	0	164161	40649	151064
459.5	0	266089	0	157529	41851	148356
460.5	0	273684	0	151227	43018	145700
461.5	0	281457	0	145241	44147	143097
462.5	0	289397	0	139557	45233	140547
463.5	0	297488	0	134159	46272	138048
464.5	0	305718	0	129034	47260	135602
465.5	0	314066	0	124169	48194	133207
466.5	0	322515	0	119552	49071	130863
467.5	0	331040	0	115170	49888	128570
468.5	0	339619	0	111010	50643	126327
469.5	0	348223	0	107063	51335	124133
470.5	0	356823	0	103317	51961	121990
471.5	0	365388	0	99761	52521	119895
472.5	0	373883	0	96386	53014	117849
473.5	0	382271	0	93182	53440	115852
474.5	0	390513	0	90140	53799	113901
475.5	0	398567	0	87251	54091	111998
476.5	0	406391	0	84507	54318	110142
477.5	0	413940	0	81900	54480	108332
478.5	0	421166	0	79423	54580	106567
479.5	0	428021	0	77068	54618	104847
480.5	0	434457	0	74828	54598	103172
481.5	0	440424	0	72698	54521	101540
482.5	0	445872	0	70670	54390	99952
483.5	0	450751	0	68739	54208	98406
484.5	0	455012	0	66899	53978	96903
485.5	0	458609	0	65145	53703	95440
486.5	0	461496	0	63472	53385	94019
487.5	0	463628	0	61875	53029	92638
488.5	0	464966	0	60350	52636	91296
489.5	0	465474	0	58891	52212	89993
490.5	0	465118	0	57495	51758	88728
491.5	0	463872	0	56158	51278	87500
492.5	0	461712	0	54876	50775	86310
493.5	0	458622	0	53645	50252	85155
494.5	0	454592	0	52462	49712	84036
495.5	0	449618	0	51323	49158	82952
496.5	0	443705	0	50226	48593	81902
497.5	0	436862	0	49167	48019	80885
498.5	0	429108	0	48144	47440	79901
499.5	0	420470	0	47153	46856	78949
500.5	0	410979	0	46193	46272	78029
501.5	0	400678	0	45260	45688	77139
502.5	0	389614	0	44353	45107	76279
503.5	0	377841	0	43468	44531	75448
504.5	0	365421	0	42604	43961	74646
505.5	0	352419	0	41759	43399	73872
506.5	0	338907	0	40930	42846	73126
507.5	0	324961	0	40117	42304	72406
508.5	0	310660	0	39316	41775	71711
509.5	0	296084	0	38528	41258	71043
510.5	0	281316	0	37749	40756	70398
511.5	0	266440	0	36978	40268	69778
512.5	0	251537	0	36215	39796	69181
513.5	0	236689	0	35457	39341	68606
514.5	0	221974	0	34705	38902	68053
515.5	0	207467	0	33955	38482	67522
516.5	0	193238	0	33209	38079	67011
517.5	0	179353	0	32465	37694	66520
518.5	0	165873	0	31721	37328	66048
519.5	0	152849	0	30978	36980	65594
520.5	0	140331	0	30235	36652	65159
521.5	0	128357	0	29492	36342	64741
522.5	0	116960	0	28748	36052	64339
523.5	0	106166	0	28002	35781	63953
524.5	0	95993	0	27256	35528	63582
525.5	0	86452	0	26508	35295	63226
526.5	0	77549	0	25760	35080	62883
527.5	0	69281	0	25010	34884	62553
528.5	0	61640	0	24260	34707	62236
529.5	0	54615	0	23510	34547	61931
530.5	0	48187	0	22760	34406	61636
531.5	0	42335	0	22011	34282	61352
532.5	0	37034	0	21264	34175	61077
533.5	0	32257	0	20518	34086	60811
534.5	0	27972	0	19776	34013	60553
535.5	0	24149	0	19037	33956	60303
536.5	0	20755	0	18303	33914	60059
537.5	0	17757	0	17574	33888	59821
538.5	0	15123	0	16852	33876	59588
539.5	0	12820	0	16138	33878	59359
540.5	0	10817	0	15432	33894	59134
541.5	0	9084	0	14735	33922	58912
542.5	0	7593	0	14050	33963	58692
543.5	0	6316	0	13375	34015	58473
544.5	0	5229	0	12714	34077	58255
545.5	0	4307	0	12066	34149	58036
546.5	0	3531	0	11432	34230	57817
547.5	0	2880	0	10814	34319	57595
548.5	0	2338	0	10212	34415	57371
549.5	0	1888	0	9627	34517	57144
550.5	0	1517	0	9059	34624	56912
551.5	0	1213	0	8510	34734	56675
552.5	0	965	0	7979	34848	56433
553.5	0	763	0	7468	34962	56184
554.5	0	601	0	6977	35077	55928
555.5	0	470	0	6505	35190	55664
556.5	0	366	0	6054	35300	55391
557.5	0	284	0	5623	35406	55108
558.5	0	219	0	5212	35507	54816
559.5	0	168	0	4822	35600	54512
560.5	0	128	0	4452	35684	54198
561.5	0	97	0	4101	35758	53870
562.5	0	73	0	3771	35819	53531
563.5	0	55	0	3460	35867	53177
564.5	0	41	0	3168	35898	52810
565.5	0	30	0	2894	35913	52429
566.5	0	22	0	2639	35908	52032
567.5	0	16	0	2400	35883	51620
568.5	0	12	0	2179	35835	51192
569.5	0	9	0	1973	35762	50748
570.5	0	6	0	1783	35664	50287
571.5	0	5	0	1608	35539	49809
572.5	0	3	0	1447	35384	49315
573.5	0	2	0	1298	35200	48802
574.5	0	2	0	1163	34983	48273
575.5	0	1	0	1039	34734	47726
576.5	0	0	0	926	34451	47161
577.5	0	0	0	824	34134	46579
578.5	0	0	0	731	33781	45979
579.5	0	0	0	647	33391	45362
580.5	0	0	0	572	32966	44727
581.5	0	0	0	504	32504	44076
582.5	0	0	0	443	32005	43408
583.5	0	0	0	388	31470	42724
584.5	0	0	0	340	30899	42024
585.5	0	0	0	297	30293	41309
586.5	0	0	0	258	29653	40579
587.5	0	0	0	224	28980	39835
588.5	0	0	0	195	28276	39077
589.5	0	0	0	168	27542	38307
590.5	0	0	0	145	26780	37524
591.5	0	0	0	125	25992	36731
592.5	0	0	0	107	25181	35927
593.5	0	0	0	92	24349	35114
594.5	0	0	0	78	23498	34292
595.5	0	0	0	67	22632	33463
596.5	0	0	0	57	21753	32628
597.5	0	0	0	48	20865	31787
598.5	0	0	0	41	19970	30943
599.5	0	0	0	35	19071	30094
600.5	0	0	0	29	18173	29244
601.5	0	0	0	24	17277	28393
602.5	0	0	0	20	16387	27543
603.5	0	0	0	17	15507	26693
604.5	0	0	0	14	14638	25846
605.5	0	0	0	12	13784	25003
606.5	0	0	0	10	12947	24165
607.5	0	0	0	8	12130	23333
608.5	0	0	0	7	11336	22507
609.5	0	0	0	6	10566	21690
610.5	0	0	0	5	9821	20882
611.5	0	0	0	4	9105	20083
612.5	0	0	0	3	8418	19296
613.5	0	0	0	3	7760	18521
614.5	0	0	0	2	7134	17759
615.5	0	0	0	2	6540	17011
616.5	0	0	0	1	5978	16277
617.5	0	0	0	1	5448	15558
618.5	0	0	0	0	4951	14855
619.5	0	0	0	0	4485	14168
620.5	0	0	0	0	4051	13499
621.5	0	0	0	0	3647	12847
622.5	0	0	0	0	3274	12214
623.5	0	0	0	0	2930	11598
624.5	0	0	0	0	2613	11001
625.5	0	0	0	0	2324	10424
626.5	0	0	0	0	2059	9865
627.5	0	0	0	0	1819	9326
628.5	0	0	0	0	1602	8806
629.5	0	0	0	0	1406	8305
630.5	0	0	0	0	1229	7824
631.5	0	0	0	0	1072	7362
632.5	0	0	0	0	931	6919
633.5	0	0	0	0	806	6496
634.5	0	0	0	0	695	6090
635.5	0	0	0	0	598	5704
636.5	0	0	0	0	512	5335
637.5	0	0	0	0	437	4985
638.5	0	0	0	0	372	4651
639.5	0	0	0	0	315	4335
640.5	0	0	0	0	266	4036
641.5	0	0	0	0	224	3752
642.5	0	0	0	0	188	3484
643.5	0	0	0	0	157	3232
644.5	0	0	0	0	131	2993
645.5	0	0	0	0	108	2770
646.5	0	0	0	0	90	2559
647.5	0	0	0	0	74	2362
648.5	0	0	0	0	60	2177
649.5	0	0	0	0	49	2004
650.5	0	0	0	0	40	1843
651.5	0	0	0	0	33	1692
652.5	0	0	0	0	26	1552
653.5	0	0	0	0	21	1422
654.5	0	0	0	0	17	1301
655.5	0	0	0	0	14	1189
656.5	0	0	0	0	11	1085
657.5	0	0	0	0	9	989
658.5	0	0	0	0	7	900
659.5	0	0	0	0	5	818
660.5	0	0	0	0	4	743
661.5	0	0	0	0	3	674
662.5	0	0	0	0	3	610
663.5	0	0	0	0	2	552
664.5	0	0	0	0	2	499
665.5	0	0	0	0	1	450
666.5	0	0	0	0	0	406
667.5	0	0	0	0	0	365
668.5	0	0	0	0	0	328
669.5	0	0	0	0	0	295
670.5	0	0	0	0	0	264
671.5	0	0	0	0	0	237
672.5	0	0	0	0	0	212
673.5	0	0	0	0	0	189
674.5	0	0	0	0	0	169
675.5	0	0	0	0	0	150
676.5	0	0	0	0	0	134
677.5	0	0	0	0	0	119
678.5	0	0	0	0	0	106
679.5	0	0	0	0	0	94
680.5	0	0	0	0	0	83
681.5	0	0	0	0	0	73
682.5	0	0	0	0	0	65
683.5	0	0	0	0	0	57
684.5	0	0	0	0	0	50
685.5	0	0	0	0	0	44
686.5	0	0	0	0	0	39
687.5	0	0	0	0	0	34
688.5	0	0	0	0	0	30
689.5	0	0	0	0	0	26
690.5	0	0	0	0	0	23
691.5	0	0	0	0	0	20
692.5	0	0	0	0	0	18
693.5	0	0	0	0	0	15
694.5	0	0	0	0	0	13
695.5	0	0	0	0	0	12
696.5	0	0	0	0	0	10
697.5	0	0	0	0	0	9
698.5	0	0	0	0	0	8
699.5	0	0	0	0	0	7
700.5	0	0	0	0	0	6
701.5	0	0	0	0	0	5
702.5	0	0	0	0	0	4
703.5	0	0	0	0	0	4
704.5	0	0	0	0	0	3
705.5	0	0	0	0	0	3
706.5	0	0	0	0	0	2
707.5	0	0	0	0	0	2
708.5	0	0	0	0	0	2
709.5	0	0	0	0	0	1
710.5	0	0	0	0	0	1
711.5	0	0	0	0	0	1
712.5	0	0	0	0	0	0
713.5	0	0	0	0	0	0
714.5	0	0	0	0	0	0
715.5	0	0	0	0	0	0
716.5	0	0	0	0	0	0
717.5	0	0	0	0	0	0
718.5	0	0	0	0	0	0
719.5	0	0	0	0	0	0
720.5	0	0	0	0	0	0
721.5	0	0	0	0	0	0
722.5	0	0	0	0	0	0
723.5	0	0	0	0	0	0
724.5	0	0	0	0	0	0
725.5	0	0	0	0	0	0
726.5	0	0	0	0	0	0
727.5	0	0	0	0	0	0
728.5	0	0	0	0	0	0
729.5	0	0	0	0	0	0
730.5	0	0	0	0	0	0
731.5	0	0	0	0	0	0
732.5	0	0	0	0	0	0
733.5	0	0	0	0	0	0
734.5	0	0	0	0	0	0
735.5	0	0	0	0	0	0
736.5	0	0	0	0	0	0
737.5	0	0	0	0	0	0
738.5	0	0	0	0	0	0
739.5	0	0	0	0	0	0
740.5	0	0	0	0	0	0
741.5	0	0	0	0	0	0
742.5	0	0	0	0	0	0
743.5	0	0	0	0	0	0
744.5	0	0	0	0	0	0
745.5	0	0	0	0	0	0
746.5	0	0	0	0	0	0
747.5	0	0	0	0	0	0
748.5	0	0	0	0	0	0
749.5	0	0	0	0	0	0
750.5	0	0	0	0	0	0
751.5	0	0	0	0	0	0
752.5	0	0	0	0	0	0
753.5	0	0	0	0	0	0
754.5	0	0	0	0	0	0
755.5	0	0	0	0	0	0
756.5	0	0	0	0	0	0
757.5	0	0	0	0	0	0
758.5	0	0	0	0	0	0
759.5	0	0	0	0	0	0
760.5	0	0	0	0	0	0
761.5	0	0	0	0	0	0
762.5	0	0	0	0	0	0
763.5	0	0	0	0	0	0
764.5	0	0	0	0	0	0
765.5	0	0	0	0	0	0
766.5	0	0	0	0	0	0
767.5	0	0	0	0	0	0
768.5	0	0	0	0	0	0
769.5	0	0	0	0	0	0
770.5	0	0	0	0	0	0
771.5	0	0	0	0	0	0
772.5	0	0	0	0	0	0
773.5	0	0	0	0	0	0
774.5	0	0	0	0	0	0
775.5	0	0	0	0	0	0
776.5	0	0	0	0	0	0
777.5	0	0	0	0	0	0
778.5	0	0	0	0	0	0
779.5	0	0	0	0	0	0
780.5	0	0	0	0	0	0
781.5	0	0	0	0	0	0
782.5	0	0	0	0	0	0
783.5	0	0	0	0	0	0
784.5	0	0	0	0	0	0
785.5	0	0	0	0	0	0
786.5	0	0	0	0	0	0
787.5	0	0	0	0	0	0
788.5	0	0	0	0	0	0
789.5	0	0	0	0	0	0
790.5	0	0	0	0	0	0
791.5	0	0	0	0	0	0
792.5	0	0	0	0	0	0
793.5	0	0	0	0	0	0
794.5	0	0	0	0	0	0
795.5	0	0	0	0	0	0
796.5	0	0	0	0	0	0
797.5	0	0	0	0	0	0
798.5	0	0	0	0	0	0
799.5	0	0	0	0	0	0
800.5	0	0	0	0	0	0
801.5	0	0	0	0	0	0
802.5	0	0	0	0	0	0
803.5	0	0	0	0	0	0
804.5	0	0	0	0	0	0
805.5	0	0	0	0	0	0
806.5	0	0	0	0	0	0
807.5	0	0	0	0	0	0
808.5	0	0	0	0	0	0
809.5	0	0	0	0	0	0
810.5	0	0	0	0	0	0
811.5	0	0	0	0	0	0
812.5	0	0	0	0	0	0
813.5	0	0	0	0	0	0
814.5	0	0	0	0	0	0
815.5	0	0	0	0	0	0
816.5	0	0	0	0	0	0
817.5	0	0	0	0	0	0
818.5	0	0	0	0	0	0
819.5	0	0	0	0	0	0
820.5	0	0	0	0	0	0
821.5	0	0	0	0	0	0
822.5	0	0	0	0	0	0
823.5	0	0	0	0	0	0
824.5	0	0	0	0	0	0
825.5	0	0	0	0	0	0
826.5	0	0	0	0	0	0
827.5	0	0	0	0	0	0
828.5	0	0	0	0	0	0
829.5	0	0	0	0	0	0
830.5	0	0	0	0	0	0
831.5	0	0	0	0	0	0
832.5	0	0	0	0	0	0
833.5	0	0	0	0	0	0
834.5	0	0	0	0	0	0
835.5	0	0	0	0	0	0
836.5	0	0	0	0	0	0
837.5	0	0	0	0	0	0
838.5	0	0	0	0	0	0
839.5	0	0	0	0	0	0
840.5	0	0	0	0	0	0
841.5	0	0	0	0	0	0
842.5	0	0	0	0	0	0
843.5	0	0	0	0	0	0
844.5	0	0	0	0	0	0
845.5	0	0	0	0	0	0
846.5	0	0	0	0	0	0
847.5	0	0	0	0	0	0
848.5	0	0	0	0	0	0
849.5	0	0	0	0	0	0
850.5	0	0	0	0	0	0
851.5	0	0	0	0	0	0
852.5	0	0	0	0	0	0
853.5	0	0	0	0	0	0
854.5	0	0	0	0	0	0
855.5	0	0	0	0	0	0
856.5	0	0	0	0	0	0
857.5	0	0	0	0	0	0
858.5	0	0	0	0	0	0
859.5	0	0	0	0	0	0
860.5	0	0	0	0	0	0
861.5	0	0	0	0	0	0
862.5	0	0	0	0	0	0
863.5	0	0	0	0	0	0
864.5	0	0	0	0	0	0
865.5	0	0	0	0	0	0
866.5	0	0	0	0	0	0
867.5	0	0	0	0	0	0
868.5	0	0	0	0	0	0
869.5	0	0	0	0	0	0
870.5	0	0	0	0	0	0
871.5	0	0	0	0	0	0
872.5	0	0	0	0	0	0
873.5	0	0	0	0	0	0
874.5	0	0	0	0	0	0
875.5	0	0	0	0	0	0
876.5	0	0	0	0	0	0
877.5	0	0	0	0	0	0
878.5	0	0	0	0	0	0
879.5	0	0	0	0	0	0
880.5	0	0	0	0	0	0
881.5	0	0	0	0	0	0
882.5	0	0	0	0	0	0
883.5	0	0	0	0	0	0
884.5	0	0	0	0	0	0
885.5	0	0	0	0	0	0
886.5	0	0	0	0	0	0
887.5	0	0	0	0	0	0
888.5	0	0	0	0	0	0
889.5	0	0	0	0	0	0
890.5	0	0	0	0	0	0
891.5	0	0	0	0	0	0
892.5	0	0	0	0	0	0
893.5	0	0	0	0	0	0
894.5	0	0	0	0	0	0
895.5	0	0	0	0	0	0
896.5	0	0	0	0	0	0
897.5	0	0	0	0	0	0
898.5	0	0	0	0	0	0
899.5	0	0	0	0	0	0
900.5	0	0	0	0	0	0
901.5	0	0	0	0	0	0
902.5	0	0	0	0	0	0
903.5	0	0	0	0	0	0
904.5	0	0	0	0	0	0
905.5	0	0	0	0	0	0
906.5	0	0	0	0	0	0
907.5	0	0	0	0	0	0
908.5	0	0	0	0	0	0
909.5	0	0	0	0	0	0
910.5	0	0	0	0	0	0
911.5	0	0	0	0	0	0
912.5	0	0	0	0	0	0
913.5	0	0	0	0	0	0
914.5	0	0	0	0	0	0
915.5	0	0	0	0	0	0
916.5	0	0	0	0	0	0
917.5	0	0	0	0	0	0
918.5	0	0	0	0	0	0
919.5	0	0	0	0	0	0
920.5	0	0	0	0	0	0
921.5	0	0	0	0	0	0
922.5	0	0	0	0	0	0
923.5	0	0	0	0	0	0
924.5	0	0	0	0	0	0
925.5	0	0	0	0	0	0
926.5	0	0	0	0	0	0
927.5	0	0	0	0	0	0
928.5	0	0	0	0	0	0
929.5	0	0	0	0	0	0
930.5	0	0	0	0	0	0
931.5	0	0	0	0	0	0
932.5	0	0	0	0	0	0
933.5	0	0	0	0	0	0
934.5	0	0	0	0	0	0
935.5	0	0	0	0	0	0
936.5	0	0	0	0	0	0
937.5	0	0	0	0	0	0
938.5	0	0	0	0	0	0
939.5	0	0	0	0	0	0
940.5	0	0	0	0	0	0
941.5	0	0	0	0	0	0
942.5	0	0	0	0	0	0
943.5	0	0	0	0	0	0
944.5	0	0	0	0	0	0
945.5	0	0	0	0	0	0
946.5	0	0	0	0	0	0
947.5	0	0	0	0	0	0
948.5	0	0	0	0	0	0
949.5	0	0	0	0	0	0
950.5	0	0	0	0	0	0
951.5	0	0	0	0	0	0
952.5	0	0	0	0	0	0
953.5	0	0	0	0	0	0
954.5	0	0	0	0	0	0
955.5	0	0	0	0	0	0
956.5	0	0	0	0	0	0
957.5	0	0	0	0	0	0
958.5	0	0	0	0	0	0
959.5	0	0	0	0	0	0
960.5	0	0	0	0	0	0
961.5	0	0	0	0	0	0
962.5	0	0	0	0	0	0
963.5	0	0	0	0	0	0
964.5	0	0	0	0	0	0
965.5	0	0	0	0	0	0
966.5	0	0	0	0	0	0
967.5	0	0	0	0	0	0
968.5	0	0	0	0	0	0
969.5	0	0	0	0	0	0
970.5	0	0	0	0	0	0
971.5	0	0	0	0	0	0
972.5	0	0	0	0	0	0
973.5	0	0	0	0	0	0
974.5	0	0	0	0	0	0
975.5	0	0	0	0	0	0
976.5	0	0	0	0	0	0
977.5	0	0	0	0	0	0
978.5	0	0	0	0	0	0
979.5	0	0	0	0	0	0
980.5	0	0	0	0	0	0
981.5	0	0	0	0	0	0
982.5	0	0	0	0	0	0
983.5	0	0	0	0	0	0
984.5	0	0	0	0	0	0
985.5	0	0	0	0	0	0
986.5	0	0	0	0	0	0
987.5	0	0	0	0	0	0
988.5	0	0	0	0	0	0
989.5	0	0	0	0	0	0
990.5	0	0	0	0	0	0
991.5	0	0	0	0	0	0
992.5	0	0	0	0	0	0
993.5	0	0	0	0	0	0
994.5	0	0	0	0	0	0
995.5	0	0	0	0	0	0
996.5	0	0	0	0	0	0
997.5	0	0	0	0	0	0
998.5	0	0	0	0	0	0
999.5	0	0	0	0	0	0

## Sheet: Extended Data Fig 9c_fractions
Particle amount [particle]
Size [nm]	Gel	UC
30-200	288706354	191396582
200-400	1.0902e+08	1.0676e+08
> 400	10845467	2.47351e+07

## Sheet: Extended Data Fig 9c_yield
Yield [particle/mL]
Gel	UC
447478910	307137844
378952943	265328223
366747942	322003884

[truncated: 1 more sheets: Extended Data Fig 9c_purity]
