# Supplementary material for: Meso–macroporous hydrogel for direct litre-scale isolation of extracellular vesicles
Source: Nat Nanotechnol. 2025 Sep 24;20(11):1678–87. doi: 10.1038/s41565-025-02011-1 (PMC12623240; doi:10.1038/s41565-025-02011-1)
Supplement: Supplementary file 19 — Statistical source data. [file 41565_2025_2011_MOESM19_ESM.xlsx]

## Sheet: Extended Data Fig 10a
hDFs
equal-protein-amount analysis
Cell proliferation [%]
Gel	UC	Control
133.283	128.268	91.3374
136.93	132.371	110.942
127.812	137.386	89.5137
123.708	134.195	106.839
134.195	134.65	110.942
152.887	132.371	90.8815
151.52	131.915	99.5441

## Sheet: Extended Data Fig 10c
HaCaT cells
equal-protein-amount analysis
Cell proliferation [%]
Gel	UC	Control
122.516	125.433	99.5442
145.852	130.538	102.097
118.14	123.245	102.097
118.505	125.068	96.2625

## Sheet: Extended Data Fig 10e
HaCaT cells
equal-protein-amount analysis
Cell proliferation [%]
Control	EV-depleted milk
100.704	100.528
99.2958	102.171
99.4718	100.704
100.528	104.167
