# Supplementary material for: Meso–macroporous hydrogel for direct litre-scale isolation of extracellular vesicles
Source: Nat Nanotechnol. 2025 Sep 24;20(11):1678–87. doi: 10.1038/s41565-025-02011-1 (PMC12623240; doi:10.1038/s41565-025-02011-1)
Supplement: Supplementary file 20 — Unprocessed western blots. [file 41565_2025_2011_MOESM20_ESM.zip]

Archive with 9 entries (8 files):
- Source Data Extended Data Fig 10d_10f/
- Source Data Extended Data Fig 10d_10f/Fig E10d_GAPDH_Chemiluminescence.tif
- Source Data Extended Data Fig 10d_10f/Fig E10d_GAPDH_Colorimetric.tif
- Source Data Extended Data Fig 10d_10f/Fig E10d_GSH_Chemiluminescence.tif
- Source Data Extended Data Fig 10d_10f/Fig E10d_GSH_Colorimetric.tif
- Source Data Extended Data Fig 10d_10f/Fig E10f_GAPDH_Chemiluminescence.tif
- Source Data Extended Data Fig 10d_10f/Fig E10f_GAPDH_Colorimetric.tif
- Source Data Extended Data Fig 10d_10f/Fig E10f_GSH_Chemiluminescence.tif
- Source Data Extended Data Fig 10d_10f/Fig E10f_GSH_Colorimetric.tif
